# Supplementary material for: Correction: Transcriptomic data meta-analysis reveals common and injury model specific gene expression changes in the regenerating zebrafish heart
Source: Sci Rep. 2026 May 1;16:14031. doi: 10.1038/s41598-026-50693-x (PMC13134963; doi:10.1038/s41598-026-50693-x)
Supplement: Supplementary file 2 — Supplementary Table S1. [file 41598_2026_50693_MOESM2_ESM.xlsx]

## Sheet: Ablated_vs_Sham - DESeq2
Supplementary Table 1. Statistical pairwise comparisons using DESeq2 or edgeR.
Shown in the table are the statistical results of the comparisons, including, and identifier such as the respective ensembl gene id, base mean, p-values, adjusted p-values and log-fold-change columns for each respective comparison and tool used.
Data for Ablated_vs_Sham DESeq2.
baseMean	log2FoldChange	lfcSE	pvalue	padj
107.366	-0.587733	0.131574	4.54214e-06	1.66611e-05
31.6461	-1.27727	0.206078	1.03354e-10	6.3913e-10
85.0523	-1.17021	0.200013	1.04337e-09	5.77099e-09
141.675	0.30534	0.827202	0.528387	0.635274
59.6672	0.119499	0.158233	0.422688	0.53423
0.176287	-0.352649	1.13384	0.438833
104.613	0.612292	0.154232	3.91868e-05	0.000125679
235.404	-0.744389	0.172172	6.88578e-06	2.4662e-05
278.148	-0.246647	0.107112	0.0169736	0.0341147
15.1835	0.029644	0.46747	0.935646	0.958772
388.708	0.607357	0.174192	0.000263379	0.000745952
156.335	0.91761	0.106059	1.68245e-18	2.19169e-17
3.83106	0.334029	0.418577	0.326509	0.434456
3.25529	3.36078	0.576434	2.1709e-10	1.29965e-09
77.8754	-1.74828	0.262583	2.8454e-12	2.09356e-11
262.852	-0.130602	0.266147	0.58291	0.684033
35.9485	0.505448	0.374915	0.108317	0.173732
18.6641	-1.41375	0.212438	4.24151e-12	3.0659e-11
2.07532	0.636777	0.678344	0.171517	0.256605
1.28859	1.27538	0.815099	0.020525	0.0405213
1038.06	-0.42661	0.115801	0.000151416	0.000443224
156.866	-0.939884	0.138568	3.75493e-12	2.7241e-11
181.421	-0.405771	0.166844	0.0100655	0.0213252
95.2245	0.681346	0.159595	9.74853e-06	3.40306e-05
38.7046	2.05129	0.19325	2.23555e-27	6.58756e-26
4688.22	-0.0188277	0.116918	0.867131	0.910369
0.392778	0.286362	0.87868	0.556631	0.660866
0.367194	0.472325	0.869514	0.34567	0.454895
0.53424	-0.281536	1.02311	0.554079	0.658624
0	0	1.50255
0.533521	-0.195462	1.29116	0.557272	0.661142
1.10833	1.17346	0.922378	0.0406161	0.0741896
386.003	0.379864	0.0867713	8.22618e-06	2.90869e-05
288.899	0.0532186	0.135638	0.680765	0.763922
134.837	0.77048	0.150646	1.36767e-07	6.09305e-07
110.789	-0.322212	0.207103	0.090767	0.149413
8.43948	0.00187505	0.391006	0.995386	1
65.5908	-0.120744	0.29465	0.641402	0.732649
88.864	0.317753	0.163081	0.0383616	0.0706178
423.019	0.830057	0.109538	1.38113e-14	1.27024e-13
441.648	-2.05432	0.169118	5.23932e-35	2.91143e-33
13.0328	1.24375	0.3018	7.06026e-06	2.52149e-05
71.994	-0.193238	0.183194	0.256396	0.358237
14.2891	0.424793	0.381133	0.181582	0.269518
185.035	0.603947	0.255193	0.00935349	0.0199497
1.97887	-0.952617	1.0708	0.0951705	0.155555
1.92723	-0.784934	1.04001	0.150854	0.230512
4.21045	0.879927	0.679228	0.0652301	0.112373
3.26526	-0.627075	0.482881	0.0986003	0.160413
132.777	-1.23109	0.143722	2.09895e-18	2.70762e-17
185.247	-0.764326	0.129297	1.50297e-09	8.18206e-09
253.245	2.04402	0.160376	2.9451e-38	2.0117e-36
2.91994	0.272065	0.456109	0.451582	0.562419
1335.09	-0.0618569	0.0838482	0.449998	0.560963
1.98709	-3.99001	1.5178	3.20476e-05	0.000104085
11.657	-2.64411	0.563588	1.58046e-07	6.98748e-07
0	0	1.50255
12.0158	0.367425	0.302391	0.164605	0.247869
88.1111	-0.197466	0.162222	0.194612	0.285183
25.3491	-1.25278	1.14627	0.0422259	0.0766834
62.829	0.401036	0.153823	0.00613857	0.0136027
846.765	0.0920149	0.227939	0.658099	0.745312
13.0103	-5.6855	1.517	1.07201e-07	4.82911e-07
1477.71	0.0208892	0.154698	0.886474	0.923832
372.315	-0.160677	0.0877095	0.0596879	0.104013
226.596	-0.743324	0.140497	5.57566e-08	2.58999e-07
5.27893	-1.79825	0.503721	3.2237e-05	0.000104626
38.3686	-0.172548	0.279759	0.486474	0.596188
235.985	0.0549221	0.135892	0.671667	0.756438
160.799	0.516732	0.0986911	1.03634e-07	4.6746e-07
49.9684	-0.464697	0.144002	0.000791262	0.00206762
417.429	-1.13861	0.106836	3.63344e-27	1.06149e-25
445.444	-0.355487	0.132036	0.00498675	0.0112447
27.7754	-0.446697	0.585891	0.292828	0.399035
298.268	-0.122724	0.0950419	0.183157	0.271383
142.598	-1.3728	0.132659	6.86075e-26	1.77198e-24
129.811	0.0792547	0.110482	0.456885	0.567305
0.17808	-0.129382	0.984976	0.783071
57.666	-1.617	0.281112	1.01697e-09	5.6341e-09
0.391092	0.372068	0.895339	0.451689	0.562493
0.301856	-0.0104458	0.956233	0.982308
0.0907887	-0.127858	1.21017	0.734365
4.44676	3.11499	0.560254	1.34395e-09	7.3426e-09
35.2214	-0.396158	0.280716	0.111155	0.177674
578.637	-0.229502	0.0941247	0.0119728	0.0249231
102.366	-0.29864	0.144166	0.0290491	0.0552365
34.4516	-0.0399196	0.163021	0.79489	0.855232
20.2763	0.114179	0.223999	0.576831	0.678878
18.2631	0.328635	0.282304	0.187801	0.277007
17.9323	-1.00962	0.261953	3.21184e-05	0.000104272
28.8658	2.70175	0.435504	3.8626e-11	2.51311e-10
77.2679	-0.0356457	0.0951547	0.699951	0.780048
2.20198	0.0231983	0.580819	0.955698	0.972608
27.1903	1.10804	0.310606	8.36824e-05	0.000255201
1612.31	0.754292	0.0997941	1.85331e-14	1.68025e-13
5.69598	-0.533072	0.717329	0.26036	0.363004
30.8468	-2.15868	0.338579	1.45283e-11	9.89546e-11
65.579	-0.56621	0.192385	0.00181217	0.00443585
13.4476	0.932159	0.661274	0.0486493	0.0868532
141.378	-0.275072	0.115379	0.0131821	0.0271653
0.152776	-0.156298	1.28117	0.636867
2972.92	-3.95284	0.199228	2.57513e-89	3.41047e-86
39.5381	0.492539	0.162515	0.00149249	0.00371316
78.4	0.713447	0.109354	3.33577e-11	2.18405e-10
22.8934	-0.272217	0.236183	0.203036	0.29533
141.845	-0.384308	0.228892	0.0655223	0.112836
105.855	-0.0460956	0.168191	0.770524	0.836034
163.838	0.850575	0.103646	8.59921e-17	9.68792e-16
0.726325	0.617269	1.20066
64.1723	1.76058	0.216451	4.28287e-17	4.96109e-16
229.925	0.958788	0.182467	4.55737e-08	2.13864e-07
257.111	-0.713874	0.18021	3.47905e-05	0.000112381
81.3071	1.97379	0.187876	7.35318e-27	2.07939e-25
38.0799	1.82258	0.192544	2.87829e-22	5.42845e-21
21.3344	-0.848388	0.224519	5.80064e-05	0.000181543
7.56289	-0.576036	0.399566	0.081945	0.136904
50.1497	0.161434	0.18846	0.35586	0.465376
1.97231	0.560684	0.583085	0.188326	0.277667
0	0	1.50255
0.212344	-0.0433376	0.968515	0.926472
1.39838	1.13256	0.730524	0.0266281	0.0510895
266.958	-1.11085	0.0756251	1.79572e-49	2.91212e-47
3573.68	-0.95844	0.175079	1.35073e-08	6.72938e-08
79.6944	-1.32796	0.432875	0.00034809	0.000967599
0	0	1.50255
3.62643	1.2823	0.478857	0.00127466	0.00321348
1.74654	2.97507	0.921497	3.33066e-05	0.000107821
470.917	8.06079	0.661884	2.42469e-36	1.46335e-34
6.41086	0.655311	0.389247	0.044528	0.0803073
0.0716143	0.00124933	1.26189	0.996968
0.302454	-0.2742	1.09397	0.547571
0.148943	-0.561557	1.21246	0.23899
3.47657	-1.38641	0.655927	0.00508972	0.0114585
32.8399	0.320132	0.180556	0.0572477	0.100267
795.788	0.0823967	0.0934864	0.364433	0.474453
187.519	0.00557636	0.0928588	0.950803	0.969142
54.3866	0.43548	0.184922	0.0120326	0.0250389
102.893	-0.205528	0.160289	0.17221	0.2575
0.43533	0.445728	0.9726	0.374398	0.484964
24.5324	3.20256	0.332876	4.52957e-23	9.08161e-22
6.3906	0.580495	0.487964	0.128022	0.200491
0	0	1.50255
309.934	0.84166	0.115288	1.10183e-13	9.29461e-13
100.101	-0.317912	0.129409	0.0102909	0.0217449
1.08413	2.64441	0.920228	0.000141807	0.000416835
0.807354	-0.505316	1.15558	0.293276	0.39946
12.4859	-5.00546	0.836835	1.69857e-12	1.27655e-11
239.41	-2.02485	0.179825	1.83586e-30	7.0362e-29
449.6	-1.50604	0.172984	4.24277e-19	5.91136e-18
594.461	-1.60769	0.213737	6.43419e-15	6.10122e-14
3.65607	-1.37446	0.75277	0.0102003	0.0215821
5.49629	-1.17174	0.597329	0.0102248	0.0216206
11.5675	-0.0678702	0.345399	0.81804	0.872813
582.647	0.00629761	0.142906	0.963043	0.977897
123.993	0.351071	0.10462	0.00055496	0.00148983
29.3115	-1.14087	0.294644	2.38226e-05	7.87337e-05
155.757	-0.808771	0.165493	4.1382e-07	1.73681e-06
0.144381	0.139316	1.24013	0.697201
0.108852	0.0812549	1.26497	0.806137
14.4157	0.485977	0.366282	0.115771	0.184016
0.289541	0.697472	1.06051	0.190714
0.181649	0.17022	1.18732	0.668172
42.1981	3.16759	0.478051	1.94376e-12	1.45167e-11
259.858	1.28636	0.166271	1.83673e-15	1.83358e-14
15.6167	2.54542	0.610176	1.69022e-06	6.55278e-06
58.3791	0.0695052	0.138671	0.598519	0.697945
21.0346	2.51816	0.428261	2.91973e-10	1.72499e-09
1.85097	1.18929	0.924804	0.038658	0.0710757
284.465	0.329437	0.12377	0.00561115	0.0125294
82.1202	0.977555	0.135665	1.71719e-13	1.42139e-12
181.569	0.0546195	0.142212	0.686236	0.768515
177.051	0.537041	0.123909	8.85672e-06	3.11317e-05
114.651	0.328491	0.119501	0.00431295	0.00984642
3.87616	0.674114	0.652181	0.140821	0.217396
12.7368	1.42911	0.559599	0.00147364	0.003672
0.0177385	-0.143797	1.27841	0.66356
4.22368	-0.445569	0.402145	0.178488	0.265571
2.00697	-0.710903	0.993045	0.184053	0.272525
4.44041	-1.07074	0.611705	0.0194313	0.0385987
7.91382	-0.290797	0.394627	0.372392	0.482785
14.3404	2.22694	0.478562	2.30607e-07	9.97901e-07
87.1775	1.72018	0.265338	9.43978e-12	6.58382e-11
14.8134	2.75996	0.615041	3.75347e-07	1.58174e-06
0.303665	0.507729	0.895543	0.31616
0.0708981	-0.169721	1.28437	0.608869
1431.64	-0.923652	0.184863	1.91159e-07	8.37994e-07
262.79	-1.16671	0.13659	2.85226e-18	3.64194e-17
0.726751	-0.0176014	0.763085	0.969935	0.982756
115.42	-0.158676	0.127368	0.191814	0.281758
0.700807	-0.2791	0.75589	0.554145	0.658669
0.529649	0.837822	0.986389	0.127812	0.200205
173.608	0.230736	0.102829	0.0202052	0.0399463
0.386174	0	1.26304	1	1
25.9724	1.06344	0.298154	9.05061e-05	0.000274361
9.23217	2.67362	0.728552	1.08774e-05	3.77666e-05
32.6455	1.93374	0.279065	3.78394e-13	3.02297e-12
8.53549	0.962594	0.770515	0.0611973	0.106224
15.5749	1.1121	0.242577	1.06251e-06	4.22433e-06
67.7304	-0.551032	0.114724	9.43011e-07	3.77569e-06
35.7084	0.659955	0.324	0.0198785	0.0393525
175.059	-0.747908	0.202065	9.37233e-05	0.000283465
82.5191	-1.20456	0.189545	4.21311e-11	2.72259e-10
151.34	-0.0419163	0.0966287	0.655153	0.74344
286.056	0.30046	0.0771909	7.26287e-05	0.000223233
42.4289	1.88358	0.356911	1.16963e-08	5.85035e-08
159.906	0.906502	0.18231	2.2346e-07	9.69087e-07
0	0	1.50255
118.42	-2.25225	0.262861	8.67167e-19	1.16399e-17
86.7746	-2.45693	0.309085	1.51297e-16	1.6644e-15
127.078	1.5931	0.458837	5.84247e-05	0.000182732
195.731	0.289665	0.0953535	0.00178036	0.0043669
12.6343	1.72064	0.373689	4.18128e-07	1.75271e-06
0.0257921	-0.156298	1.28117	0.636867
70.8441	1.07759	0.174316	1.57678e-10	9.60125e-10
824.876	1.47001	0.210368	3.89322e-13	3.10923e-12
135.115	1.74506	0.167547	2.23183e-26	6.05285e-25
0	0	1.50255
0	0	1.50255
0	0	1.50255
0	0	1.50255
0.0387588	-0.0886806	1.26891	0.787427
11.7286	-0.542635	0.535009	0.17936	0.266603
1.02739	-0.275232	0.781	0.563313	0.666476
0.18064	-0.449547	1.09781	0.353784
12304.3	-1.45628	0.184874	4.78583e-16	5.06164e-15
478.395	2.18994	0.167501	3.99813e-40	3.15601e-38
10.051	0.319592	0.521379	0.417825	0.52973
20.0429	-1.6532	0.298147	3.25294e-09	1.70921e-08
4.90914	1.73732	0.493646	4.15204e-05	0.000132771
208.421	1.16135	0.213958	1.2309e-08	6.14524e-08
489.69	0.51914	0.0766822	8.28964e-12	5.8294e-11
1.79096	-0.546467	1.25362	0.233236	0.331274
55.8642	0.589131	0.242084	0.00796877	0.0172651
48.4274	6.52234	0.886276	8.40704e-17	9.48936e-16
14.2563	2.82317	0.552591	1.84604e-08	9.08125e-08
812.719	-0.942675	0.119926	1.21286e-15	1.23508e-14
17.219	-1.30002	0.312115	5.34048e-06	1.94162e-05
14.0559	1.99097	0.493478	4.27108e-06	1.5737e-05
134.276	0.997323	0.124322	2.98144e-16	3.20012e-15
76.9599	0.292197	0.105924	0.00434696	0.00991552
7.52944	1.62387	0.509137	0.000154079	0.000450355
7.92862	4.84543	0.558988	3.75352e-21	6.44205e-20
445.384	1.88028	0.177315	2.71846e-27	7.97115e-26
0.18924	0.202415	1.19286	0.612161
0.0967087	-0.0474654	1.26463	0.885015
0.422596	0.13651	0.959206	0.773466	0.838578
5.29599	2.19024	0.634911	3.5554e-05	0.000114723
1237.56	-0.125141	0.109487	0.235449	0.333841
0.159891	-0.156298	1.28117	0.636868
0.0139596	-0.0886813	1.26891	0.787425
0.423174	0.331668	0.906547	0.499612	0.60841
56.6596	0.60803	0.239464	0.00577598	0.0128529
0	0	1.50255
0.0336475	-0.154052	1.28065	0.641622
51.5941	0.922908	0.182328	1.36173e-07	6.06887e-07
0.495657	-0.19083	1.26494	0.586362	0.687062
140.885	0.798941	0.170507	1.14505e-06	4.53664e-06
1.23479	-0.0420345	0.785446	0.928799	0.954217
1151.56	1.21106	0.220324	7.71234e-09	3.90515e-08
0.259074	-0.404192	0.940245	0.417058
49.5979	1.28376	0.271961	4.16852e-07	1.7483e-06
29.7613	0.439755	0.222761	0.0314992	0.0593369
0.516638	-0.602882	1.02133	0.246816	0.346925
0.597887	1.32085	0.862016	0.0202791	0.0400723
27.5388	1.49863	0.343024	1.62348e-06	6.30945e-06
561.987	-0.697438	0.127798	2.40002e-08	1.16431e-07
50.7159	0.552549	0.245084	0.0135378	0.0278309
31.9017	0.404375	0.160435	0.00785887	0.0170599
87.8363	0.647985	0.102928	1.66665e-10	1.01226e-09
44.1536	3.50105	0.321806	7.16666e-29	2.38279e-27
191.999	-0.221713	0.0941677	0.0152214	0.0309373
36.885	0.27077	0.142624	0.0453202	0.0815695
38.7286	-2.93233	0.329169	4.11696e-20	6.43569e-19
5.38799	0.937608	0.606544	0.0370949	0.0685986
106.543	-0.300343	0.191641	0.0907127	0.149347
181.944	0.950521	0.095823	1.06882e-23	2.29754e-22
138.864	-1.0371	0.192947	2.04241e-08	9.97725e-08
4.01152	2.30757	0.467683	5.62292e-08	2.61041e-07
230.57	2.03231	0.306674	2.89393e-12	2.1273e-11
0.41548	-0.54621	1.13582	0.269695	0.37349
0.348049	-0.965128	1.18704	0.091223
70.888	-0.618688	0.157422	4.58011e-05	0.000145503
1.73203	-0.25042	0.776123	0.59757	0.69718
405.641	-0.564851	0.16741	0.000420227	0.00115306
85.1589	-0.656029	0.155571	1.27801e-05	4.39187e-05
327.671	0.450915	0.0871994	1.54236e-07	6.82665e-07
40.2727	-0.591058	0.176944	0.000458049	0.00124794
2.95448	0.386851	0.541683	0.338947	0.447878
69.3445	-1.0842	0.145919	2.67157e-14	2.39068e-13
0.717408	-1.22987	0.996449	0.0385677	0.070959
1.2059	-0.36599	0.61552	0.399515	0.511083
0.182925	0	1.26304	1
92.4139	0.150467	0.114944	0.172827	0.258308
11.9829	-0.458215	0.328703	0.106144	0.170775
211.484	-0.535152	0.160332	0.000496257	0.00134313
435.316	-0.41006	0.126438	0.000787211	0.00205794
107.587	2.88195	0.184756	6.94308e-56	1.65516e-53
0.171935	-0.237245	1.20656	0.551275
10.1331	-0.858316	0.389928	0.00955225	0.0203318
132.899	-0.932235	0.205378	1.81313e-06	6.99746e-06
2.38083	-0.424933	0.717595	0.364789	0.474839
2173.26	0.782399	0.175508	3.48359e-06	1.30002e-05
36.7519	-1.58791	0.323011	1.03903e-07	4.68585e-07
154.677	0.0577815	0.147623	0.67979	0.763045
58.9421	0.0197927	0.270245	0.934643	0.958197
1.00622	-0.805171	0.931607	0.135978	0.211082
652.591	-0.677802	0.066708	1.5604e-24	3.601e-23
45.8016	0.590032	0.133636	5.75094e-06	2.08037e-05
26.3448	-0.0357399	0.2467	0.87273	0.914024
1651.86	-0.912413	0.19964	1.6214e-06	6.3024e-06
2.4458	1.11136	0.752695	0.0318036	0.05983
296.104	-0.762205	0.12372	3.22606e-10	1.89284e-09
273.015	0.127686	0.144489	0.351065	0.46047
314.527	-0.903736	0.128475	6.82979e-13	5.34171e-12
1.5223	-0.195459	1.29116	0.557278	0.661142
14.5844	1.09399	0.530565	0.00911032	0.0194764
71.5655	1.91943	0.228945	4.70717e-18	5.89052e-17
5.98336	0.411647	0.534423	0.305346	0.412204
1.11311	-0.601513	0.792912	0.226348	0.323321
22.7683	-0.274098	0.874992	0.57289	0.675494
0.562459	0	1.12492	1	1
1.95555	0.241764	0.556042	0.554509	0.659036
1.06331	-1.08689	1.16552	0.0668139	0.114696
1.67145	0.788297	0.831161	0.129	0.201668
260.733	0.613225	0.138826	5.52466e-06	2.0046e-05
60.2657	1.26302	0.134027	8.15241e-22	1.48016e-20
191.888	10.9514	1.83486	8.61219e-12	6.0441e-11
1.79046	0.275061	0.798418	0.565771	0.668687
1.59782	-0.198564	0.71472	0.666199	0.75176
1.21537	0.0187969	0.714523	0.967243	0.98107
188.441	-0.775424	0.152374	1.55081e-07	6.86023e-07
22.9499	0.281962	0.158635	0.0589895	0.102939
79.5292	-0.344659	0.160324	0.0227445	0.0444285
106.746	0.575785	0.154008	0.000104924	0.000314468
0.0176579	0	1.26304	1
1.418	0.283747	0.782841	0.551878	0.656815
0.408976	-0.106404	0.946598	0.822526	0.87654
23.3957	-0.0686366	0.958924	0.884284	0.922449
0.731945	0.178191	0.77093	0.705168	0.784041
0.638766	-0.308964	1.00871	0.521228	0.628601
0.0282779	-0.0474672	1.26463	0.885011
433.533	0.0952292	0.706041	0.834703	0.886031
1.41979	0.22545	0.643384	0.609276	0.707094
1.4632	0.140067	0.570247	0.735111	0.808765
51.0049	1.65932	0.233796	1.42855e-13	1.19199e-12
30.2791	1.49765	0.215417	4.83838e-13	3.83451e-12
0.0949952	-0.0509603	1.26491	0.876623
0.298024	0	1.26304	1
0.0143352	0	1.26304	1
175.113	0.0832979	0.208683	0.664737	0.750565
1.91431	0.838053	0.938503	0.123698	0.194681
0	0	1.50255
24.5496	-0.0154278	0.233542	0.942172	0.963306
2536.49	0.391655	0.0647796	1.02206e-09	5.65967e-09
15.4351	-0.555283	0.342417	0.0590464	0.103031
8.22555	0.388109	0.292628	0.131612	0.205226
0.0139596	-0.0886813	1.26891	0.787425
236.776	1.26794	0.208028	2.00349e-10	1.20488e-09
0.499009	0.992431	1.05926	0.0846545	0.140829
0.380476	-0.0685505	1.15077	0.866323	0.909752
25.9023	3.67885	0.444755	4.03951e-18	5.09244e-17
338.548	0.535112	0.131165	2.71493e-05	8.9123e-05
3520.93	-0.919889	0.135851	4.22179e-12	3.05257e-11
4.9682	-0.799003	0.442337	0.0270106	0.0517443
7.47317	-1.31105	0.385316	0.000111276	0.000331878
3.19267	0.160476	0.355767	0.594653	0.694796
1.55926	-0.326648	0.623147	0.454064	0.564684
1.85969	-0.706138	1.16833	0.176255	0.262769
704.897	-1.01263	0.126187	2.83715e-16	3.04661e-15
35.8456	0.501551	0.195777	0.00625312	0.0138398
0.294385	-0.444068	1.15302	0.34268
1018.58	-1.04957	0.127304	4.333e-17	5.01672e-16
16.5595	-0.181232	0.268063	0.448328	0.559624
208.075	0.862531	0.14793	2.03333e-09	1.09172e-08
102.493	-1.42458	0.23171	1.15063e-10	7.09147e-10
235.78	-1.03602	0.166697	1.37333e-10	8.40319e-10
17.6701	-1.35742	0.365406	3.17979e-05	0.000103316
2.04445	-1.46119	1.13627	0.0229622	0.0447951
485.849	0.168699	0.0983819	0.0764139	0.128929
476.168	-1.38198	0.165831	1.23706e-17	1.49519e-16
3.56083	0.207572	0.630341	0.634441	0.728187
5.99137	-0.396302	0.414709	0.241562	0.340685
0	0	1.50255
0.010613	-0.143785	1.27841	0.663587
0.192796	0	1.26304	1
0	0	1.50255
0.0211009	-0.0886809	1.26891	0.787426
18.9402	-0.533777	0.394647	0.103142	0.166733
44.892	1.31974	0.286191	6.69926e-07	2.73961e-06
0	0	1.50255
1.00072	-1.34061	1.11135	0.0318946	0.0599634
7.45909	-2.66017	0.548392	7.31017e-08	3.35646e-07
58.253	-0.161069	0.212534	0.408729	0.520441
284.345	-1.87931	0.165865	8.88354e-31	3.5062e-29
66.6742	0.200404	0.122948	0.0882457	0.145938
65.3366	0.245621	0.147688	0.0785178	0.131922
28.7829	3.10699	0.315281	4.95487e-24	1.0937e-22
3978.35	0.118281	0.145155	0.389851	0.501303
17.0129	1.47659	0.352927	3.82263e-06	1.41877e-05
2.23358	2.7091	0.631469	9.19305e-07	3.68634e-06
1098.44	-0.247134	0.130308	0.0466922	0.0837006
211.662	0.371934	0.0870474	1.33089e-05	4.56242e-05
30.0684	0.383324	0.263673	0.103967	0.16784
17.57	-0.447937	0.21772	0.0255085	0.0491709
421.35	0.525402	0.109312	9.52708e-07	3.81195e-06
0.97636	-0.255912	0.639056	0.561073	0.664617
8.44059	-0.533675	0.6923	0.252126	0.353284
3.76657	-0.289338	0.546483	0.475484	0.585549
11.216	0.167537	0.330941	0.556412	0.660672
21.4825	-0.985418	0.28992	0.000193222	0.000556843
1.87436	-2.32366	1.11162	0.00143103	0.00357629
429.617	0.253154	0.0721101	0.00034661	0.000964159
0.211528	0.244021	0.964319	0.612007
345.606	-0.939454	0.170741	1.19458e-08	5.97265e-08
0.153383	0.0308666	1.18394	0.936247
1.16048	0.183197	0.846367	0.702571	0.781877
0.0406493	0	1.26304	1
0.238501	-0.0886805	1.26891	0.787427
0.209912	0.133207	1.17501	0.738629
34.4708	-0.206111	0.29129	0.421409	0.533198
484.564	1.01269	0.15642	2.65905e-11	1.76572e-10
0.118381	-0.181475	1.21245	0.636304
0	0	1.50255
414.956	0.179478	0.08436	0.0289888	0.055146
43.4831	1.0897	0.209964	5.11835e-08	2.3878e-07
7.6734	0.25352	0.297529	0.330957	0.43917
139.252	-0.567793	0.0938314	8.71897e-10	4.87457e-09
3.56973	1.59029	0.795493	0.00501421	0.0113013
4.23178	4.13033	0.710157	4.4013e-11	2.84035e-10
1.12914	0.0636778	0.918363	0.893493	0.929015
84.3806	0.10338	0.768045	0.82543	0.878726
1.77206	-0.524815	0.754174	0.277482	0.382187
19.0767	0.669468	0.194703	0.000287156	0.000807826
183.488	-0.198989	0.0765532	0.00786661	0.0170732
188.197	0.050501	0.0925909	0.575071	0.677361
59.7116	-1.08785	0.147834	4.54972e-14	3.97292e-13
282.071	-0.0986855	0.225704	0.632032	0.726156
4.35023	1.32668	0.548537	0.00250253	0.00596102
2.8042	1.18841	0.621871	0.0112079	0.0234806
2.10548	0.386482	0.58107	0.359132	0.468661
0.642045	0.62931	0.840672	0.216503	0.311536
0.00837544	0	1.26304	1
0.390295	-0.668572	1.09201	0.203554	0.295921
0	0	1.50255
0.254837	0.182793	1.28373	0.585622
0.334792	-0.269626	1.13545	0.539592
0.380741	-0.227681	0.89508	0.637786	0.729638
0.10178	0	1.26304	1
11.6694	0.826479	0.349589	0.00658589	0.0145116
63.0428	-0.00599975	0.158997	0.968115	0.98158
8.74615	0.406637	0.414403	0.229337	0.326827
0.613792	-0.185751	0.782696	0.694562	0.775571
661.734	-0.99955	0.156371	4.67037e-11	3.00667e-10
0.615797	-0.114563	0.780775	0.807761	0.864943
0.197556	0.15332	1.17504	0.702735
680.871	-0.280727	0.0841561	0.000639157	0.00169543
6.16429	-2.48673	0.642102	5.88329e-06	2.12467e-05
1.27065	-0.753617	0.646653	0.100492	0.163012
39.2315	0.160941	0.464012	0.659626	0.746171
738.707	-2.45594	0.176268	3.54438e-45	4.20371e-43
151.135	-1.44607	0.214296	2.15039e-12	1.59798e-11
11.0997	0.40032	0.29572	0.123267	0.194092
0.532812	-0.567329	0.903434	0.268678	0.372384
224.969	-0.196338	0.0842943	0.0168299	0.0338686
0.741235	0.638029	0.844595	0.211472	0.305533
1.49062	1.2786	1.36651	0.0386034	0.0710028
25.4783	1.5844	0.513389	0.000229513	0.000655331
10.7303	-0.165801	0.286309	0.512033	0.620359
498.836	-0.149897	0.108923	0.15302	0.233258
451.926	-0.606319	0.0854027	7.30227e-13	5.68885e-12
52.6531	0.0134511	0.191598	0.939805	0.961752
469.878	0.372833	0.127885	0.00244878	0.0058429
532.818	-0.142328	0.251023	0.528917	0.635655
14.7368	2.87514	0.384714	5.79984e-15	5.52608e-14
131.425	0.571327	0.152352	0.000100887	0.0003034
0.446175	-0.16722	1.11094	0.700859	0.780592
112.509	-0.24297	0.0962107	0.00920539	0.0196602
4.49464	0.0339514	0.420637	0.920856	0.948468
112.35	-0.766163	0.12435	3.1904e-10	1.87423e-09
775.306	-0.50932	0.108558	1.70164e-06	6.58956e-06
0	0	1.50255
0	0	1.50255
0	0	1.50255
155.287	-0.691442	0.134168	1.27601e-07	5.70068e-07
0.466411	-0.336725	0.911263	0.493511	0.602675
13.0185	0.753352	0.285889	0.00348966	0.0081066
60.0911	1.17453	0.19517	3.73949e-10	2.18173e-09
986.667	-1.07997	0.142216	7.70203e-15	7.23723e-14
106.95	0.124043	0.176881	0.452644	0.563301
0.964341	0.384913	0.85974	0.434914	0.546571
0.296745	0.237409	1.23879	0.531008
0.786771	-0.395252	0.819744	0.418766	0.530444
0.309351	0.137824	0.853874	0.773278
0.14364	-0.184629	1.25954	0.601064
0.0305743	-0.0886809	1.26891	0.787426
0.270639	0	1.26304	1
0.00911579	-0.0886813	1.26891	0.787425
705.316	0.385377	0.12637	0.00156002	0.00386904
52.5428	-0.0492879	0.14018	0.711809	0.789137
0.0326953	-0.143784	1.27841	0.663588
0.122973	-0.194711	1.26625	0.578754
0.0106233	-0.143798	1.27841	0.66356
0.181263	-0.325228	1.18645	0.447246
0.0869317	-0.208287	1.29004	0.53687
0.0251263	0	1.26304	1
0	0	1.50255
0	0	1.50255
0.010613	-0.143785	1.27841	0.663587
186.002	0.683394	0.170546	3.01873e-05	9.83782e-05
0.0705154	0.0517297	1.26258	0.875505
37.5046	-0.0982801	0.174354	0.546864	0.652096
52.4615	-0.016868	0.136991	0.897264	0.931696
0.379352	-0.0222721	0.938414	0.962466	0.977765
0.34669	0.67408	0.951539	0.201966
173.786	3.25361	0.383298	1.29479e-18	1.70345e-17
3148.99	1.49284	0.138148	4.46402e-28	1.40764e-26
0.596692	0.618076	0.993729	0.237472	0.33621
4091.92	1.13649	0.111829	6.58859e-25	1.56596e-23
2.47716	0.511	0.982868	0.315879	0.423166
339.976	1.3648	0.319597	3.04577e-06	1.14488e-05
546.549	0.0731535	0.141781	0.587233	0.687779
116.54	-0.639111	0.27081	0.00903155	0.0193201
879.439	0.409605	0.165695	0.00896501	0.0191881
1.85457	-3.3891	1.21255	5.63568e-05	0.000176845
1.92654	-0.193589	0.833104	0.686244	0.768515
10.0156	0.0252736	0.259055	0.913537	0.943416
507.076	-0.643143	0.107632	1.2536e-09	6.87002e-09
44.1982	-0.15224	0.125372	0.20378	0.29616
1.16681	0.0883335	0.72539	0.84791	0.895743
0	0	1.50255
17118.9	-2.1453	0.132961	1.27219e-59	3.9905e-57
3.40168	-0.731819	0.490333	0.0580341	0.101465
78.637	-0.278809	0.117714	0.0136982	0.0281267
583.324	-0.955964	0.10185	1.92614e-21	3.39123e-20
536.898	-0.140388	0.133909	0.270771	0.374697
44.4165	0.719894	0.182771	3.78221e-05	0.000121597
0	0	1.50255
0.0853364	-0.106992	1.21296	0.773836
0	0	1.50255
0.11711	-0.00335174	1.14097	0.993487
11.0331	-0.00587668	0.286392	0.981504	0.990982
11.1557	0.785393	0.41691	0.0232095	0.0451999
5.61165	0.848528	0.56062	0.0458881	0.0824734
59.8255	0.354063	0.146923	0.0112972	0.0236426
0.427678	-0.401603	1.0194	0.414286	0.526307
29.7039	2.00663	0.30494	4.00752e-12	2.90469e-11
0.297762	-0.209401	1.054	0.649068
8.9038	5.67496	1.32101	9.22451e-09	4.64617e-08
158.276	10.5111	1.06085	1.89389e-25	4.73255e-24
0.593775	0.396776	0.99864	0.421692	0.533467
93.8208	0.0189056	0.09162	0.832183	0.883988
61.0784	-0.290316	0.13407	0.0231425	0.0450915
33.7057	0.954161	0.223801	6.18806e-06	2.22937e-05
34.2565	-0.598062	0.231188	0.00511294	0.0115027
82.9895	-0.726488	0.121893	1.19734e-09	6.57831e-09
6.33636	-0.454862	0.484161	0.228244	0.325425
78.4975	1.10916	0.138685	2.99793e-16	3.21492e-15
201.297	2.05308	0.274467	6.31022e-15	5.99081e-14
274.773	-0.124513	0.0760846	0.094499	0.15468
689.628	0.0199049	0.105968	0.846043	0.894444
169.308	3.2272	0.519448	2.59688e-11	1.72636e-10
0.149948	-0.0546454	1.24217	0.874639
46.347	0.757066	0.260101	0.0015026	0.00373674
1.94982	-0.974422	1.01275	0.0868166	0.143863
0.182243	-0.156298	1.28117	0.636869
50.9848	0.478569	0.258796	0.0400968	0.0733815
0.816681	-0.463986	1.27213	0.276012	0.380536
212.657	-0.373465	0.130217	0.00284648	0.00671256
431.112	-0.995557	0.179482	8.36229e-09	4.2217e-08
0.0318389	-0.166643	1.28361	0.615226
131.807	-0.00440523	0.118378	0.969141	0.982285
244.696	2.93231	0.294733	2.11347e-24	4.81212e-23
12.2412	-0.117782	0.247013	0.597419	0.697071
8.98864	0.144251	0.394477	0.658273	0.745454
26.2747	-0.177446	0.267109	0.456526	0.567065
122.591	0.531515	0.113288	1.66504e-06	6.46149e-06
44.5494	-0.813485	0.159531	1.37037e-07	6.10278e-07
0.0601739	-0.0229226	1.26299	0.944332
0.136506	0.0790278	1.23902	0.821772
0.561249	-0.12467	0.826368	0.793495	0.854194
87.8518	-0.00730263	0.123651	0.950925	0.96922
0.0278877	-0.0670175	1.26629	0.838355
185.421	0.715905	0.116538	3.92129e-10	2.2811e-09
167.367	-0.297846	0.208971	0.120632	0.190551
116.167	-0.995563	0.201706	2.29132e-07	9.91879e-07
0.980123	-0.939239	0.811396	0.0736488	0.12482
0.920818	-0.0446971	0.834144	0.925071	0.951198
5.75086	0.987481	0.433393	0.00628885	0.0139137
20.1061	-0.405289	0.193096	0.0242039	0.0469295
7.42919	2.56053	0.412855	4.03844e-11	2.61752e-10
3.30897	0.50879	0.600408	0.238943	0.33779
2.6862	0.0533578	0.870404	0.910886	0.941698
0.944901	-0.226569	1.0222	0.629779	0.724412
51.6655	-1.01005	0.173318	1.57424e-09	8.55055e-09
0	0	1.50255
20.7584	-0.431741	0.357816	0.154167	0.234685
16.0548	-0.716355	0.240248	0.00128048	0.00322609
1568.01	0.863513	0.0931327	6.74093e-21	1.13167e-19
3.16128	-1.04223	1.28646	0.0709238	0.12101
26.8563	4.55782	0.449023	7.0548e-27	1.99738e-25
303.602	-0.0735613	0.134017	0.564993	0.668
71.4104	-0.767552	0.214873	0.000148944	0.000436417
82.9647	10.3404	1.17447	6.20168e-21	1.04556e-19
0	0	1.50255
0	0	1.50255
0.391164	-0.263577	0.897811	0.587573	0.68811
852.772	0.559341	0.0941895	1.75923e-09	9.51199e-09
36.7591	-4.01243	0.381273	9.61399e-28	2.94965e-26
0.0141389	-0.0886813	1.26891	0.787425
20.7083	0.793638	0.264164	0.00104672	0.00267934
296.987	-0.741625	0.166008	3.57973e-06	1.33319e-05
0.226521	-0.143768	1.05317	0.75166
3.70701	-1.2168	0.860625	0.0298879	0.0566013
0.445112	1.16886	1.08348	0.0515437	0.0914385
0.31559	0.0249686	1.04916	0.955755
94.5594	0.610211	0.163736	0.000105042	0.000314784
254.96	0.0569352	0.13915	0.667358	0.752775
192.712	0.139727	0.164485	0.36546	0.475557
64.4947	-0.0764795	0.132092	0.544185	0.649453
413.093	-0.344102	0.0838138	2.83674e-05	9.28406e-05
210.919	0.139158	0.131106	0.265498	0.368835
0.0141389	-0.0886813	1.26891	0.787425
39.6512	-0.425578	0.186086	0.014593	0.029792
202.59	0.123323	0.167345	0.432018	0.543619
10.63	-0.520058	0.410464	0.12275	0.193445
39.1284	0.459937	0.173529	0.00507317	0.0114266
899.384	-0.151849	0.133066	0.230675	0.328264
138.569	1.08908	0.120409	3.66522e-20	5.76734e-19
127.757	0.888294	0.133629	1.04743e-11	7.25649e-11
1.70934	1.19845	0.782509	0.0248025	0.0479768
14.6042	1.97775	0.351669	1.58074e-09	8.58386e-09
0.435565	-0.261335	1.00333	0.584	0.684935
261.163	-0.237919	0.102182	0.0160098	0.0323804
374.341	-3.42485	0.254271	1.41767e-42	1.3358e-40
1.31504	-0.258159	0.946198	0.593724	0.693983
64.2024	-0.365709	0.153734	0.0121561	0.025271
197.191	-0.519099	0.16405	0.000925919	0.00239403
290.608	-1.13567	0.15323	2.82334e-14	2.51798e-13
1.43516	-0.972006	1.11124	0.0908431	0.149508
6.36863	0.435623	0.35297	0.146224	0.224371
4.926	-0.0725088	0.600938	0.864565	0.908426
8.85781	-1.63911	0.395553	3.72426e-06	1.38485e-05
1.74271	-0.122546	0.462955	0.736951	0.810005
56.5886	0.393121	0.350849	0.187306	0.276483
259.848	0.134345	0.305842	0.615267	0.712318
347.585	2.38577	0.141222	4.44542e-65	1.79617e-62
1195.52	-0.450047	0.119514	0.00010758	0.000321741
0.651665	-0.174573	0.75088	0.70874	0.786761
3020.31	-0.202158	0.13358	0.111628	0.178357
6.99229	-0.740074	0.472775	0.0495588	0.0883116
0.121963	-0.216821	1.28055	0.5312
2.97519	0.233801	0.438354	0.506097	0.614738
1.08948	-0.960905	0.97292	0.0874836	0.144818
0	0	1.50255
27.8905	0.174014	0.244584	0.430622	0.542121
0	0	1.50255
93.998	-0.456336	0.156116	0.00220134	0.00529864
19.0251	-0.163226	0.213272	0.403922	0.515641
2.99821	-0.313291	0.703425	0.496633	0.605523
0	0	1.50255
111.233	0.301614	0.156459	0.0409695	0.0747663
220.696	3.05617	0.35199	2.85827e-19	4.06311e-18
336.016	0.0606139	0.166814	0.69905	0.779195
2.41844	0.269051	0.714226	0.560482	0.664115
48.9391	0.446153	0.211951	0.0227317	0.0444108
1.4657	0.196431	0.512987	0.614217	0.711449
543.784	-0.0362792	0.154939	0.804412	0.862596
723.066	-1.30609	0.238697	7.67784e-09	3.88851e-08
127.798	1.14947	0.297073	2.37456e-05	7.85011e-05
0	0	1.50255
10.764	-1.07636	0.383523	0.00120442	0.00304799
8.22045	-0.625498	0.476157	0.0962323	0.157064
872.959	-0.0629867	0.145968	0.649292	0.738794
260.949	-0.136121	0.145381	0.322817	0.430525
21.445	1.89334	0.20804	8.41335e-21	1.40649e-19
40.2311	0.904125	0.139491	3.09337e-11	2.03429e-10
36.6023	0.699208	0.223438	0.00080972	0.00211145
336.29	0.670573	0.1489	3.40155e-06	1.2702e-05
1.13974	-1.04717	1.14399	0.0742677	0.125726
0	0	1.50255
0	0	1.50255
0	0	1.50255
0.299901	-0.119062	1.16188	0.768842
0	0	1.50255
44.0716	1.42164	0.187838	5.63123e-15	5.36757e-14
114.784	0.127062	0.128639	0.300832	0.407404
72.3178	0.386215	0.290138	0.130739	0.204065
69.2641	-0.150987	0.153144	0.295913	0.402365
243.192	0.0130872	0.0836194	0.872771	0.914026
7445.69	-1.57077	0.12093	1.79358e-39	1.37042e-37
82.2838	0.576363	0.11461	2.90658e-07	1.24109e-06
15.132	-0.0509061	0.388613	0.874662	0.915726
56.804	1.11104	0.325645	0.000148497	0.000435159
49.9794	0.643706	0.13065	4.47671e-07	1.87064e-06
40.6459	-1.92591	0.340145	1.31042e-09	7.16856e-09
12.3301	2.9787	0.431855	3.55895e-13	2.85567e-12
197.561	3.72932	0.274908	2.13573e-43	2.1126e-41
138.966	-0.655653	0.0999742	2.93318e-11	1.93695e-10
38.2264	0.154176	0.216209	0.436239	0.547833
32.3407	-0.103161	0.178727	0.536408	0.642585
88.6892	-1.26897	0.289349	2.08812e-06	8.01072e-06
1.3885	-0.0403636	0.613881	0.925124	0.951198
1.52313	0.232077	0.54171	0.564559	0.667618
117.867	-0.184223	0.140189	0.165846	0.249439
551.6	0.330568	0.145263	0.0166471	0.0335375
180.048	0.742682	0.164063	2.70622e-06	1.02386e-05
986.98	-1.01924	0.152992	7.44506e-12	5.25875e-11
112.752	0.0808577	0.114778	0.464092	0.574398
0.228428	-0.156297	1.28117	0.63687
124.574	1.72275	0.138348	1.47517e-36	9.01706e-35
48.4725	-0.144937	0.160206	0.336005	0.444779
17.7098	1.41003	0.249566	2.38955e-09	1.2738e-08
3.09263	0.591657	0.796511	0.234216	0.332375
140.241	0.288874	0.155625	0.0490222	0.0874599
8.74528	0.416745	0.627269	0.343506	0.452723
154.178	0.00890512	0.0925536	0.921264	0.948702
78.4245	-0.27261	0.339568	0.347848	0.457177
81.1297	0.145774	0.224517	0.476719	0.586827
0.0424137	0.0012412	1.26189	0.996988
22.5086	-0.350086	0.303641	0.186836	0.275926
111.29	-2.58535	1.13193	0.000644467	0.00170857
1.04589	-0.12033	0.804431	0.799601	0.85879
0	0	1.50255
0.0716427	0	1.26304	1
0.806827	-0.413436	0.83849	0.401356	0.512927
0	0	1.50255
2.43121	0.389363	0.832507	0.427044	0.538625
0.0822654	-0.219492	1.23477	0.560809
59.5615	0.457245	0.277683	0.0641949	0.110862
44.2092	0.843371	0.191531	4.01647e-06	1.48609e-05
118.438	-0.226116	0.160225	0.13299	0.207063
74.3923	-0.112539	0.18186	0.506693	0.615211
0.0106023	-0.0886813	1.26891	0.787425
0.377992	0.611437	0.913272	0.238046	0.336801
86.2234	0.401583	0.0899717	5.46081e-06	1.98355e-05
27.4751	-0.863777	0.278775	0.000680604	0.00179718
65.1979	-2.08129	0.348594	1.91783e-10	1.15628e-09
1.89758	-1.15689	1.26652	0.0545704	0.0961197
63.7027	0.738096	0.14482	1.59201e-07	7.03466e-07
59.7119	0.267491	0.129422	0.0303847	0.0574464
0	0	1.50255
89.3632	0.782387	0.185131	9.95369e-06	3.47113e-05
68.5989	0.0214082	0.126863	0.860188	0.905223
14.5506	0.19128	0.200102	0.299896	0.406515
15.3341	-0.136636	0.242168	0.532847	0.63954
19.0008	-0.805482	0.177675	2.34697e-06	8.96194e-06
0	0	1.50255
11.1481	0.944599	0.284837	0.000279196	0.000787664
0	0	1.50255
2.13219	-0.498046	0.648776	0.268469	0.37216
0	0	1.50255
0	0	1.50255
0	0	1.50255
0	0	1.50255
0	0	1.50255
0	0	1.50255
0	0	1.50255
0	0	1.50255
0	0	1.50255
0	0	1.50255
0	0	1.50255
0	0	1.50255
0	0	1.50255
0	0	1.50255
0	0	1.50255
0	0	1.50255
0	0	1.50255
0	0	1.50255
0	0	1.50255
0	0	1.50255
0	0	1.50255
0	0	1.50255
0	0	1.50255
0	0	1.50255
0	0	1.50255
0	0	1.50255
0	0	1.50255
0	0	1.50255
0	0	1.50255
0	0	1.50255
0	0	1.50255
0	0	1.50255
0	0	1.50255
0	0	1.50255
0	0	1.50255
0	0	1.50255
0	0	1.50255
0	0	1.50255
0	0	1.50255
0	0	1.50255
0	0	1.50255
0	0	1.50255
0	0	1.50255
0	0	1.50255
0	0	1.50255
0	0	1.50255
0	0	1.50255
0	0	1.50255
0	0	1.50255
0	0	1.50255
0	0	1.50255
0	0	1.50255
0	0	1.50255
0	0	1.50255
0	0	1.50255
14.7233	0.304056	0.325494	0.278644	0.383345
23.3017	0.0433277	0.335885	0.880676	0.920123
17.5411	-0.0328611	0.185149	0.849026	0.896564
9.95327	0.687773	0.26934	0.00490799	0.011086
0.445566	0.0314833	1.0813	0.942779	0.963645
14.0627	2.28684	0.322228	1.01038e-13	8.57478e-13
0.771831	0.952652	1.1676	0.0948824	0.155212
9.7616	0.933239	0.508282	0.0201915	0.0399257
0.173677	-0.105215	1.02002	0.819522
1.32697	0.547425	0.646691	0.224807	0.321641
1.65297	1.06432	0.685807	0.0296947	0.056289
3.2332	0.0580847	0.441423	0.869424	0.911957
1.08573	-0.0855236	0.55695	0.834118	0.885568
22.0428	0.671245	0.28683	0.00905804	0.0193715
15.5157	0.742554	0.304203	0.00615128	0.0136258
0.399845	0.512496	0.848836	0.30678	0.413814
9.09421	0.836465	0.299242	0.00188074	0.00458763
7.99839	0.185218	0.310908	0.493845	0.602959
0	0	1.50255
0.46322	0.24622	1.06713	0.592954	0.693219
1.62202	0.178621	0.472796	0.629253	0.72401
1.67643	-0.419527	0.643287	0.346584	0.455821
1.70516	-1.06437	0.645247	0.0243401	0.0471705
0.36344	-0.596597	1.00363	0.25148
4.28883	-0.186963	0.594778	0.659087	0.745889
13.7925	-0.202253	0.243317	0.357175	0.466784
22.6473	0.116768	0.244058	0.596738	0.69657
0.81963	-1.78937	1.40713	0.0112928	0.0236355
1.15918	-2.216	1.42661	0.00386393	0.00889802
1.80692	-0.0101945	0.534412	0.979605	0.989651
0.57572	-0.19593	0.737401	0.673664	0.758059
5.87663	-0.151737	0.333004	0.59615	0.696102
1.74075	-0.999603	0.603789	0.0267463	0.0512833
2.47718	-0.836147	1.33691	0.105819	0.170367
0.00911579	-0.0886813	1.26891	0.787425
2.79698	-0.260312	0.485707	0.48964	0.599206
1.12118	-0.355443	0.649211	0.425419	0.537187
2.99902	0.487227	0.545227	0.232181	0.330026
0.893499	1.06322	1.18433	0.0709805	0.121081
0.0687069	0	1.26304	1
0.312973	-0.945162	1.12072	0.0976713
2.81508	2.12123	0.505104	1.92915e-06	7.42476e-06
1.95467	-0.56815	0.740599	0.238467	0.337283
1.57639	0.141539	0.61364	0.742066	0.813637
1.64813	0.552935	0.570615	0.188631	0.277939
0	0	1.50255
0	0	1.50255
0	0	1.50255
0.186257	-0.152091	1.14662	0.715256
0	0	1.50255
0	0	1.50255
0	0	1.50255
0	0	1.50255
0	0	1.50255
0	0	1.50255
0	0	1.50255
0.388655	-0.40565	0.988043	0.413386	0.5255
1.35557	-0.488569	0.86703	0.330365	0.43861
0.00837544	0	1.26304	1
0	0	1.50255
0	0	1.50255
0	0	1.50255
0	0	1.50255
0	0	1.50255
0	0	1.50255
0	0	1.50255
0	0	1.50255
0	0	1.50255
0	0	1.50255
0	0	1.50255
0	0	1.50255
0	0	1.50255
0	0	1.50255
0	0	1.50255
0	0	1.50255
0	0	1.50255
0	0	1.50255
14.706	-1.4597	0.386722	2.1702e-05	7.22159e-05
0.0143129	0	1.26304	1
0	0	1.50255
0	0	1.50255
0.183384	-0.145426	1.27854	0.660213
5.12354	2.13516	0.751157	0.000273064	0.000771469
0.00711517	0	1.26304	1
2.4738	-0.659853	0.846475	0.198082	0.289413
4.45452	-0.927802	0.452164	0.0123093	0.0255545
4.11134	1.5002	0.623586	0.00201976	0.00490067
0.225543	-0.24095	1.25297	0.515932
0.535493	-0.216224	0.931852	0.653541	0.742176
9.79659	1.9981	0.760869	0.00059292	0.00158371
0.286012	-0.334012	1.17242	0.443875
23.7343	0.219763	0.369891	0.479193	0.589174
0.819767	-0.610801	0.932504	0.240033	0.33903
0	0	1.50255
0.211893	-0.163847	1.28294	0.621033
4.28001	0.847697	0.397265	0.0115223	0.0240757
1.96852	0.959683	0.674126	0.0452597	0.0814852
0.0390411	-0.124903	1.27455	0.705041
0	0	1.50255
0	0	1.50255
0	0	1.50255
0	0	1.50255
0	0	1.50255
0	0	1.50255
0	0	1.50255
0	0	1.50255
0	0	1.50255
0	0	1.50255
0	0	1.50255
0	0	1.50255
0	0	1.50255
0	0	1.50255
0	0	1.50255
0	0	1.50255
0	0	1.50255
0	0	1.50255
0	0	1.50255
0	0	1.50255
0	0	1.50255
0	0	1.50255
0	0	1.50255
0.613011	0.551202	0.722127	0.246741	0.34686
3.60724	-0.2113	0.46686	0.56476	0.66779
1.87703	0.932219	0.560599	0.0294614	0.0559314
2.14131	-1.79783	1.20157	0.00931769	0.0198805
0.468077	-0.0538891	0.846259	0.909871	0.941057
1.7792	1.75684	0.741351	0.00159198	0.00394135
0.16068	0	1.23544	1
2.79504	-3.55214	1.21036	3.00136e-05	9.78386e-05
0.231901	-0.205465	0.999173	0.663814
0.0364176	0	1.26304	1
0.0465075	-0.0474668	1.26463	0.885012
0.437137	-0.49223	0.819304	0.320261	0.427858
8.79108	0.533078	0.361336	0.0818368	0.136762
0.25633	0.267341	1.12625	0.546123
0.659438	-0.349318	0.738866	0.458318	0.568759
0.621708	-0.346051	0.892169	0.481926	0.59177
5.09411	-0.420863	0.448061	0.239434	0.338378
0.228247	-0.165989	0.92736	0.728896
1.35655	0.977494	0.804532	0.0629987	0.109073
5.07519	-0.644311	0.406002	0.0553586	0.09738
1.18765	0.182924	0.561337	0.656057	0.744147
0	0	1.50255
0	0	1.50255
1.18304	-0.0748683	0.596122	0.859642	0.904862
1.41595	0.404489	0.71818	0.387608	0.49885
2.94319	-0.474717	0.702138	0.308943	0.416187
0.700152	-0.638072	0.902219	0.21943	0.315177
0.165563	-0.0972281	1.1006	0.822529
1.66456	-0.224197	0.622684	0.605635	0.703902
0	0	1.50255
5.93646	-0.601065	0.890021	0.242785	0.342147
1.10324	-0.0126176	0.52933	0.974618	0.986285
0	0	1.50255
0.0338034	-0.156298	1.28117	0.636868
1.51376	-2.52359	1.41574	0.00168085	0.00414587
9.88708	-0.507596	0.47529	0.174177	0.26
0	0	1.50255
0	0	1.50255
0	0	1.50255
0	0	1.50255
1.74383	0.211096	0.529751	0.59531	0.695312
0	0	1.50255
0.217599	-0.442848	1.1006	0.359095
0.0188038	0	1.26304	1
2.49709	0.517694	0.490055	0.174701	0.260669
2.13999	0.107237	0.580024	0.797329	0.857162
11.5487	0.209436	0.375659	0.505161	0.613757
0	0	1.50255
4.52312	-1.72236	0.50191	5.83346e-05	0.000182475
1.27003	-0.686059	0.948792	0.195006	0.285637
15.7679	0.142838	0.375135	0.649329	0.738801
0.010613	-0.143785	1.27841	0.663587
0.44007	0	1.26304	1	1
0.611741	0.0688427	0.88475	0.885247	0.922957
0.585409	0.702925	0.817857	0.168025	0.252165
0.0466755	-0.180074	1.28699	0.587784
0	0	1.50255
1.21769	-1.74695	1.16809	0.0102723	0.0217093
0.136356	-0.136109	1.19886	0.723812
5.18394	0.101769	0.370984	0.743982	0.815326
1.3601	-0.812946	0.805529	0.114145	0.181783
0.214914	0.0300553	1.08554	0.945156
0	0	1.50255
0.969168	-0.386803	0.676377	0.395827	0.507372
0	0	1.50255
9.19653	3.20419	0.546148	2.1401e-10	1.28185e-09
30.0861	3.01189	0.219038	4.45694e-44	4.8295e-42
0.0188038	0	1.26304	1
1.49204	-0.583438	0.574833	0.16803	0.252165
0.274313	0.153148	0.917441	0.749096
1.13549	-0.351781	0.648987	0.430025	0.541513
0.647493	-0.0907441	0.821943	0.848514	0.896222
1.34297	-0.577017	0.765424	0.238029	0.336801
0.289649	0	1.26304	1
0.37605	-0.064159	0.745342	0.890084	0.926658
1.18582	0.434695	0.582189	0.303957	0.410703
0.543598	0.317308	0.850941	0.515068	0.623217
2.65793	-0.726629	0.64752	0.112663	0.179735
0.427379	-0.853694	1.03373	0.124432	0.195687
0.699751	0.162609	0.725006	0.724744	0.799721
0.604476	0.237943	0.917882	0.622923	0.718739
3.50395	-1.93302	1.70881	0.007874	0.0170846
5.73803	-0.148943	0.394309	0.647783	0.737541
4.1226	-1.84752	0.677379	0.00052295	0.00141105
0.222901	0.0793256	0.933679	0.86731
0.527885	-0.479881	1.26564	0.268535	0.37223
0.0284518	-0.0886807	1.26891	0.787426
0.456349	-0.840211	1.24655	0.118274	0.187345
0	0	1.50255
0.485087	-0.595839	1.19709	0.224176	0.320968
3.29185	1.30508	0.497376	0.00144327	0.00360509
0.0289685	-0.163847	1.28294	0.621031
0.00911579	-0.0886813	1.26891	0.787425
0	0	1.50255
0.906037	-0.142424	0.590513	0.735606	0.809085
0.00965615	-0.142575	1.27816	0.666201
2.98866	-0.0926076	0.457595	0.798096	0.85763
0.0636182	-0.182857	1.28772	0.582194
11.8296	0.792772	0.514423	0.0476893	0.0853311
0.457632	-0.183682	0.855373	0.702133	0.781463
0.929566	-0.653954	0.840273	0.200659	0.292516
0	0	1.50255
0	0	1.50255
7.83633	1.22695	0.739534	0.0183478	0.036654
2.21451	-0.0337015	0.55661	0.934186	0.957858
0.466101	0.46091	0.760437	0.338302	0.447372
0.912455	0.0712951	0.910951	0.880995	0.920375
2.43533	0.098427	0.505315	0.798622	0.858047
0	0	1.50255
0	0	1.50255
0	0	1.50255
0.231282	-0.295504	1.23285	0.456526
0.025303	0	1.26304	1
0.750569	-0.144122	0.685659	0.749828	0.820069
0.0717724	-0.027798	1.26324	0.932513
0.213009	-0.524912	1.08165	0.295504
0	0	1.50255
0	0	1.50255
0	0	1.50255
0	0	1.50255
0	0	1.50255
0.010613	-0.143785	1.27841	0.663587
3.69221	0.243036	0.490152	0.521276	0.628627
1.80769	-0.0844804	0.455306	0.814872	0.870641
0.0339695	-0.104186	1.27108	0.75171
1.16637	0.218629	0.545753	0.588849	0.689135
0.188603	-0.164131	0.953505	0.730495
0.781321	-0.809595	0.887931	0.128901	0.201539
0.284751	-0.230733	0.984419	0.628849
0.412857	0.127894	0.874934	0.789318	0.850966
1.648	1.38907	0.818742	0.0131577	0.0271174
0.14389	0.0917642	1.01881	0.842153
0.581626	0.140117	0.754177	0.764198	0.831024
0	0	1.50255
1.51218	-1.13534	0.921019	0.0461548	0.0828777
3.27325	-1.27338	0.685353	0.0110798	0.0232427
0.809333	0.6849	0.712213	0.153049	0.233282
0	0	1.50255
0	0	1.50255
0.874114	0.115498	0.621801	0.789473	0.851056
0.141104	-0.0992031	1.1949	0.795808
0	0	1.50255
2.40175	0.694372	0.462786	0.060738	0.105558
0.805756	-0.548869	0.91031	0.283455	0.388617
0	0	1.50255
0	0	1.50255
0.234846	-0.51504	1.14032	0.2904
1.19221	-0.344854	0.725798	0.460932	0.571318
6.12662	2.2733	1.30333	0.00279044	0.00658888
0.00965615	-0.142575	1.27816	0.666201
0.185444	-0.156298	1.28117	0.636868
0	0	1.50255
0.23434	-0.303167	1.04297	0.522711
0	0	1.50255
19.3978	-4.51037	1.681	1.37882e-05	4.71859e-05
0.677809	-0.263086	0.740909	0.574107	0.676527
0	0	1.50255
0.285176	-0.415802	1.0469	0.395825
9.56599	0.653847	0.394075	0.0469775	0.0841965
0.171981	0	1.12606	1
0.184131	-0.096047	1.12848	0.819381
1.37502	0.104611	0.659375	0.813821	0.869752
2.44566	0.369178	0.520503	0.349441	0.458693
0.0435769	0	1.26304	1
0.370724	0.179608	1.0096	0.701448	0.781011
19.2491	4.80379	1.96042	1.88962e-05	6.33569e-05
0.689123	-0.661703	0.861073	0.199295	0.290759
5.9038	0.304905	0.475535	0.412172	0.524125
1.71706	-0.368331	0.780875	0.443574	0.55524
0.769908	-0.802906	1.00131	0.142288	0.21932
3.07045	-0.374053	0.838046	0.445131	0.556565
0.549159	0.37787	0.845183	0.441509	0.553139
0.0752999	0.00978604	1.26169	0.976272
0.0363746	0	1.26304	1
1.48173	-2.35133	1.1429	0.00146042	0.00364288
0.448804	-0.0859769	0.975938	0.854712	0.900972
12.4743	-0.372773	0.35085	0.211049	0.305013
0.0106023	-0.0886813	1.26891	0.787425
0.420334	0.6292	0.888615	0.223586	0.3202
0	0	1.50255
0.309725	-0.543905	1.04369	0.286302
0.270959	-0.29483	1.10806	0.516369
0.611977	-0.0384539	0.588677	0.927145	0.952763
0	0	1.50255
0	0	1.50255
0	0	1.50255
0	0	1.50255
0	0	1.50255
0	0	1.50255
0	0	1.50255
0	0	1.50255
0	0	1.50255
0	0	1.50255
0	0	1.50255
0	0	1.50255
0	0	1.50255
0	0	1.50255
0.0203246	0	1.26304	1
2.09775	0.320591	0.479075	0.390974	0.502368
0.0945403	0	1.26304	1
0.47371	-0.851277	1.18013	0.121898	0.192267
2.01434	-0.125986	0.57525	0.761924	0.829195
0.359846	-0.565492	1.20751	0.238255
0.311454	-0.420522	0.897884	0.399109
0.025303	0	1.26304	1
0.172436	-0.38727	1.15199	0.395719
0	0	1.50255
5.96142	0.254138	0.344178	0.386639	0.497817
0.0865938	-0.198602	1.28819	0.554499
0.247079	-0.52738	1.14658	0.279991
2.43476	0.211218	0.60407	0.621235	0.717381
0	0	1.50255
0	0	1.50255
0	0	1.50255
0	0	1.50255
0	0	1.50255
0	0	1.50255
0	0	1.50255
0	0	1.50255
0	0	1.50255
0.223305	-0.203646	0.944148	0.671344
0.775781	-0.477107	0.915557	0.344748	0.453832
0.282446	-0.209995	0.928868	0.662737
1.43676	-1.13905	0.986313	0.0508296	0.0902657
2.36733	0.0872566	0.44158	0.804988	0.862929
0	0	1.50255
0.513871	-0.0926661	0.748689	0.842118	0.891401
2.00061	-0.358939	0.489096	0.343725	0.452955
2.12758	-1.53329	1.18922	0.0197108	0.0390659
0.569523	-0.0507721	0.921539	0.914903	0.944335
0.40484	-0.251392	0.807144	0.599738	0.698901
0.445886	-0.248911	0.818483	0.604296	0.70262
1.46987	-1.01489	0.91772	0.0687947	0.117765
4.63066	-3.20551	0.987009	2.24565e-05	7.45391e-05
0.0106023	-0.0886813	1.26891	0.787425
0.010613	-0.143785	1.27841	0.663587
0	0	1.50255
0	0	1.50255
0.168132	-0.285115	1.1828	0.498133
0.052018	-0.164803	1.28317	0.619044
1.87401	-0.734534	0.656219	0.111659	0.178395
2.26707	0.101308	0.430723	0.770571	0.83604
3.93975	-0.0466071	0.530998	0.906621	0.938866
1.51495	0.577494	0.658946	0.205841	0.298556
0.00837544	0	1.26304	1
1.47562	0.0897675	0.553018	0.825344	0.878678
0.953145	-0.752248	1.00375	0.164316	0.247481
18.6686	-2.89524	0.624185	1.71513e-07	7.55626e-07
1.62667	1.51277	1.26208
1.30568	0.486666	0.62691	0.270603	0.374551
0.0493207	0	1.26304	1
0.0609453	-0.156297	1.28117	0.636869
4.50716	-1.11351	0.581376	0.0125129	0.0259364
2.25874	1.04777	0.617336	0.0226225	0.0442192
27.0279	-2.31583	0.3907	2.30266e-10	1.37542e-09
0.256312	0	1.26304	1
0.182097	0	1.26304	1
0.212847	0	1.22822	1
0.153212	-0.178296	1.26182	0.610566
0.045983	0	1.26304	1
0.270865	-0.113955	1.22994	0.752573
0.333857	0	1.21019	1
0.020884	0	1.26304	1
0.680592	-0.885158	0.882946	0.100399	0.162906
0.025303	0	1.26304	1
0	0	1.50255
1.27579	-0.385178	0.664044	0.393732	0.505285
0.160882	-0.229513	1.21225	0.559469
0	0	1.50255
0	0	1.50255
0	0	1.50255
0	0	1.50255
0	0	1.50255
0	0	1.50255
0	0	1.50255
0	0	1.50255
0	0	1.50255
0	0	1.50255
0	0	1.50255
0	0	1.50255
0	0	1.50255
0	0	1.50255
0	0	1.50255
0	0	1.50255
0	0	1.50255
0.163757	-0.156298	1.28117	0.636868
2.09524	0.238744	0.608988	0.57843	0.680111
1.73165	-1.38314	0.962049	0.0215817	0.0424074
1.06838	-0.188939	0.660737	0.671684	0.756438
0.476373	-0.582308	1.04456	0.259125	0.361519
0	0	1.50255
0.0106023	-0.0886813	1.26891	0.787425
0.515167	-0.136078	0.688956	0.763733	0.830636
0	0	1.50255
3.24701	1.13428	0.77467	0.0313309	0.059048
1.00561	0.354522	0.599319	0.407571	0.519351
0.669031	0.125829	0.706954	0.783057	0.846512
1.12301	0.132274	0.625421	0.760505	0.828142
4.38804	-0.431868	0.800894	0.37621	0.48694
0.456411	-1.07591	1.17645	0.0687425	0.117684
0.0915162	-0.197849	1.28928	0.554842
1.51797	0.0106167	0.477656	0.977251	0.988152
0.187866	-0.460319	1.16656	0.324438
0.00911579	-0.0886813	1.26891	0.787425
2.14358	-0.827878	0.828467	0.112452	0.179454
0	0	1.50255
0.186266	-0.585881	1.16107	0.238808
0.387796	-0.93214	1.20634	0.0980735	0.159665
3.27755	2.48691	0.884928	0.000204442	0.000587546
2.99457	-0.732501	0.673159	0.117557	0.186369
9.60619	-1.51514	0.517445	0.000420857	0.00115452
4.56296	0.33238	0.330107	0.241649	0.340787
0.203811	0	1.26304	1
3.23067	0.965721	0.566328	0.0254742	0.0491127
0.253348	-0.147057	0.928877	0.758262
0.483576	0.483551	0.855976	0.333654	0.442205
0	0	1.50255
2.89744	0.584827	0.546056	0.153993	0.234496
0	0	1.50255
0	0	1.50255
0.210259	-0.168719	1.28381	0.611181
3.5993	3.6795	0.692404	2.12099e-09	1.13725e-08
2.1262	-0.13137	0.644011	0.765213	0.831825
2.53446	0.055908	0.543518	0.889589	0.926349
0.731811	0.105339	0.6228	0.807718	0.864935
0.010613	-0.143785	1.27841	0.663587
8.89123	-0.127525	0.363802	0.677793	0.76159
1.24149	0.6714	0.671391	0.148521	0.227355
5.68019	-1.99925	1.01332	0.00296648	0.00697554
1.7667	-0.308125	0.707333	0.504548	0.613169
99.1046	0.897932	0.342196	0.00282114	0.00665545
0.824829	-0.606158	0.798589	0.224274	0.321045
0.0214585	0	1.26304	1
2.94191	0.825843	0.573316	0.054881	0.0966396
1.36596	-0.655485	0.810289	0.194116	0.284633
0.486164	-0.180404	1.26141	0.60712	0.705113
0.362741	-0.256091	0.984984	0.59338
0.215585	-0.0577898	1.23271	0.870208
1.98856	0.765289	0.530054	0.0603178	0.104942
1.85099	-1.20424	0.933382	0.0373879	0.0690442
1.03236	-0.184126	0.772483	0.696097	0.776739
0.032605	-0.143784	1.27841	0.663588
2.99728	-0.165131	0.544762	0.6825	0.765401
0.855174	-0.352408	0.723844	0.450991	0.561859
2.64147	0.330615	0.490663	0.38387	0.494947
3.13074	-0.787185	0.612467	0.077665	0.130697
0	0	1.50255
0.186673	-0.212502	1.14997	0.615888
0.997926	0.85353	0.926522	0.116705	0.185252
0.219954	-0.245091	1.02405	0.603234
2.58767	0.74712	0.824813	0.14664	0.224916
5.52668	-1.27889	0.376927	0.000121089	0.000359213
0.619119	-0.0705503	0.685583	0.875713	0.916506
0.0249384	-0.104187	1.27108	0.751709
0.309694	-0.00806305	1.0035	0.986089
0.290789	-0.254337	1.16475	0.548212
0.416278	0.00168396	1.20582	0.996378	1
0.606012	-0.218808	0.773753	0.643493	0.734158
0.510381	0.0979787	0.987205	0.834171	0.885585
0.0233378	-0.156298	1.28117	0.636867
0	0	1.50255
0	0	1.50255
0	0	1.50255
0	0	1.50255
0	0	1.50255
0	0	1.50255
0	0	1.50255
0	0	1.50255
0	0	1.50255
0	0	1.50255
0	0	1.50255
0	0	1.50255
0	0	1.50255
0	0	1.50255
0	0	1.50255
0	0	1.50255
0	0	1.50255
0	0	1.50255
0	0	1.50255
0.594831	-0.700973	1.0887	0.187415	0.276575
0	0	1.50255
0	0	1.50255
0	0	1.50255
0	0	1.50255
0	0	1.50255
0	0	1.50255
0	0	1.50255
0	0	1.50255
0	0	1.50255
0	0	1.50255
0	0	1.50255
0.809864	0.204693	0.757989	0.662877	0.749013
0	0	1.50255
0.379461	-0.126058	0.823533	0.791163	0.852415
0	0	1.50255
0	0	1.50255
3.38669	0.77215	0.824254	0.134868	0.209605
3.18264	0.650648	0.818545	0.198751	0.290143
1.46695	0.614182	0.664032	0.18155	0.269488
3.2221	0.172589	0.486373	0.646941	0.736928
2.36616	0.650236	0.645364	0.152268	0.232299
3.03368	1.64687	0.598739	0.000617681	0.00164212
11.0805	1.31648	0.434568	0.000402148	0.00110664
3.74235	0.118735	0.517125	0.761558	0.828872
0.507859	-0.644504	0.965733	0.220268	0.316171
0.190284	-0.768479	1.11146	0.155909
0	0	1.50255
1.85387	-0.757005	1.11394	0.16045	0.242585
0	0	1.50255
0	0	1.50255
0	0	1.50255
0	0	1.50255
0	0	1.50255
0	0	1.50255
0	0	1.50255
0	0	1.50255
0.0266883	-0.156298	1.28117	0.636867
0	0	1.50255
0	0	1.50255
0	0	1.50255
0.744861	-1.37814	1.09438	0.0279606	0.0533968
0	0	1.50255
0.107688	-0.12407	1.26258	0.714407
1.76903	-0.392462	0.645228	0.378474	0.489048
5.19463	0.835291	0.807331	0.105911	0.170469
3.0301	-0.227631	0.63653	0.60403	0.70255
1.20067	-1.08963	1.02189	0.0618583	0.107293
15.1842	1.4035	0.277824	6.5321e-08	3.01488e-07
0	0	1.50255
2.84015	2.0364	0.67196	0.000168415	0.000489854
5.30455	0.557466	0.486343	0.14253	0.219623
0	0	1.50255
0	0	1.50255
0	0	1.50255
0	0	1.50255
0	0	1.50255
0	0	1.50255
0	0	1.50255
0	0	1.50255
0	0	1.50255
0	0	1.50255
0	0	1.50255
0	0	1.50255
0	0	1.50255
0	0	1.50255
0	0	1.50255
0	0	1.50255
0.192796	0	1.26304	1
0	0	1.50255
5.79247	2.26419	0.475876	1.36954e-07	6.10025e-07
0.058934	0	1.26304	1
0.289235	-0.0459155	1.10651	0.914638
0.862783	-0.184702	0.58026	0.658786	0.745761
1.45458	0.330212	0.554429	0.419907	0.531582
0.141404	-0.226565	1.21423	0.56275
1.40294	-0.0539689	0.563735	0.895533	0.930506
1.65832	0.217003	0.59702	0.60961	0.707246
1.46111	-0.0234527	0.593682	0.955717	0.972608
0.42407	-0.550926	0.915857	0.282264	0.387319
0.558344	0.844604	0.814226	0.103739	0.167527
0.953621	1.63781	0.903545	0.00707845	0.0155223
0.191213	-0.569075	1.14245	0.253282
0.372815	-0.272847	1.25216	0.472386	0.582366
0.0339201	0	1.26304	1
0.285635	-1.05865	1.29201	0.0679359
0.0400504	-0.156048	1.28111	0.637395
7.13984	-0.812769	0.570325	0.0577453	0.101019
0.538341	-0.516297	0.794353	0.294047	0.400308
0.0143129	0	1.26304	1
0.0770122	-0.0932522	1.26924	0.776974
0.0143352	0	1.26304	1
1.54994	-0.616157	0.680541	0.185704	0.27461
25.2187	0.253241	0.328744	0.370869	0.481163
0.477367	-0.911062	1.08362	0.107056	0.171986
0	0	1.50255
0	0	1.50255
1.04072	0.0346766	0.597188	0.934763	0.958202
1.41897	0.0646383	0.509282	0.867548	0.910597
0.185573	-0.406404	1.26183	0.325129
0.311059	-0.385394	1.13569	0.403547
0	0	1.50255
0.649898	-0.0643086	0.811667	0.892007	0.928056
0	0	1.50255
8.29909	1.62374	0.372146	1.42989e-06	5.6e-06
0	0	1.50255
3.81599	-0.932612	0.666615	0.0495756	0.0883349
0	0	1.50255
0	0	1.50255
0	0	1.50255
0	0	1.50255
0	0	1.50255
0	0	1.50255
0	0	1.50255
0	0	1.50255
0	0	1.50255
0	0	1.50255
0	0	1.50255
0.237658	-0.210894	1.05487	0.646671
0.179066	0.074708	1.0129	0.871419
0.92035	-0.179903	0.825345	0.706643	0.785236
5.40004	-1.2646	0.725148	0.0144515	0.0295386
0.580032	-1.19368	1.27105	0.0497537	0.0886191
1.03507	1.02454	0.870846	0.0613647	0.106484
0.147338	-0.111469	1.19024	0.773653
0.426618	0.00914339	0.7385	0.984232	0.99298
0.0681913	-0.143796	1.27841	0.663562
1.68103	-0.629628	0.583375	0.141485	0.218224
0.00911579	-0.0886813	1.26891	0.787425
0.742973	-0.59187	0.889938	0.249278	0.349787
0.0650029	-0.143796	1.27841	0.663563
0.242511	-0.156297	1.28117	0.636871
0.693487	0.301003	0.729711	0.519206	0.626987
0.160057	-0.169722	1.28437	0.608866
7.04976	-0.300832	0.473166	0.416877	0.528785
0.140711	-0.170748	1.14361	0.684857
0.552811	-0.148717	0.754832	0.750356	0.820388
5.43353	0.61584	0.598009	0.155984	0.236938
0.741321	-0.407027	0.774909	0.398055	0.509762
0.182925	0	1.26304	1
0.041768	0	1.26304	1
2.21744	0.0847014	0.540765	0.832969	0.884663
1.96098	-0.70026	0.689531	0.138267	0.214035
7.13858	-0.068636	0.308327	0.798865	0.858231
0.610274	-0.322257	0.811873	0.504922	0.613498
0.363254	-0.116526	1.27307	0.723755
0	0	1.50255
1.13363	-0.783666	1.01772	0.150915	0.230575
0	0	1.50255
0	0	1.50255
0	0	1.50255
0	0	1.50255
0	0	1.50255
0	0	1.50255
0	0	1.50255
0	0	1.50255
0	0	1.50255
0	0	1.50255
0	0	1.50255
0	0	1.50255
0	0	1.50255
0	0	1.50255
0	0	1.50255
0	0	1.50255
0	0	1.50255
0	0	1.50255
0	0	1.50255
0	0	1.50255
0	0	1.50255
0	0	1.50255
1.04298	0.460777	0.734523	0.33199	0.440344
5.84422	0.283516	0.418151	0.404499	0.516268
0.172621	-0.205625	1.04475	0.656518
0.0106233	-0.143798	1.27841	0.66356
0	0	1.50255
0	0	1.50255
0.99024	-0.127007	0.800782	0.788628	0.850414
17.3665	1.15764	0.501797	0.00440274	0.0100351
0.302659	-0.181456	1.09074	0.683405
0.0176579	0	1.26304	1
0.032265	0	1.26304	1
0.0153374	0	1.26304	1
0	0	1.50255
0.570962	-0.0854748	0.772652	0.855423	0.901483
0.118909	0	1.24643	1
0.0998606	-0.153577	1.21073	0.686241
0.649212	0.172355	0.711271	0.707221	0.785658
0.114175	-0.0918794	1.1987	0.809041
0	0	1.50255
1.29621	0.096753	0.657159	0.827301	0.879937
0.194897	-0.387692	1.05524	0.422931
0.0844735	-0.185361	1.28838	0.577192
0.0182316	-0.0528219	1.26507	0.872158
0.490647	-0.417931	1.19594	0.348735	0.458094
0.272725	-0.213327	1.23998	0.567022
0	0	1.50255
0	0	1.50255
0.0257921	-0.156298	1.28117	0.636867
0	0	1.50255
0	0	1.50255
0	0	1.50255
0	0	1.50255
0	0	1.50255
0	0	1.50255
0	0	1.50255
0	0	1.50255
0	0	1.50255
0	0	1.50255
0	0	1.50255
0	0	1.50255
0	0	1.50255
1.3431	-0.658231	0.729951	0.173457	0.259105
0.0329072	-0.156298	1.28117	0.636868
0.115869	-0.182439	1.28731	0.583279
0	0	1.50255
0.20342	-0.143797	1.27841	0.663561
0.0143129	0	1.26304	1
0.976681	-0.530543	0.90691	0.297875	0.404526
0	0	1.50255
0.460004	-0.880364	1.02492	0.115016	0.182998
2.66809	0.0345111	0.496944	0.927967	0.953498
0.212368	-0.125282	1.24385	0.722767
0.198665	-0.0529501	0.910399	0.911405
0.233659	0.315192	0.988071	0.516039
0.0900364	-0.15405	1.28065	0.641625
6.77368	-0.766899	0.615874	0.0860921	0.142882
4.00042	-1.27475	0.84283	0.0226974	0.0443511
3.44269	0.687861	0.720751	0.153756	0.234195
0	0	1.50255
1.10685	-0.240019	0.649342	0.588181	0.688652
0.165731	-0.368847	1.09597	0.433313
5.99223	-0.0167883	0.40753	0.959925	0.975766
0.570477	-0.41423	1.16648	0.364303	0.474388
2.52961	1.97568	0.833309	0.00121167	0.00306374
0	0	1.50255
0	0	1.50255
0.0266883	-0.156298	1.28117	0.636867
0	0	1.50255
1.18263	-0.358955	1.00277	0.462525	0.572905
0.152148	0.0519283	1.12029	0.9021
0	0	1.50255
0	0	1.50255
0.0556552	-0.165724	1.28339	0.617131
0.434902	-0.844714	1.06238	0.12821	0.20071
0.0547197	-0.143784	1.27841	0.663589
0.222925	-0.225761	0.927562	0.639954
0.161482	-0.252073	1.16445	0.551525
10.4086	2.42856	0.39691	6.96847e-11	4.39474e-10
8.70836	2.31183	0.491708	1.75932e-07	7.74093e-07
4.94435	0.529609	0.486975	0.163425	0.246326
0.135996	0.0220663	1.14091	0.957164
0.489253	-0.213225	1.22342	0.577827	0.679637
1.0505	-1.41838	0.995002	0.0206924	0.0408214
0.35853	-0.739238	1.07732	0.170112
7.21289	-0.999848	0.746046	0.0491894	0.0877078
4.48681	0.5385	0.429529	0.122282	0.192783
0.524564	-0.188457	1.28922	0.57104	0.673703
0	0	1.50255
0	0	1.50255
0	0	1.50255
0	0	1.50255
0.0188038	0	1.26304	1
0.15688	-0.370051	1.15414	0.412456
1.28482	-0.261794	0.684355	0.564313	0.66736
9.77394	0.833739	0.480528	0.0297905	0.0564471
3.72522	-0.959061	0.813764	0.0688674	0.117881
0	0	1.50255
0.403451	-0.972618	1.18712	0.0895032	0.14775
1.73181	-1.27691	0.943994	0.0298136	0.056483
0.188983	-0.183647	1.24521	0.612715
0	0	1.50255
0.284752	-0.158911	1.0308	0.730801
0.239998	-0.143784	1.27841	0.663589
0.602332	-0.558761	1.09002	0.269895	0.373746
0.655268	0.290176	0.746235	0.537193	0.643202
1.66278	-0.305128	0.764168	0.5202	0.627814
2.60985	-0.935919	0.815776	0.0752312	0.127176
0.0523483	-0.0886802	1.26891	0.787427
0.010613	-0.143785	1.27841	0.663587
2.34069	0.251584	0.61933	0.56169	0.665117
0.670516	-1.11988	1.2478	0.0602832	0.10489
1.13558	-0.535692	1.26577	0.234505	0.332681
3.21149	0.551723	0.443685	0.122033	0.192454
0.110107	-0.0886795	1.26891	0.787429
0.040559	-0.174961	1.28568	0.598138
2.31452	0.767041	0.662465	0.0994283	0.161584
0	0	1.50255
1.77536	0.67603	0.620704	0.129105	0.201792
0.696687	-1.46252	1.22857	0.0247086	0.0478108
0.471342	-0.974067	1.07766	0.0897901	0.148101
3.72165	2.30991	0.663025	2.86011e-05	9.35541e-05
0.0271474	-0.102979	1.2709	0.754469
0	0	1.50255
0	0	1.50255
0.262476	-0.543625	1.24162	0.239355
5.63827	-1.3102	1.20001	0.0369012	0.0682935
0.0572738	0	1.26304	1
0	0	1.50255
0	0	1.50255
0	0	1.50255
0	0	1.50255
0	0	1.50255
0	0	1.50255
0	0	1.50255
0	0	1.50255
0	0	1.50255
0	0	1.50255
0	0	1.50255
0	0	1.50255
0	0	1.50255
0	0	1.50255
0	0	1.50255
0	0	1.50255
0.0768782	-0.052821	1.26507	0.872161
0	0	1.50255
0	0	1.50255
0.688173	0.503238	0.741428	0.29329	0.39946
4.47155	1.42224	0.668669	0.00467334	0.0106042
0	0	1.50255
0	0	1.50255
0.0578529	-0.116527	1.27307	0.723754
1.56329	1.51536	1.37477
1.63867	-0.252891	0.533732	0.526732	0.633789
1.59193	-2.13767	1.06641	0.00225886	0.00542558
3.04167	0.405799	0.529551	0.309442	0.41673
23.9321	5.16888	1.80927	4.18743e-06	1.54431e-05
0.338212	-0.295959	0.960582	0.542702
0	0	1.50255
0.453697	-0.269668	1.0944	0.553493	0.658189
6.13712	-0.466471	0.359988	0.125787	0.197499
0	0	1.50255
0.830662	0.444121	0.697487	0.338455	0.44755
1.52787	1.27533	0.837764	0.0222612	0.0435737
0	0	1.50255
0.618579	-0.243435	1.1756	0.558567	0.662241
0.171213	-0.156298	1.28117	0.636867
0	0	1.50255
5.97917	-0.600259	0.833967	0.235249	0.333597
2.22372	1.13379	0.555862	0.00901484	0.0192861
0.595248	-0.734916	1.11201	0.170006	0.254795
0.923886	-0.766699	0.86602	0.144349	0.221952
6.24156	-0.394809	0.396541	0.227887	0.325033
1.54021	1.18217	0.565327	0.00735613	0.0160648
3.01201	-1.10432	0.778737	0.0358627	0.066599
0.742445	-0.52572	0.805913	0.288218	0.393879
0.268124	-0.104752	1.11293	0.806916
2.90179	-0.958054	0.603558	0.0329807	0.0618442
0.703062	-0.140167	0.628395	0.747288	0.818084
0.641864	-0.376602	0.711143	0.418187	0.53002
0.929307	0.21117	0.711676	0.64612	0.73638
0.532787	0	1.14067	1	1
0.138346	-0.433703	1.17369	0.344138
24.0368	0.0327778	0.328098	0.907896	0.939748
30.7209	7.99354	1.03368	2.87433e-17	3.37558e-16
0.31337	-0.314221	0.875555	0.520446
0	0	1.50255
1.30504	-0.173571	0.703956	0.70419	0.783167
1.06762	-0.435453	1.09066	0.368223	0.478447
0.00965615	-0.142575	1.27816	0.666201
0	0	1.50255
1.29058	-1.18785	1.06491	0.0479577	0.0857532
0.0825752	-0.156026	1.2811	0.637442
0.54326	-0.722063	0.992623	0.17839	0.265441
0	0	1.50255
1.20429	1.12147	0.849131	0.0412565	0.0751979
0.0232547	-0.0509623	1.26491	0.876618
0.864517	-0.748939	0.814361	0.143801	0.221322
0	0	1.50255
0.861577	-0.618398	1.21864	0.206658	0.299503
0	0	1.50255
0.0339201	0	1.26304	1
0.0272383	0	1.26304	1
0.0388009	-0.166642	1.28361	0.615227
0	0	1.50255
0	0	1.50255
0	0	1.50255
0	0	1.50255
0	0	1.50255
0.0563057	0	1.26304	1
0	0	1.50255
0	0	1.50255
0	0	1.50255
0	0	1.50255
0	0	1.50255
2.01338	-0.572377	0.612553	0.192025	0.281982
0.273362	0	1.04992	1
0.493664	-0.605419	1.11077	0.23677	0.335375
0.0802933	-0.0886794	1.26891	0.787429
0	0	1.50255
0	0	1.50255
0	0	1.50255
0	0	1.50255
0	0	1.50255
0.0233378	-0.156298	1.28117	0.636867
0	0	1.50255
0.803627	-0.254378	0.767698	0.590766	0.690966
0.0882624	-0.16979	1.27952	0.61262
3.03544	-0.34924	0.431192	0.315317	0.422579
0.072755	0.0334	1.20641	0.928292
3.59508	1.10672	0.512053	0.00697129	0.0153099
4.19921	0.17791	0.460632	0.624686	0.72032
2.21354	-1.98067	1.2106	0.00551863	0.012346
2.54648	-0.225703	0.567732	0.585377	0.686164
0.120324	-0.196323	1.29141	0.555594
0	0	1.50255
0.385942	0.00504176	0.710859	0.991195	0.997219
0	0	1.50255
0.209775	-0.0995935	1.22978	0.781924
8.74507	1.25332	1.42688	0.0388117	0.0712924
0.12309	-0.233188	1.28218	0.504758
0.00837544	0	1.26304	1
0	0	1.50255
0	0	1.50255
0	0	1.50255
0	0	1.50255
0	0	1.50255
0	0	1.50255
0	0	1.50255
0	0	1.50255
0	0	1.50255
0	0	1.50255
0	0	1.50255
0	0	1.50255
0	0	1.50255
0.0143129	0	1.26304	1
0.00965615	-0.142575	1.27816	0.666201
0.337796	-0.127172	1.17494	0.749663
0	0	1.50255
0	0	1.50255
1.06992	0.137911	0.627029	0.750958	0.820745
0.0475074	-0.155048	1.28088	0.639512
0.132922	-0.156298	1.28117	0.636867
0	0	1.50255
0.115147	-0.320068	1.14427	0.472178
2.93595	-1.3033	1.01789	0.0315492	0.0593936
0.0176579	0	1.26304	1
0.735009	-0.157444	0.683195	0.727335	0.801986
0.488605	0.165675	0.836854	0.729114	0.80339
2.24718	-0.209594	0.541583	0.602665	0.701442
0.588865	-1.15147	1.07731	0.0539802	0.0952082
0.101403	0	1.26304	1
0.409929	-0.523952	0.951562	0.305395	0.412204
7.22209	3.20064	0.547826	2.47763e-10	1.4755e-09
0.0344088	0	1.26304	1
2.37446	2.3071	1.22831	0.00215364	0.00519169
0.139275	-0.240197	1.17362	0.56419
1.88321	1.17967	0.680551	0.0169069	0.0340006
0.439831	0.182583	0.847016	0.703529	0.782614
0.60509	-0.156297	1.28117	0.63687	0.729051
6.18541	-1.15727	0.659629	0.0167442	0.0337133
10.0541	-2.86319	0.639659	3.65387e-07	1.54167e-06
0.629473	-0.863527	1.01317	0.120137	0.189904
76.5867	-2.15291	0.612951	2.92241e-05	9.54478e-05
196.38	11.0119	2.32878	4.12666e-09	2.14794e-08
0.279709	-0.442355	1.08775	0.362571
1.68504	-2.87775	1.37939	0.000575298	0.00154009
185.808	10.7101	1.08188	2.14291e-25	5.32687e-24
0.149978	0	1.26304	1
0	0	1.50255
0.0376506	-0.156298	1.28117	0.636868
0.149444	-0.156298	1.28117	0.636867
0	0	1.50255
0	0	1.50255
0	0	1.50255
0	0	1.50255
0	0	1.50255
0	0	1.50255
0	0	1.50255
0	0	1.50255
0	0	1.50255
0	0	1.50255
0.285116	0.0296997	0.91186	0.950196
0.2541	0.0179891	1.11275	0.966226
0.347008	0	1.05533	1
1.47887	-0.0588372	0.670143	0.89525	0.930284
0.775376	-1.04213	1.2365	0.0734495	0.124562
0.280031	-0.297162	1.13037	0.505642
5.02894	0.580258	0.625008	0.191156	0.280982
2.09643	0.466924	0.610296	0.282955	0.388088
9.6713	0.611252	0.437698	0.084554	0.140701
0.0143352	0	1.26304	1
0.64616	0.185465	0.790398	0.695683	0.776495
3.14016	-2.14951	0.620169	3.46577e-05	0.000111982
3.65335	0.0882602	0.527638	0.823602	0.877412
3.45799	0.202622	0.709142	0.658949	0.745844
0.0192617	0	1.26304	1
0.136377	0.0891692	1.06411	0.84193
0.338249	-0.68465	1.09739	0.194814
17.6085	-1.70091	0.582075	0.000339889	0.000946567
0	0	1.50255
7.01547	0.310736	0.360145	0.306871	0.413866
0.00696197	0	1.26304	1
0.604107	-1.11237	1.09725	0.0612113	0.106241
0.346966	-0.183682	1.28793	0.580543
0	0	1.50255
0	0	1.50255
0	0	1.50255
0	0	1.50255
0	0	1.50255
0	0	1.50255
0.0588542	-0.156048	1.28111	0.637396
0.803678	-0.567359	1.21873	0.23367	0.331734
0.0349591	-0.142574	1.27816	0.666202
0	0	1.50255
0.211547	-0.19011	1.25559	0.59443
0.0813579	0	1.26304	1
0	0	1.50255
0	0	1.50255
0	0	1.50255
0	0	1.50255
0	0	1.50255
0	0	1.50255
0	0	1.50255
0.793401	-2.06806	1.10488	0.00324605	0.00758133
0	0	1.50255
0	0	1.50255
0	0	1.50255
0	0	1.50255
0	0	1.50255
0	0	1.50255
0	0	1.50255
0	0	1.50255
0	0	1.50255
0	0	1.50255
0	0	1.50255
0	0	1.50255
0	0	1.50255
0	0	1.50255
0	0	1.50255
0	0	1.50255
0	0	1.50255
0	0	1.50255
0	0	1.50255
2.10052	-0.240902	0.434878	0.490868	0.600216
2.3837	0.986355	0.481214	0.0112159	0.0234932
1.91624	0.469776	0.613169	0.281336	0.386313
2.20055	-0.309359	0.477662	0.406792	0.518556
0	0	1.50255
0	0	1.50255
7.05746	-0.190623	0.321064	0.492706	0.601938
1.69476	-0.70742	0.781243	0.158008	0.239386
19.4758	0.157219	0.404053	0.635699	0.729051
1.56624	-0.225194	0.837951	0.639708	0.731099
0.953324	-0.848909	0.885529	0.113352	0.180713
0	0	1.50255
0	0	1.50255
0.282463	-0.2089	1.29511	0.531439
0.0192617	0	1.26304	1
0.107884	-0.175714	1.20991	0.647542
0.677512	-0.588181	0.895154	0.252496	0.353678
0.36315	-0.207348	0.898835	0.667297
8.71112	-0.350653	0.331381	0.218216	0.313697
0.537259	0.389212	0.701645	0.400615	0.512216
0.0224526	0	1.26304	1
3.23859	-0.0530467	0.429583	0.878422	0.918492
0.442406	-0.312308	1.04359	0.51121	0.619623
0	0	1.50255
2.40319	0.86855	0.648332	0.0615175	0.106741
0.69877	-0.62185	0.864538	0.225234	0.322002
2.65707	-0.71706	0.783376	0.153387	0.233753
35.6243	1.56286	0.389095	7.02432e-06	2.50978e-05
0.662344	0.168134	0.747848	0.718592	0.794919
0.741468	-1.0105	1.25571	0.0783404	0.131694
1.88467	-0.103344	0.602272	0.808215	0.865237
0.00911579	-0.0886813	1.26891	0.787425
2.3501	0.0508874	0.400538	0.877429	0.917664
4.43271	-0.94424	0.693514	0.0520471	0.0922149
2.30772	-0.829761	0.868182	0.118086	0.187084
0.867125	-0.574176	0.744925	0.234985	0.333302
1.5597	-0.182021	0.641974	0.679055	0.762505
4.46114	3.15108	0.598444	6.29595e-09	3.21872e-08
0.204217	-0.167561	1.239	0.645132
2.75103	0.378071	0.464429	0.302116	0.408771
3.29254	2.15038	1.28651	0.00385072	0.00887016
0	0	1.50255
6.10019	-0.689697	0.518238	0.084174	0.140137
0.732198	-0.469972	0.803023	0.338301	0.447372
0.774328	-1.52637	1.19014	0.0201204	0.0397885
0.688869	0.1917	0.639318	0.662513	0.748727
0.160082	-0.139581	1.08865	0.751945
0.268127	-0.321674	1.22486	0.430393
0	0	1.50255
0.00965615	-0.142575	1.27816	0.666201
0.0317946	-0.0886804	1.26891	0.787427
0.0931059	-0.194446	1.16768	0.63679
0.0478747	-0.168067	1.28396	0.61228
0.167331	-0.0721966	0.916076	0.879433
0.7731	-0.29538	0.779456	0.535654	0.642036
0.300795	-0.614069	1.21294	0.210357
1.57196	-0.625865	0.890058	0.225949	0.32279
0.197665	-0.323392	1.12097	0.476907
0	0	1.50255
0.142902	-0.30469	1.24114	0.440061
0.527157	-0.937662	1.14028	0.0993823	0.161553
0.358855	-0.676542	1.22998	0.177292
0.0247412	-0.0474672	1.26463	0.885011
0.299392	-0.463789	1.00528	0.355554
0	0	1.50255
0	0	1.50255
0.189796	-0.352947	1.1993	0.410072
1.75607	-0.66534	0.786216	0.183017	0.271206
2.90092	-0.0893139	0.426425	0.795713	0.855888
1.92999	0.156943	0.768952	0.738463	0.811112
0.0754845	-0.0886798	1.26891	0.787428
0.395292	-0.28526	1.14844	0.513727	0.622104
0.0233378	-0.156298	1.28117	0.636867
1.24598	-0.376073	0.594943	0.378242	0.488827
1.05527	-1.19049	0.85753	0.0326769	0.061318
0.531223	0.207512	0.675964	0.645087	0.735624
1.10226	0.508031	0.65562	0.261887	0.364755
0.754851	0.0893037	0.672007	0.841867	0.891175
0.323473	-0.532696	0.990505	0.298194
0.21577	0.0117176	0.967995	0.980082
0	0	1.50255
0	0	1.50255
0	0	1.50255
0	0	1.50255
0	0	1.50255
0	0	1.50255
0	0	1.50255
0	0	1.50255
0.19644	0	1.26304	1
0.044972	-0.142574	1.27816	0.666203
0	0	1.50255
0	0	1.50255
0	0	1.50255
0	0	1.50255
0	0	1.50255
0	0	1.50255
0	0	1.50255
0	0	1.50255
0.541245	-0.568327	0.907988	0.268332	0.371992
0	0	1.50255
0.0272383	0	1.26304	1
0	0	1.50255
0	0	1.50255
0	0	1.50255
0	0	1.50255
0.531998	-0.195295	0.761717	0.677707	0.76153
0.540228	-1.49593	1.20151	0.0221403	0.0433655
0.0303203	-0.0248929	1.26309	0.939554
4.31775	0.309174	0.553534	0.449411	0.560388
0.634643	0.0666349	0.919193	0.888581	0.925421
0.191602	0	1.23138	1
4.35519	0.38204	0.462571	0.295787	0.402286
0.20226	-0.383543	1.12676	0.408474
0.023451	-0.0886807	1.26891	0.787426
0.195369	-0.362214	1.25268	0.370534
0.618303	-0.952216	1.05413	0.0947509	0.155018
6.98784	-0.217417	0.339047	0.453724	0.564349
0	0	1.50255
0	0	1.50255
0	0	1.50255
0	0	1.50255
0	0	1.50255
0	0	1.50255
0.950203	0.0566851	0.7047	0.900998	0.934637
1.0217	0.117647	0.654719	0.790563	0.851884
0.349656	-0.419414	1.03968	0.393434
0.0713861	-0.0248923	1.26309	0.939555
4.89939	3.13041	0.820094	3.86688e-06	1.43386e-05
0	0	1.50255
3.74931	0.0225008	0.450532	0.949922	0.968529
0.20287	-0.015308	0.969741	0.973966
0.82575	-1.60464	1.05668	0.012877	0.0266051
0.131309	0	1.24209	1
0.174104	-0.105638	1.0183	0.818982
0.44249	-0.158079	1.08016	0.723287	0.798594
0	0	1.50255
0	0	1.50255
7.67566	-0.106647	0.720138	0.816545	0.871656
0.25003	-0.365396	1.21957	0.386575
5.5745	1.79098	0.574286	0.000161832	0.000471799
0.738801	-0.528486	1.00788	0.300761	0.407354
1.4237	-0.624825	0.747232	0.199354	0.290826
0.844441	-0.74081	0.967843	0.167899	0.252097
0.857849	-1.43531	1.06075	0.0222994	0.0436378
1.19469	0.14787	0.534073	0.710922	0.788447
0	0	1.50255
0	0	1.50255
0	0	1.50255
0	0	1.50255
0	0	1.50255
0	0	1.50255
0	0	1.50255
0	0	1.50255
0	0	1.50255
0	0	1.50255
0	0	1.50255
0	0	1.50255
0.0740014	-0.102978	1.2709	0.754472
[truncated: 30,061 more rows]

## Sheet: Amputation_vs_Sham - DESeq2
Supplementary Table 1. Statistical pairwise comparisons using DESeq2 or edgeR.
Shown in the table are the statistical results of the comparisons, including, and identifier such as the respective ensembl gene id, base mean, p-values, adjusted p-values and log-fold-change columns for each respective comparison and tool used.
Data for Amputation_vs_Sham DESeq2.
baseMean	log2FoldChange	lfcSE	pvalue	padj
107.366	-0.630191	0.114791	1.39505e-08	7.54814e-08
31.6461	-0.388252	0.162781	0.0108898	0.0234343
85.0523	0.891936	0.16438	8.43172e-09	4.68738e-08
141.675	9.57614	1.09233	3.4174e-19	5.16649e-18
59.6672	-0.35454	0.144417	0.00967333	0.021056
0.176287	-0.0669166	0.876562	0.848615
104.613	0.258912	0.132595	0.0407075	0.0752782
235.404	0.0145716	0.13873	0.911953	0.940639
278.148	-0.646286	0.0933176	1.43767e-12	1.19671e-11
15.1835	1.86778	0.522693	2.02576e-05	7.18412e-05
388.708	0.303443	0.14466	0.0268643	0.0522563
156.335	-0.289891	0.0957448	0.00193496	0.00488079
3.83106	-1.63236	0.545949	0.00015759	0.000483336
3.25529	0.0145492	0.444334	0.962468	0.975931
77.8754	-1.01003	0.222665	6.01432e-07	2.6697e-06
262.852	0.143391	0.223411	0.471601	0.579991
35.9485	-0.0684951	0.292657	0.77875	0.842339
18.6641	-0.519372	0.163698	0.000710682	0.00194866
2.07532	-0.109455	0.509553	0.739248	0.812346
1.28859	0.262993	0.554994	0.446088	0.55529
1038.06	-0.608487	0.0978196	1.84439e-10	1.24901e-09
156.866	-0.1849	0.114347	0.0926657	0.153162
181.421	-0.374189	0.140277	0.00507266	0.0117421
95.2245	-0.0308761	0.135351	0.810536	0.865797
38.7046	-0.435861	0.18742	0.0114155	0.0244503
4688.22	0.205132	0.100448	0.0353016	0.066335
0.392778	-0.0391891	0.70287	0.913353
0.367194	-0.585722	0.862302	0.168135
0.53424	-0.326311	0.872505	0.394204	0.504029
0	0	1.49835
0.533521	-0.180608	1.12735	0.539746	0.642978
1.10833	0.324769	0.633385	0.374891	0.48482
386.003	-0.0387403	0.0741218	0.591009	0.689096
288.899	0.267465	0.118226	0.018841	0.0381905
134.837	0.261256	0.128832	0.0340061	0.0642481
110.789	-0.195603	0.172248	0.221133	0.316573
8.43948	0.519082	0.365626	0.0680895	0.117583
65.5908	0.21792	0.250471	0.316757	0.423681
88.864	-1.18724	0.154679	1.11905e-15	1.25198e-14
423.019	0.316791	0.0934007	0.000525371	0.00147263
441.648	-1.62556	0.142653	3.62608e-31	1.30685e-29
13.0328	0.346334	0.255731	0.11724	0.187485
71.994	-0.981216	0.17143	1.15748e-09	7.14243e-09
14.2891	0.449246	0.330121	0.0906044	0.15015
185.035	-0.775795	0.222579	0.00010549	0.000333155
1.97887	-1.56198	1.18395	0.0101227	0.0219458
1.92723	-2.5758	1.53606	0.00114717	0.00302337
4.21045	2.33865	0.672883	2.38368e-05	8.3567e-05
3.26526	-2.45823	0.584582	1.58891e-06	6.65943e-06
132.777	-0.400624	0.118191	0.000447003	0.00126638
185.247	-0.391179	0.108892	0.000214494	0.000642545
253.245	0.998839	0.139808	9.42399e-14	8.80808e-13
2.91994	-0.593078	0.480139	0.0776973	0.131857
1335.09	-0.192298	0.0720636	0.00671876	0.0151385
1.98709	-0.450661	0.665458	0.238165	0.33616
11.657	-0.934476	0.443337	0.00521906	0.0120454
0	0	1.49835
12.0158	-0.765186	0.307325	0.00285709	0.00697261
88.1111	-0.399893	0.142467	0.00315284	0.00762485
25.3491	4.76817	1.18477	7.22652e-08	3.60274e-07
62.829	0.741549	0.13508	9.71044e-09	5.35604e-08
846.765	0.399861	0.199133	0.027344	0.0531094
13.0103	-0.035228	0.516533	0.91491	0.9426
1477.71	-0.00807746	0.131209	0.948539	0.96626
372.315	-0.549943	0.0769677	3.99623e-13	3.52278e-12
226.596	-0.226928	0.116943	0.0437286	0.0800195
5.27893	-0.382399	0.332929	0.151157	0.231865
38.3686	0.0375008	0.2343	0.856266	0.900595
235.985	-0.388193	0.120482	0.000832813	0.0022525
160.799	0.298824	0.0867604	0.000447245	0.00126676
49.9684	0.267341	0.119531	0.020133	0.0405201
417.429	-0.132082	0.0884243	0.123714	0.196139
445.444	-0.101233	0.109421	0.336162	0.44436
27.7754	-0.00665667	0.434711	0.982647	0.990436
298.268	0.231196	0.0820772	0.00411716	0.00972266
142.598	0.271376	0.105904	0.00829031	0.0182918
129.811	-0.240941	0.0990854	0.0124645	0.0264298
0.17808	0.0117726	0.781217	0.973951
57.666	-0.359571	0.216947	0.064297	0.111871
0.391092	-0.240499	0.747811	0.52
0.301856	-0.226702	0.817572	0.542767
0.0907887	-0.11805	1.02013	0.708927
4.44676	1.84657	0.563476	5.69447e-05	0.000187523
35.2214	-0.230291	0.230336	0.258769	0.360435
578.637	-0.0209858	0.0785343	0.783555	0.84602
102.366	0.207754	0.121536	0.0746005	0.127335
34.4516	0.129204	0.14504	0.345854	0.454514
20.2763	1.10837	0.211179	1.25172e-08	6.81029e-08
18.2631	-4.33509	0.484564	3.12178e-22	5.94774e-21
17.9323	-1.28281	0.240318	5.95655e-09	3.3734e-08
28.8658	2.83166	0.379189	6.76863e-15	7.03829e-14
77.2679	-0.514342	0.0899727	5.31658e-09	3.02851e-08
2.20198	0.389685	0.522327	0.25447	0.355552
27.1903	1.76834	0.274918	1.05297e-11	8.08281e-11
1612.31	0.0375822	0.082711	0.639923	0.730302
5.69598	-1.52822	0.873358	0.00514454	0.0118951
30.8468	-0.350116	0.247867	0.104873	0.170375
65.579	-0.809585	0.170514	3.94549e-07	1.79237e-06
13.4476	2.25948	0.636645	1.97141e-05	7.00951e-05
141.378	0.707734	0.0979971	1.39029e-13	1.28142e-12
0.152776	-0.138507	1.10824	0.634018
2972.92	-0.906321	0.167746	9.16723e-09	5.06963e-08
39.5381	-0.459938	0.15192	0.00135452	0.00352003
78.4	-0.139042	0.100409	0.151731	0.232607
22.8934	0.153615	0.197453	0.393151	0.503014
141.845	0.0976394	0.18478	0.566022	0.666471
105.855	0.609819	0.150686	1.89898e-05	6.76751e-05
163.838	0.149373	0.0922926	0.095232	0.156747
0.726325	-0.174565	0.895651
64.1723	1.67094	0.191061	1.84879e-19	2.86194e-18
229.925	-0.483016	0.154552	0.000921572	0.00247446
257.111	-0.153971	0.146616	0.265927	0.368465
81.3071	2.83759	0.164653	1.50749e-67	4.67965e-65
38.0799	0.783211	0.177812	2.21873e-06	9.10567e-06
21.3344	-1.34958	0.211393	1.04025e-11	7.98786e-11
7.56289	-0.127302	0.30359	0.61048	0.705264
50.1497	-0.804917	0.180366	1.57849e-06	6.6193e-06
1.97231	1.34989	0.640568	0.00268681	0.0065902
0	0	1.49835
0.212344	-0.52383	0.962693	0.205692
1.39838	0.115379	0.507138	0.725268	0.801485
266.958	-0.23504	0.0623895	0.000142238	0.000439437
3573.68	-0.448955	0.14409	0.00103837	0.00275753
79.6944	-4.47263	0.428063	7.90166e-29	2.38608e-27
0	0	1.49835
3.62643	0.89477	0.44252	0.00710734	0.0159238
1.74654	2.22797	0.888797	0.000397862	0.00113601
470.917	1.12045	0.586131	0.00611253	0.0138976
6.41086	0.155486	0.313375	0.54238	0.645542
0.0716143	-0.0853797	1.09084	0.766709
0.302454	-0.0264392	0.857603	0.940212
0.148943	-0.326572	0.9604	0.37969
3.47657	-0.0507766	0.375673	0.858252	0.902035
32.8399	1.10601	0.161319	5.63335e-13	4.89569e-12
795.788	0.0341652	0.0794995	0.658413	0.746272
187.519	0.120431	0.0823203	0.132168	0.207175
54.3866	-0.0837624	0.157436	0.570783	0.670817
102.893	-0.352391	0.139083	0.00780291	0.0173348
0.43533	-0.219937	0.784462	0.555068
24.5324	2.71223	0.302423	3.28178e-20	5.37695e-19
6.3906	1.092	0.499123	0.00309972	0.00750653
0	0	1.49835
309.934	0.418299	0.0989131	1.45587e-05	5.28709e-05
100.101	-0.0511879	0.108674	0.624832	0.71775
1.08413	0.0764627	0.570429	0.823314	0.875404
0.807354	-0.484234	1.01199	0.226224	0.322463
12.4859	-0.263311	0.334363	0.32293	0.430414
239.41	-0.382359	0.144538	0.00531891	0.012256
449.6	-0.575128	0.142918	2.32401e-05	8.16349e-05
594.461	-0.242191	0.169489	0.124443	0.197108
3.65607	0.581753	0.506409	0.0921621	0.152438
5.49629	0.474667	0.417491	0.122395	0.194459
11.5675	0.497709	0.317188	0.054524	0.0969103
582.647	-0.181118	0.123877	0.126394	0.1996
123.993	0.240899	0.0915361	0.00708482	0.0158818
29.3115	0.849684	0.238961	6.42088e-05	0.000209782
155.757	0.528039	0.137201	5.52264e-05	0.000182303
0.144381	0	1.04112	1
0.108852	0	1.07999	1
14.4157	2.26428	0.335681	1.90006e-12	1.55875e-11
0.289541	-0.137641	0.771589	0.706702
0.181649	-0.0997511	0.990483	0.757741
42.1981	3.30032	0.420185	1.13585e-16	1.38022e-15
259.858	1.04986	0.143642	2.4379e-14	2.40098e-13
15.6167	5.70222	0.568045	1.18233e-26	3.16402e-25
58.3791	-0.192536	0.126052	0.110006	0.177525
21.0346	-2.12773	0.454699	2.28802e-07	1.07226e-06
1.85097	-0.128846	0.609451	0.713713	0.792024
284.465	0.705635	0.106204	8.32249e-12	6.44377e-11
82.1202	-0.164962	0.12208	0.157979	0.240538
181.569	0.961763	0.127652	5.70713e-15	5.97452e-14
177.051	0.113856	0.106366	0.266376	0.368912
114.651	0.0350175	0.102984	0.724755	0.801109
3.87616	2.65138	0.66137	2.81212e-06	1.1333e-05
12.7368	0.774819	0.467346	0.0220734	0.0440032
0.0177385	-0.101723	1.09526	0.724505
4.22368	-0.397701	0.343714	0.143787	0.222199
2.00697	1.06847	0.935276	0.0336208	0.0636235
4.44041	-0.201303	0.397403	0.493688	0.600709
7.91382	-0.128795	0.323498	0.620963	0.714447
14.3404	2.64115	0.415369	1.95404e-11	1.46059e-10
87.1775	2.76558	0.226171	2.41983e-35	1.16162e-33
14.8134	4.70509	0.581429	2.73523e-19	4.17311e-18
0.303665	-0.458517	0.816074	0.255776
0.0708981	-0.152843	1.11426	0.600729
1431.64	0.0541112	0.147239	0.697306	0.778417
262.79	-0.0875846	0.110844	0.411218	0.521316
0.726751	-0.291218	0.683279	0.433658	0.543402
115.42	0.784747	0.11092	3.12952e-13	2.78842e-12
0.700807	-2.02082	1.17251	0.00258249	0.00635912
0.529649	-0.0147311	0.682589	0.967212	0.979071
173.608	0.263934	0.0893142	0.00254915	0.00628101
0.386174	0	1.07999	1
25.9724	0.538415	0.252135	0.0141026	0.0295399
9.23217	-0.626211	0.606266	0.0998502	0.163362
32.6455	2.60238	0.243905	1.86596e-27	5.17181e-26
8.53549	0.809065	0.679246	0.0517886	0.0926852
15.5749	0.289247	0.212269	0.129684	0.203884
67.7304	-0.197011	0.097678	0.0378096	0.0704621
35.7084	0.606747	0.278153	0.0103521	0.0224077
175.059	-0.706894	0.172418	1.11121e-05	4.10997e-05
82.5191	-0.846888	0.161638	2.73169e-08	1.42791e-07
151.34	-0.072286	0.0854723	0.383011	0.492856
286.056	0.448125	0.0670861	1.39495e-11	1.05858e-10
42.4289	3.36418	0.30652	1.28711e-29	4.1678e-28
159.906	0.336055	0.152653	0.0195661	0.039478
0	0	1.49835
118.42	-0.0527442	0.195838	0.768087	0.834271
86.7746	-2.8299	0.263902	7.5859e-28	2.15647e-26
127.078	0.577851	0.357162	0.0399136	0.073904
195.731	-0.116896	0.0836896	0.150271	0.230825
12.6343	0.940712	0.34448	0.000866578	0.0023365
0.0257921	-0.138507	1.10824	0.634018
70.8441	1.82828	0.152232	3.73756e-34	1.65748e-32
824.876	0.618989	0.174409	0.000136684	0.000423617
135.115	1.64025	0.146855	4.84023e-30	1.61216e-28
0	0	1.49835
0	0	1.49835
0	0	1.49835
0	0	1.49835
0.0387588	-0.0615613	1.08538	0.830129
11.7286	2.52893	0.494423	2.55113e-08	1.33834e-07
1.02739	-0.123997	0.611162	0.724141	0.800848
0.18064	0.155799	0.826824	0.668927
12304.3	-0.0220422	0.146112	0.873273	0.913331
478.395	0.782887	0.143208	9.62175e-09	5.30838e-08
10.051	0.0353412	0.408738	0.90531	0.936525
20.0429	-1.21014	0.254972	1.44703e-07	6.94921e-07
4.90914	0.254597	0.372142	0.370226	0.479854
208.421	1.03426	0.184906	2.14256e-09	1.28036e-08
489.69	0.590786	0.0663896	2.23115e-19	3.42423e-18
1.79096	-0.555171	1.14786	0.164725	0.249099
55.8642	-0.724813	0.219281	0.000239422	0.000712818
48.4274	1.98539	0.772322	0.000434912	0.00123393
14.2563	3.90447	0.508293	5.7312e-17	7.13932e-16
812.719	-0.691983	0.101159	2.25303e-12	1.83409e-11
17.219	0.829627	0.230703	5.85059e-05	0.000192283
14.0559	3.05669	0.424774	3.19412e-14	3.11152e-13
134.276	0.111093	0.109058	0.289668	0.395028
76.9599	-0.233791	0.0968687	0.0132167	0.0278396
7.52944	0.887348	0.449183	0.00811965	0.0179578
7.92862	2.2628	0.531195	1.40222e-06	5.93681e-06
445.384	0.0158754	0.143123	0.906807	0.937283
0.18924	-0.126452	0.996557	0.69712
0.0967087	-0.0541072	1.084	0.850338
0.422596	0.30041	0.827581	0.430986
5.29599	-1.51515	0.776858	0.00330814	0.00797791
1237.56	-0.74653	0.0949684	9.10287e-16	1.0313e-14
0.159891	-0.114791	1.09936	0.691609
0.0139596	0	1.07999	1
0.423174	-0.0178079	0.712142	0.960595
56.6596	-0.430084	0.204417	0.0202569	0.0407484
0	0	1.49835
0.0336475	-0.136117	1.10729	0.639681
51.5941	0.461548	0.159449	0.00206873	0.00518284
0.495657	-0.141284	1.07737	0.639321	0.729748
140.885	-0.0472494	0.141567	0.724805	0.801126
1.23479	-0.0781566	0.638378	0.825414	0.877101
1151.56	-0.605787	0.18248	0.000330435	0.000957579
0.259074	-0.079557	0.689764	0.825167
49.5979	-0.200437	0.220145	0.308239	0.414846
29.7613	-1.85088	0.232972	2.04022e-16	2.43716e-15
0.516638	0.142959	0.696159	0.693949	0.775674
0.597887	0.193971	0.572076	0.5753	0.674904
27.5388	1.21757	0.309616	6.04994e-06	2.32933e-05
561.987	-0.180077	0.106371	0.079521	0.13453
50.7159	1.72239	0.216282	1.459e-16	1.76277e-15
31.9017	-0.0213748	0.141438	0.873395	0.913331
87.8363	0.0792715	0.0929582	0.378116	0.487879
44.1536	0.892942	0.296398	0.000395365	0.00112944
191.999	0.393965	0.080373	6.25019e-07	2.76806e-06
36.885	-0.162589	0.12913	0.186634	0.275588
38.7286	-1.91733	0.26728	7.81092e-14	7.35952e-13
5.38799	0.386334	0.461887	0.230272	0.327122
106.543	-0.741354	0.170085	3.14541e-06	1.25957e-05
181.944	-0.367247	0.0873879	1.83086e-05	6.54476e-05
138.864	-0.718952	0.162951	2.65053e-06	1.07284e-05
4.01152	0.102346	0.379697	0.7206	0.797841
230.57	0.842006	0.260304	0.000213646	0.000640251
0.41548	-0.318099	0.891853	0.402357
0.348049	-0.716529	0.989126	0.112733
70.888	-0.066172	0.129286	0.591619	0.689393
1.73203	0.746216	0.792869	0.0876665	0.145925
405.641	0.0613272	0.135685	0.634572	0.725758
85.1589	-1.28158	0.141581	8.557e-21	1.45952e-19
327.671	-0.443331	0.0770646	5.16908e-09	2.95112e-08
40.2727	0.0727135	0.143337	0.592067	0.689777
2.95448	1.20158	0.604793	0.00446488	0.0104484
69.3445	-0.268869	0.118643	0.0186134	0.0377718
0.717408	-0.850409	0.772424	0.0555263	0.0983688
1.2059	-0.525979	0.589373	0.154008	0.235477
0.182925	0	1.07999	1
92.4139	-1.09868	0.112362	1.10647e-23	2.35045e-22
11.9829	-0.320345	0.274076	0.168688	0.254004
211.484	-0.411234	0.134804	0.00141264	0.00365718
435.316	-0.230106	0.105832	0.024806	0.0487658
107.587	-0.375992	0.16757	0.0161943	0.0333779
0.171935	-0.225656	1.02851	0.499164
10.1331	0.0853648	0.27982	0.71792	0.795744
132.899	0.32869	0.165861	0.0337968	0.0638839
2.38083	0.831801	0.69604	0.0491158	0.088432
2173.26	0.412081	0.144931	0.00274023	0.00670948
36.7519	0.285139	0.236917	0.171335	0.257224
154.677	-0.61252	0.134543	1.93153e-06	8.01318e-06
58.9421	1.73467	0.258919	1.71646e-12	1.41761e-11
1.00622	0.882504	0.767714	0.0480553	0.0868517
652.591	-0.29905	0.0566784	1.04262e-07	5.10392e-07
45.8016	0.110769	0.120113	0.335477	0.443631
26.3448	-0.469786	0.2301	0.021277	0.0425833
1651.86	-0.00918352	0.157755	0.950569	0.967681
2.4458	-0.00516311	0.499616	0.987335	0.993823
296.104	-1.06709	0.107364	2.40328e-24	5.41658e-23
273.015	-0.457059	0.126866	0.000176438	0.00053613
314.527	-0.136694	0.106143	0.181389	0.269451
1.5223	-0.180607	1.12735	0.539746	0.642978
14.5844	2.60509	0.462445	1.54e-09	9.3492e-09
71.5655	0.672755	0.198546	0.000209549	0.000629026
5.98336	0.602512	0.498804	0.0795127	0.134526
1.11311	0.387239	0.56204	0.272881	0.376242
22.7683	6.14478	1.34738	9.45516e-09	5.22142e-08
0.562459	-0.1028	0.933411	0.762564	0.830019
1.95555	0.445645	0.507623	0.189699	0.27923
1.06331	-0.29608	0.730673	0.433299	0.543051
1.67145	3.28442	0.915927	4.19957e-06	1.65355e-05
260.733	0.379336	0.11806	0.000875494	0.00235944
60.2657	0.381376	0.122325	0.00120705	0.00316933
191.888	-0.10139	0.775641	0.780297	0.84348
1.79046	0.0856744	0.630435	0.808416	0.864246
1.59782	0.463694	0.643398	0.220353	0.315689
1.21537	0.290236	0.610035	0.418928	0.52923
188.441	0.12654	0.1247	0.28816	0.393302
22.9499	-0.813802	0.162182	9.8901e-08	4.85783e-07
79.5292	-0.444833	0.138498	0.000755979	0.00206185
106.746	-0.38102	0.135318	0.00319848	0.00772799
0.0176579	-0.085058	1.09075	0.767552
1.418	-0.00420923	0.629962	0.990464	0.996025
0.408976	-0.251234	0.80912	0.503668
23.3957	6.45935	1.89528	1.32112e-06	5.6118e-06
0.731945	1.17436	0.933214	0.0230252	0.0456
0.638766	-0.447037	0.914562	0.265722	0.36832
0.0282779	0	1.07999	1
433.533	11.1565	0.848761	2.95669e-40	1.9781e-38
1.41979	0.175765	0.530365	0.60064	0.697079
1.4632	0.232497	0.484259	0.473972	0.582261
51.0049	0.706064	0.205399	0.000157485	0.000483078
30.2791	0.948435	0.198203	2.11504e-07	9.95197e-07
0.0949952	0	1.07999	1
0.298024	-0.085058	1.09075	0.767552
0.0143352	0	1.07999	1
175.113	0.215971	0.180182	0.193951	0.284249
1.91431	-0.267808	0.693781	0.470944	0.579337
0	0	1.49835
24.5496	-0.718844	0.233783	0.000540998	0.0015137
2536.49	-0.0402114	0.0543727	0.446808	0.55596
15.4351	-0.868241	0.324613	0.00124258	0.00325529
8.22555	-0.725365	0.30835	0.00468995	0.0109334
0.0139596	0	1.07999	1
236.776	0.0909091	0.166591	0.558535	0.660092
0.499009	0.176939	0.712891	0.629383	0.721894
0.380476	-0.197355	0.988107	0.560566
25.9023	-0.209621	0.346154	0.440724	0.550155
338.548	0.0348767	0.109267	0.740398	0.813198
3520.93	0.0169482	0.109982	0.872914	0.913196
4.9682	-0.315637	0.330525	0.233102	0.330376
7.47317	0.0312617	0.252727	0.886712	0.92278
3.19267	-0.771018	0.4108	0.0136309	0.0286214
1.55926	-2.2295	0.943772	0.000553842	0.00154759
1.85969	-0.74028	1.081	0.103085	0.167917
704.897	-0.175447	0.104224	0.0814837	0.137355
35.8456	0.817253	0.174304	5.1479e-07	2.30621e-06
0.294385	0.212978	0.891421	0.55732
1018.58	-0.284777	0.105142	0.00530388	0.0122238
16.5595	-1.62657	0.2858	8.56187e-10	5.35853e-09
208.075	0.523553	0.126526	1.65581e-05	5.95376e-05
102.493	-0.786731	0.194163	1.0521e-05	3.90545e-05
235.78	0.237227	0.135385	0.065609	0.113814
17.6701	-0.254157	0.264303	0.262022	0.364159
2.04445	-1.19859	0.984146	0.0233686	0.0462014
485.849	-0.16362	0.0847912	0.0477666	0.0864179
476.168	-0.82336	0.139539	6.63929e-10	4.21302e-09
3.56083	-0.70709	0.695027	0.0855628	0.143016
5.99137	0.847053	0.382816	0.00487399	0.0113182
0	0	1.49835
0.010613	-0.125219	1.10317	0.665894
0.192796	0	1.07999	1
0	0	1.49835
0.0211009	-0.0858437	1.09096	0.765493
18.9402	-2.16624	0.392357	3.34449e-09	1.95203e-08
44.892	3.55465	0.24636	4.69931e-49	5.61074e-47
0	0	1.49835
1.00072	0.74648	0.736575	0.079075	0.133873
7.45909	0.100514	0.276599	0.668014	0.754583
58.253	-0.241836	0.184624	0.154346	0.235901
284.345	-0.0563022	0.130863	0.65181	0.740808
66.6742	-0.446472	0.113561	4.87702e-05	0.000162465
65.3366	-0.543908	0.135551	2.67475e-05	9.29178e-05
28.7829	0.915583	0.294876	0.000271862	0.000800535
3978.35	0.202862	0.123597	0.0864761	0.144315
17.0129	0.419077	0.285713	0.0809112	0.136555
2.23358	-0.0401971	0.457078	0.897895	0.931151
1098.44	0.0752447	0.107822	0.468618	0.576963
211.662	0.269224	0.0758807	0.000318213	0.000925616
30.0684	0.940018	0.242329	1.35781e-05	4.95417e-05
17.57	-0.411259	0.188033	0.0172633	0.0353745
421.35	-0.0569283	0.0924625	0.52486	0.629173
0.97636	-0.0645827	0.499338	0.84273	0.890785
8.44059	-4.1856	1.04558	1.49554e-07	7.17478e-07
3.76657	-1.0022	0.647035	0.0175603	0.0359166
11.216	-1.19812	0.387291	0.000157129	0.000482176
21.4825	-0.256312	0.223314	0.197549	0.288733
1.87436	1.3527	0.64853	0.00283475	0.00692099
429.617	-0.190519	0.0630381	0.00223969	0.00557039
0.211528	-0.089601	0.780474	0.804894
345.606	-1.04377	0.146614	1.00002e-13	9.33161e-13
0.153383	-0.0150075	0.98836	0.962406
1.16048	1.67985	1.16639	0.00700281	0.0157146
0.0406493	0	1.07999	1
0.238501	0	1.07999	1
0.209912	-0.0975087	0.983174	0.764463
34.4708	0.0797345	0.241955	0.707134	0.786523
484.564	0.838412	0.133406	5.72509e-11	4.07121e-10
0.118381	-0.203455	1.04091	0.531957
0	0	1.49835
414.956	-0.583085	0.0745478	2.10486e-15	2.2772e-14
43.4831	2.35401	0.181668	3.5295e-39	2.21493e-37
7.6734	0.767089	0.282677	0.00147443	0.00380362
139.252	-0.363744	0.0809031	4.84491e-06	1.8926e-05
3.56973	-0.52983	0.620512	0.160687	0.243992
4.23178	-0.00106641	0.496325	0.997377	1
1.12914	-0.284115	0.80906	0.454325	0.563447
84.3806	9.34899	0.964067	6.14472e-23	1.23329e-21
1.77206	-0.429087	0.632476	0.25033	0.350672
19.0767	0.0041502	0.172925	0.9794	0.987971
183.488	-0.0877314	0.0670619	0.178756	0.266304
188.197	-0.556654	0.084588	2.03706e-11	1.5196e-10
59.7116	-0.433998	0.121573	0.000211712	0.000634782
282.071	-0.744123	0.206885	7.65594e-05	0.000247391
4.35023	-0.666071	0.526069	0.0618053	0.108054
2.8042	-0.0189987	0.437312	0.950642	0.967681
2.10548	-0.667843	0.629632	0.0871042	0.145155
0.642045	0.496219	0.719014	0.210587	0.304471
0.00837544	-0.085058	1.09075	0.767552
0.390295	-0.881967	1.09027	0.0685353
0	0	1.49835
0.254837	0	1.07999	1
0.334792	-0.351058	1.00066	0.342513
0.380741	-0.465255	0.838701	0.251299
0.10178	0.0135341	1.0793	0.96229
11.6694	-0.711679	0.338342	0.00928482	0.0203007
63.0428	0.295556	0.141383	0.0277097	0.0537461
8.74615	1.24469	0.427929	0.000276995	0.000814165
0.613792	-0.123323	0.629002	0.727751	0.803543
661.734	0.33495	0.128223	0.0064495	0.0145911
0.615797	-0.38912	0.724783	0.31394	0.420647
0.197556	-0.18139	1.00538	0.584034
680.871	-0.394663	0.0716683	2.40576e-08	1.26664e-07
6.16429	-0.910333	0.487284	0.0100358	0.0217675
1.27065	-0.976216	0.651826	0.0205559	0.0412971
39.2315	5.54692	0.492856	1.7131e-32	6.84123e-31
738.707	-0.739749	0.146669	1.10655e-07	5.39422e-07
151.135	-0.149093	0.167524	0.339348	0.447531
11.0997	1.16671	0.281913	2.67799e-06	1.08301e-05
0.532812	0.100692	0.601381	0.772907	0.837943
224.969	0.0831133	0.0726797	0.23927	0.337474
0.741235	0.319536	0.663539	0.389228	0.49912
1.49062	-0.129371	0.816856	0.721519	0.798669
25.4783	4.0145	0.448353	8.15916e-22	1.50644e-20
10.7303	0.0158101	0.243141	0.940854	0.960744
498.836	0.0199901	0.0917502	0.822217	0.874582
451.926	-0.0351845	0.0712003	0.611585	0.706356
52.6531	-0.711509	0.18288	2.64488e-05	9.19486e-05
469.878	0.205432	0.10744	0.0478699	0.0865502
532.818	-0.155239	0.210809	0.413841	0.524099
14.7368	2.22948	0.354648	3.7696e-11	2.73407e-10
131.425	0.67404	0.132266	1.04338e-07	5.1066e-07
0.446175	-0.241531	0.947143	0.498966
112.509	0.0436677	0.0820325	0.583601	0.682269
4.49464	0.395146	0.38008	0.172159	0.258194
112.35	0.268317	0.102564	0.00713795	0.0159809
775.306	-0.246673	0.0910338	0.00558708	0.0128118
0	0	1.49835
0	0	1.49835
0	0	1.49835
155.287	-0.534278	0.114534	1.42225e-06	6.01287e-06
0.466411	0.0499043	0.674294	0.889145
13.0185	0.625426	0.25451	0.00473981	0.0110363
60.0911	0.879507	0.173367	5.97418e-08	3.00932e-07
986.667	-0.248288	0.116841	0.027382	0.0531699
106.95	0.168616	0.153135	0.241538	0.340177
0.964341	2.23271	1.17939	0.00139285	0.00361049
0.296745	0	1.01635	1
0.786771	-0.887833	0.91588	0.0615682	0.10772
0.309351	-0.674356	0.935355	0.128042
0.14364	-0.104737	1.06058	0.727754
0.0305743	0	1.07999	1
0.270639	0	1.07999	1
0.00911579	0	1.07999	1
705.316	0.0772288	0.104629	0.443866	0.553098
52.5428	0.0010356	0.123928	0.993036	0.997453
0.0326953	-0.125219	1.10317	0.665894
0.122973	-0.172288	1.09057	0.570577
0.0106233	-0.125232	1.10317	0.66586
0.181263	-0.172048	0.957743	0.615699
0.0869317	-0.143319	1.10305	0.625436
0.0251263	-0.0430292	1.08228	0.880622
0	0	1.49835
0	0	1.49835
0.010613	-0.125219	1.10317	0.665894
186.002	0.861423	0.147728	8.8858e-10	5.55381e-09
0.0705154	0	1.07999	1
37.5046	-0.448286	0.161819	0.00314366	0.00760423
52.4615	-0.0597803	0.122543	0.61033	0.705161
0.379352	-0.382058	0.86318	0.330501
0.34669	0.11376	0.694434	0.753177
173.786	3.26553	0.329476	1.26093e-24	2.88663e-23
3148.99	1.34427	0.116958	8.48768e-32	3.22366e-30
0.596692	-0.288199	0.790813	0.448447	0.557672
4091.92	0.179879	0.0929103	0.0464545	0.0843053
2.47716	-0.391235	0.828719	0.321177	0.42842
339.976	1.65931	0.272801	8.51227e-11	5.97295e-10
546.549	0.252426	0.122601	0.0319774	0.0608648
116.54	0.910259	0.234958	1.50983e-05	5.46941e-05
879.439	0.548289	0.139345	3.65905e-05	0.00012442
1.85457	-1.1267	0.753201	0.0159564	0.0329546
1.92654	0.459033	0.751185	0.247943	0.347811
10.0156	0.203912	0.22996	0.316816	0.423719
507.076	0.473891	0.0902655	8.27735e-08	4.09854e-07
44.1982	0.191696	0.109442	0.069376	0.119548
1.16681	-0.203663	0.619094	0.567314	0.667587
0	0	1.49835
17118.9	-0.713827	0.111236	3.68273e-11	2.67774e-10
3.40168	-1.30668	0.528001	0.00100626	0.00268144
78.637	-0.139477	0.10157	0.154977	0.236695
583.324	-0.322778	0.0850331	0.000110765	0.000348631
536.898	-0.207478	0.114537	0.0598688	0.105086
44.4165	-0.446574	0.165837	0.00398326	0.00944094
0	0	1.49835
0.0853364	-0.1518	1.03743	0.631162
0	0	1.49835
0.11711	-0.114753	0.957987	0.731822
11.0331	0.955426	0.279575	7.99324e-05	0.000257611
11.1557	-0.0455083	0.31718	0.859522	0.903082
5.61165	0.801948	0.513399	0.0254432	0.0498417
59.8255	0.68567	0.129003	3.09087e-08	1.60486e-07
0.427678	-0.233627	0.799648	0.532075
29.7039	1.486	0.277596	5.2867e-09	3.01457e-08
0.297762	0.131701	0.839701	0.715127
8.9038	-0.558963	0.821572	0.180881	0.268868
158.276	-0.120976	0.624805	0.732192	0.807182
0.593775	0.0681595	0.772054	0.8507	0.896848
93.8208	-0.00265013	0.0815938	0.973358	0.983411
61.0784	0.0775523	0.113055	0.475295	0.583641
33.7057	1.00616	0.20227	6.86658e-08	3.43432e-07
34.2565	-0.510226	0.197305	0.00460494	0.0107524
82.9895	-0.487905	0.104648	1.63468e-06	6.83523e-06
6.33636	-0.114468	0.371233	0.685526	0.768955
78.4975	-0.415763	0.127838	0.000704299	0.00193321
201.297	1.72339	0.235338	2.04684e-14	2.03044e-13
274.773	-0.0168897	0.0654252	0.791113	0.851234
689.628	-0.600594	0.0931355	4.30777e-11	3.1118e-10
169.308	-0.882374	0.449221	0.00844355	0.0186052
0.149948	-0.0351388	1.05209	0.905782
46.347	1.60637	0.230682	2.35896e-13	2.13039e-12
1.94982	-1.06529	0.983325	0.0365095	0.0683455
0.182243	-0.114464	1.09925	0.692423
50.9848	1.10835	0.235035	1.99951e-07	9.44654e-07
0.816681	-0.372967	1.08723	0.297265	0.403388
212.657	-0.396684	0.110687	0.000218901	0.000654566
431.112	-0.363062	0.146956	0.00910694	0.019948
0.0318389	-0.149546	1.11283	0.608279
131.807	0.497832	0.104846	1.04542e-06	4.49732e-06
244.696	2.6846	0.25099	1.27104e-27	3.54823e-26
12.2412	0.341911	0.217958	0.079631	0.134668
8.98864	-0.0655095	0.33289	0.804795	0.861403
26.2747	-0.120312	0.227229	0.551358	0.653534
122.591	0.347304	0.0992024	0.000331907	0.000961487
44.5494	-0.0107961	0.127588	0.929441	0.952389
0.0601739	-0.085058	1.09075	0.767552
0.136506	-0.0619803	1.05352	0.835386
0.561249	-0.258516	0.705912	0.487217	0.594221
87.8518	-0.369126	0.113228	0.000759716	0.00207116
0.0278877	-0.123937	1.1027	0.669017
185.421	-0.469341	0.103721	3.31116e-06	1.32213e-05
167.367	-0.250989	0.17486	0.121312	0.192962
116.167	-0.267673	0.16302	0.078973	0.13371
0.980123	-0.0684824	0.473887	0.829738	0.88045
0.920818	-0.457224	0.811801	0.256593	0.357981
5.75086	-0.350565	0.37723	0.222719	0.318471
20.1061	0.0816869	0.157448	0.580402	0.679383
7.42919	0.931497	0.404258	0.00310108	0.00750902
3.30897	-0.538908	0.581099	0.142441	0.220426
2.6862	-0.207803	0.744751	0.575197	0.674817
0.944901	-0.0435591	0.801526	0.903631	0.935328
51.6655	-0.125307	0.138358	0.339714	0.447937
0	0	1.49835
20.7584	-0.100504	0.282843	0.672938	0.758647
16.0548	-0.497589	0.203167	0.00699205	0.0156953
1568.01	0.056915	0.0777473	0.451022	0.560216
3.16128	-0.616495	0.980661	0.153705	0.235077
26.8563	3.22626	0.401168	3.11967e-17	3.96247e-16
303.602	-0.835557	0.120665	7.69284e-13	6.57265e-12
71.4104	-0.0930983	0.171172	0.558601	0.660136
82.9647	1.92792	1.07892	0.00269231	0.00660231
0	0	1.49835
0	0	1.49835
0.391164	0.750569	0.888681	0.0967038
852.772	-0.119887	0.0801599	0.124025	0.196565
36.7591	-0.0880611	0.225051	0.660476	0.748064
0.0141389	0	1.07999	1
20.7083	-0.0905716	0.219017	0.644245	0.73436
296.987	0.139695	0.135273	0.277092	0.38119
0.226521	0.130307	0.851191	0.716825
3.70701	-0.248314	0.529712	0.462658	0.57126
0.445112	0.17832	0.700145	0.625813
0.31559	-0.185274	0.887624	0.60652
94.5594	0.610963	0.142301	6.43058e-06	2.4665e-05
254.96	-0.179313	0.121549	0.123469	0.195831
192.712	-0.193644	0.142172	0.150242	0.230795
64.4947	-0.0522667	0.116753	0.64097	0.7312
413.093	-0.0283771	0.070191	0.67797	0.76272
210.919	0.0697682	0.112364	0.518354	0.623428
0.0141389	0	1.07999	1
39.6512	-0.586125	0.164357	0.000141602	0.000437588
202.59	1.30982	0.150825	2.29609e-19	3.51926e-18
10.63	1.49137	0.384345	6.23389e-06	2.3954e-05
39.1284	0.162795	0.150609	0.251025	0.351498
899.384	0.901002	0.115793	1.01433e-15	1.14195e-14
138.569	0.025049	0.105237	0.805191	0.861589
127.757	-0.413338	0.119104	0.000322921	0.000938139
1.70934	0.625414	0.631092	0.106612	0.172731
14.6042	1.84525	0.318316	5.73482e-10	3.6711e-09
0.435565	-0.235886	0.826134	0.527249
261.163	0.15541	0.0870548	0.0665296	0.115223
374.341	-0.311461	0.197961	0.0838693	0.140675
1.31504	-0.323239	0.817165	0.400848	0.51098
64.2024	-0.320518	0.132162	0.0112027	0.0240387
197.191	-0.167453	0.135512	0.193411	0.283653
290.608	-0.465603	0.126931	0.00013407	0.000416246
1.43516	-0.395172	0.753661	0.311477	0.418092
6.36863	0.190227	0.297375	0.440224	0.549708
4.926	0.602448	0.594935	0.108702	0.1757
8.85781	0.119182	0.252443	0.586538	0.684946
1.74271	-0.309687	0.419892	0.30927	0.415728
56.5886	0.731509	0.320758	0.00557995	0.0127993
259.848	-0.909957	0.298556	0.000335296	0.000970096
347.585	0.320693	0.120716	0.00581909	0.013298
1195.52	-0.361559	0.0998024	0.000203236	0.000611652
0.651665	-1.08477	0.980773	0.0340939	0.0643932
3020.31	-0.118758	0.111517	0.267846	0.370462
6.99229	-1.38159	0.481917	0.000275283	0.000809541
0.121963	-0.146026	1.089	0.624876
2.97519	-0.958391	0.531953	0.010671	0.0230123
1.08948	-0.271046	0.618085	0.450955	0.560193
0	0	1.49835
27.8905	-0.17923	0.214985	0.353071	0.462172
0	0	1.49835
93.998	1.41432	0.131158	2.53552e-28	7.42539e-27
19.0251	-1.56159	0.228549	5.6112e-13	4.87827e-12
2.99821	-0.518652	0.666547	0.181299	0.269386
0	0	1.49835
111.233	0.312077	0.133759	0.0145598	0.0303882
220.696	2.36383	0.299495	4.08492e-16	4.76957e-15
336.016	-0.32241	0.145878	0.0196406	0.0396113
2.41844	-1.85511	1.09361	0.00352835	0.00846266
48.9391	2.44657	0.182098	5.9745e-42	4.5457e-40
1.4657	0.0368587	0.426663	0.903311	0.93508
543.784	0.0611269	0.132204	0.627444	0.72011
723.066	0.0657476	0.183897	0.698086	0.779016
127.798	0.536853	0.242608	0.0116836	0.0249465
0	0	1.49835
10.764	1.76708	0.278662	1.88944e-11	1.41583e-10
8.22045	0.720036	0.411047	0.0206233	0.041421
872.959	0.663189	0.128435	7.55148e-08	3.75509e-07
260.949	0.0689025	0.123321	0.559231	0.660646
21.445	0.357008	0.190911	0.0411574	0.0759955
40.2311	0.0646238	0.127112	0.594512	0.691968
36.6023	-0.120606	0.188428	0.4856	0.592731
336.29	0.0595684	0.123181	0.613337	0.707943
1.13974	-0.0211323	0.655506	0.952616	0.968591
0	0	1.49835
0	0	1.49835
0	0	1.49835
0.299901	-0.119872	0.968067	0.718517
0	0	1.49835
44.0716	-1.02227	0.188732	6.05383e-09	3.42516e-08
114.784	-0.0308632	0.111893	0.774416	0.839047
72.3178	1.50874	0.268885	1.24956e-09	7.67603e-09
69.2641	-0.13124	0.133114	0.299999	0.40634
243.192	-0.365453	0.0753033	8.49286e-07	3.69728e-06
7445.69	-0.132978	0.0994339	0.166302	0.251011
82.2838	0.678792	0.101864	7.95771e-12	6.17571e-11
15.132	0.219514	0.331216	0.406779	0.5169
56.804	1.95343	0.280696	3.71502e-13	3.28746e-12
49.9794	-0.125723	0.119775	0.273024	0.376394
40.6459	1.00804	0.271355	2.21406e-05	7.80788e-05
12.3301	1.6807	0.416385	3.29671e-06	1.31721e-05
197.561	0.410769	0.226688	0.0414164	0.0763828
138.966	-0.0248308	0.0828288	0.757711	0.826472
38.2264	1.52642	0.199204	1.20898e-15	1.34518e-14
32.3407	-0.525617	0.168712	0.000848186	0.00229195
88.6892	-1.60434	0.25117	1.16566e-11	8.91259e-11
1.3885	-2.49171	1.02012	0.000324982	0.000943301
1.52313	-0.339489	0.515092	0.314658	0.421365
117.867	-0.0762019	0.120093	0.507761	0.61354
551.6	0.500929	0.122562	2.19505e-05	7.74319e-05
180.048	1.43436	0.142657	5.45822e-25	1.28752e-23
986.98	-0.186552	0.124965	0.118451	0.189123
112.752	-0.549996	0.106057	9.49104e-08	4.66872e-07
0.228428	-0.0831125	1.08973	0.772798
124.574	-0.0595513	0.12061	0.606327	0.701939
48.4725	0.0828583	0.138574	0.528682	0.632679
17.7098	0.246301	0.214184	0.20027	0.292075
3.09263	0.415983	0.654208	0.269764	0.372761
140.241	-0.562151	0.137034	1.72954e-05	6.19877e-05
8.74528	1.21032	0.715362	0.00908378	0.0198992
154.178	-0.186824	0.0833459	0.0219014	0.043709
78.4245	1.54945	0.331853	1.85126e-07	8.78716e-07
81.1297	0.774976	0.206038	3.63729e-05	0.000123734
0.0424137	0	1.07999	1
22.5086	0.989289	0.27978	4.67916e-05	0.000156389
111.29	2.61442	0.959022	0.000142925	0.00044144
1.04589	-1.64763	1.23055	0.0083927	0.0185002
0	0	1.49835
0.0716427	-0.0052222	1.07923	0.98544
0.806827	-0.520852	0.77284	0.200941	0.292811
0	0	1.49835
2.43121	-1.10061	1.06038	0.0352943	0.0663268
0.0822654	-0.045764	1.01098	0.883354
59.5615	1.63415	0.251001	5.38105e-12	4.22636e-11
44.2092	0.551186	0.168472	0.00046075	0.00130184
118.438	-0.582402	0.141283	1.4939e-05	5.41606e-05
74.3923	-0.539526	0.16553	0.000497461	0.00139827
0.0106023	0	1.07999	1
0.377992	0.0580849	0.672237	0.871103
86.2234	-0.0462744	0.0818915	0.560628	0.661692
27.4751	-0.725195	0.240188	0.000637815	0.00176131
65.1979	0.470253	0.263875	0.0380575	0.0708673
1.89758	-2.64624	1.70051	0.00124411	0.00325821
63.7027	1.11809	0.129068	3.51229e-19	5.29962e-18
59.7119	0.611146	0.113923	2.9852e-08	1.55311e-07
0	0	1.49835
89.3632	1.51761	0.162447	6.3712e-22	1.18573e-20
68.5989	1.54745	0.110697	1.53493e-45	1.45269e-43
14.5506	0.0120819	0.177875	0.941535	0.961271
15.3341	-1.5312	0.266178	5.55966e-10	3.56584e-09
19.0008	-0.304048	0.143759	0.0257235	0.0502807
0	0	1.49835
11.1481	-0.461792	0.265603	0.0426292	0.0782662
0	0	1.49835
2.13219	-1.65202	0.887848	0.00343879	0.00825721
0	0	1.49835
0	0	1.49835
0	0	1.49835
0	0	1.49835
0	0	1.49835
0	0	1.49835
0	0	1.49835
0	0	1.49835
0	0	1.49835
0	0	1.49835
0	0	1.49835
0	0	1.49835
0	0	1.49835
0	0	1.49835
0	0	1.49835
0	0	1.49835
0	0	1.49835
0	0	1.49835
0	0	1.49835
0	0	1.49835
0	0	1.49835
0	0	1.49835
0	0	1.49835
0	0	1.49835
0	0	1.49835
0	0	1.49835
0	0	1.49835
0	0	1.49835
0	0	1.49835
0	0	1.49835
0	0	1.49835
0	0	1.49835
0	0	1.49835
0	0	1.49835
0	0	1.49835
0	0	1.49835
0	0	1.49835
0	0	1.49835
0	0	1.49835
0	0	1.49835
0	0	1.49835
0	0	1.49835
0	0	1.49835
0	0	1.49835
0	0	1.49835
0	0	1.49835
0	0	1.49835
0	0	1.49835
0	0	1.49835
0	0	1.49835
0	0	1.49835
0	0	1.49835
0	0	1.49835
0	0	1.49835
0	0	1.49835
14.7233	-0.33022	0.287425	0.170348	0.256054
23.3017	0.49791	0.308565	0.0499606	0.0897934
17.5411	-0.395272	0.176323	0.015602	0.0323258
9.95327	-0.391172	0.249383	0.0714129	0.122559
0.445566	0.301523	0.949882	0.413093
14.0627	-0.559463	0.320221	0.0322004	0.0612442
0.771831	-0.450971	0.900665	0.263237	0.365433
9.7616	0.849304	0.459455	0.0120443	0.0256227
0.173677	-0.307555	0.894087	0.415592
1.32697	0.232273	0.511993	0.485105	0.592312
1.65297	-0.198263	0.524573	0.553939	0.655858
3.2332	-0.402468	0.428659	0.194276	0.284617
1.08573	-0.215593	0.484878	0.506342	0.612207
22.0428	-1.07309	0.286968	1.72683e-05	6.19094e-05
15.5157	0.433885	0.25958	0.0525318	0.0938335
0.399845	0.408974	0.719827	0.291527
9.09421	-0.235063	0.261588	0.295897	0.401882
7.99839	-0.145693	0.274007	0.531335	0.635257
0	0	1.49835
0.46322	-0.203302	0.893234	0.573586
1.62202	-0.242488	0.427829	0.428479	0.538333
1.67643	0.346524	0.514849	0.305048	0.411471
1.70516	-0.213172	0.40807	0.475005	0.583345
0.36344	-1.27495	1.17891	0.0228561
4.28883	-2.23201	0.867641	0.000338059	0.000976997
13.7925	0.697314	0.216979	0.000360591	0.00103748
22.6473	1.05146	0.233401	6.29294e-07	2.78382e-06
0.81963	-0.408662	0.779085	0.300062	0.406401
1.15918	-0.565381	0.787986	0.172732	0.25892
1.80692	0.00210095	0.440798	0.994558	0.998375
0.57572	0.195691	0.587003	0.5755	0.675003
5.87663	-0.691163	0.343971	0.0123633	0.0262368
1.74075	-0.507097	0.450071	0.114635	0.183871
2.47718	-0.563687	1.08594	0.169713	0.255283
0.00911579	0	1.07999	1
2.79698	0.521904	0.43395	0.0979465	0.160659
1.12118	-0.304192	0.542185	0.376161	0.486084
2.99902	0.219153	0.43653	0.478049	0.585786
0.893499	0.119845	0.750757	0.742468	0.814884
0.0687069	-0.0189595	1.07983	0.947183
0.312973	0.189034	0.691214	0.605029
2.81508	-0.765249	0.565658	0.042063	0.077367
1.95467	0.352972	0.553966	0.312122	0.418741
1.57639	-0.586163	0.663471	0.135757	0.211899
1.64813	1.09777	0.608345	0.0082633	0.0182426
0	0	1.49835
0	0	1.49835
0	0	1.49835
0.186257	0.0670773	0.933541	0.842388
0	0	1.49835
0	0	1.49835
0	0	1.49835
0	0	1.49835
0	0	1.49835
0	0	1.49835
0	0	1.49835
0.388655	0.613782	0.901576	0.154959
1.35557	0.206675	0.632943	0.564396	0.665029
0.00837544	-0.085058	1.09075	0.767552
0	0	1.49835
0	0	1.49835
0	0	1.49835
0	0	1.49835
0	0	1.49835
0	0	1.49835
0	0	1.49835
0	0	1.49835
0	0	1.49835
0	0	1.49835
0	0	1.49835
0	0	1.49835
0	0	1.49835
0	0	1.49835
0	0	1.49835
0	0	1.49835
0	0	1.49835
0	0	1.49835
14.706	0.763151	0.294581	0.00215089	0.00536905
0.0143129	0	1.07999	1
0	0	1.49835
0	0	1.49835
0.183384	-0.169979	1.12209	0.562542
5.12354	-0.000874209	0.474587	0.997809	1
0.00711517	-0.0853794	1.09084	0.766709
2.4738	2.51866	0.825643	7.0833e-05	0.00022994
4.45452	-1.81257	0.473503	7.79787e-06	2.95443e-05
4.11134	0.819886	0.545717	0.027711	0.0537461
0.225543	-0.139718	1.04544	0.653764
0.535493	-0.17291	0.747149	0.638571	0.72907
9.79659	1.44473	0.699572	0.00269278	0.00660278
0.286012	0.0647621	0.915554	0.849748
23.7343	0.297281	0.316036	0.247331	0.347077
0.819767	-0.0733014	0.633666	0.835741	0.884925
0	0	1.49835
0.211893	-0.146558	1.11156	0.615176
4.28001	-0.547986	0.37463	0.0583056	0.102624
1.96852	-0.0307375	0.478795	0.923385	0.948773
0.0390411	-0.147568	1.11198	0.612839
0	0	1.49835
0	0	1.49835
0	0	1.49835
0	0	1.49835
0	0	1.49835
0	0	1.49835
0	0	1.49835
0	0	1.49835
0	0	1.49835
0	0	1.49835
0	0	1.49835
0	0	1.49835
0	0	1.49835
0	0	1.49835
0	0	1.49835
0	0	1.49835
0	0	1.49835
0	0	1.49835
0	0	1.49835
0	0	1.49835
0	0	1.49835
0	0	1.49835
0	0	1.49835
0.613011	-0.0234273	0.557151	0.944915	0.963918
3.60724	0.312982	0.394803	0.288021	0.393178
1.87703	-0.242194	0.451511	0.44127	0.5506
2.14131	0.339562	0.602384	0.346115	0.454754
0.468077	0.0469004	0.677763	0.89586
1.7792	0.123872	0.492513	0.702671	0.782858
0.16068	0.0745164	1.05014	0.804263
2.79504	-0.375939	0.516663	0.268352	0.371008
0.231901	0.180352	0.798871	0.624511
0.0364176	0	1.07999	1
0.0465075	-0.085058	1.09075	0.767552
0.437137	-0.318439	0.648024	0.387278
8.79108	-0.0577666	0.294032	0.813289	0.867742
0.25633	-0.285362	0.976541	0.427689
0.659438	0.795496	0.693005	0.0574223	0.101281
0.621708	1.1631	0.986007	0.0264185	0.0514852
5.09411	-2.03075	0.522682	6.33739e-06	2.43276e-05
0.228247	0.103414	0.727751	0.775938
1.35655	0.500703	0.63275	0.186064	0.274974
5.07519	-1.35154	0.425774	9.94029e-05	0.0003156
1.18765	0.285515	0.483877	0.38139	0.491369
0	0	1.49835
0	0	1.49835
1.18304	1.60221	0.688887	0.0011574	0.00304756
1.41595	-0.604629	0.744961	0.142454	0.220431
2.94319	2.74711	0.676153	2.03457e-06	8.41066e-06
0.700152	1.78749	0.92508	0.00247528	0.00611194
0.165563	-0.157235	0.919277	0.653148
1.66456	-1.48676	0.873122	0.00601959	0.0137114
0	0	1.49835
5.93646	2.44031	1.06723	0.000486102	0.00136949
1.10324	-0.259491	0.481174	0.423961	0.533896
0	0	1.49835
0.0338034	-0.114791	1.09936	0.691609
1.51376	-0.203375	0.625496	0.569075	0.669399
9.88708	2.06567	0.441685	2.28641e-07	1.07172e-06
0	0	1.49835
0	0	1.49835
0	0	1.49835
0	0	1.49835
1.74383	-0.494666	0.529562	0.156577	0.238716
0	0	1.49835
0.217599	0.249355	0.855822	0.503393
0.0188038	-0.085058	1.09075	0.767552
2.49709	-0.600577	0.500063	0.0808172	0.136406
2.13999	-0.612976	0.623215	0.110861	0.178584
11.5487	-0.606273	0.370491	0.0356009	0.0668274
0	0	1.49835
4.52312	-0.62865	0.354951	0.0252686	0.0495705
1.27003	-0.602938	0.825507	0.155129	0.236865
15.7679	0.576202	0.352857	0.0388999	0.072228
0.010613	-0.125219	1.10317	0.665894
0.44007	-0.0541074	1.084	0.850337
0.611741	-0.0806806	0.725895	0.823808	0.875715
0.585409	-0.138458	0.612678	0.694144	0.775855
0.0466755	-0.163963	1.11925	0.575746
0	0	1.49835
1.21769	1.71155	0.85993	0.00239317	0.00592743
0.136356	0.0226442	0.989358	0.943275
5.18394	-0.918239	0.442855	0.0059135	0.0134912
1.3601	-0.0671289	0.510118	0.838013	0.886726
0.214914	0.134213	0.901011	0.702241
0	0	1.49835
0.969168	-0.334055	0.567234	0.342173	0.450609
0	0	1.49835
9.19653	-0.104545	0.40101	0.722663	0.799555
30.0861	0.570726	0.211869	0.00283268	0.00691667
0.0188038	-0.085058	1.09075	0.767552
1.49204	-0.261695	0.433577	0.396592	0.506553
0.274313	0.151398	0.750873	0.679694
1.13549	-0.966378	0.787711	0.0357422	0.0670657
0.647493	-1.27991	1.1519	0.0221501	0.0441322
1.34297	-2.94087	1.10753	0.00010242	0.000324384
0.289649	0	1.07999	1
0.37605	-0.581389	0.788865	0.162988
1.18582	-0.272648	0.513696	0.415172	0.5253
0.543598	-0.389592	0.781376	0.320505	0.427645
2.65793	-0.189724	0.452353	0.545291	0.648257
0.427379	0.347769	0.68222	0.355561
0.699751	-0.617888	0.788176	0.142245	0.220182
0.604476	0.798413	0.99164	0.0873151	0.145402
3.50395	-0.487293	0.922341	0.233398	0.330714
5.73803	-0.042372	0.328645	0.871984	0.912569
4.1226	-0.052059	0.358235	0.850842	0.896917
0.222901	-0.063326	0.760229	0.861209
0.527885	-0.273488	1.01724	0.431661	0.541658
0.0284518	0	1.07999	1
0.456349	-0.131654	0.807573	0.717475
0	0	1.49835
0.485087	-0.26713	0.904817	0.469629	0.578024
3.29185	-0.292995	0.418417	0.334655	0.442929
0.0289685	-0.146558	1.11156	0.615176
0.00911579	0	1.07999	1
0	0	1.49835
0.906037	-0.551739	0.612777	0.143544	0.221926
0.00965615	-0.123937	1.1027	0.669017
2.98866	-1.16183	0.596506	0.00523149	0.0120713
0.0636182	-0.11981	1.10056	0.67937
11.8296	2.86746	0.468576	6.27111e-11	4.44592e-10
0.457632	-0.350171	0.764958	0.364717
0.929566	-1.38134	1.01289	0.0133917	0.0281699
0	0	1.49835
0	0	1.49835
7.83633	4.26777	0.713714	3.24411e-12	2.60806e-11
2.21451	-0.353666	0.511252	0.294064	0.39986
0.466101	-0.919037	0.914949	0.0551368
0.912455	0.240254	0.768263	0.521239	0.626025
2.43533	-1.70654	0.73125	0.00103289	0.00274424
0	0	1.49835
0	0	1.49835
0	0	1.49835
0.231282	0.0474399	0.982629	0.882684
0.025303	-0.085058	1.09075	0.767552
0.750569	0.175255	0.551752	0.60722	0.702496
0.0717724	0	1.07999	1
0.213009	-0.303602	0.845679	0.425757
0	0	1.49835
0	0	1.49835
0	0	1.49835
0	0	1.49835
0	0	1.49835
0.010613	-0.125219	1.10317	0.665894
3.69221	-2.4145	0.709057	2.80121e-05	9.69925e-05
1.80769	-0.382774	0.431328	0.217837	0.312913
0.0339695	-0.0819944	1.08968	0.775676
1.16637	-0.350678	0.514897	0.299555	0.40588
0.188603	-0.333977	0.839255	0.386801
0.781321	-0.133305	0.56925	0.697977	0.77898
0.284751	0.340882	0.828128	0.378559
0.412857	0.0517727	0.706836	0.885849
1.648	-0.166166	0.541958	0.623322	0.716438
0.14389	-0.192705	0.862123	0.596965
0.581626	-0.0637249	0.618212	0.855923	0.900357
0	0	1.49835
1.51218	-1.48336	0.954468	0.008145	0.0180087
3.27325	0.292804	0.423657	0.338127	0.446325
0.809333	0.725211	0.671692	0.0745792	0.127308
0	0	1.49835
0	0	1.49835
0.874114	-0.35214	0.59692	0.327893	0.435731
0.141104	0.0252829	0.990359	0.936627
0	0	1.49835
2.40175	-0.344547	0.408288	0.251821	0.352402
0.805756	0.390822	0.673874	0.302004	0.408296
0	0	1.49835
0	0	1.49835
0.234846	-0.1448	0.844873	0.688664
1.19221	-0.743703	0.784171	0.087311	0.145402
6.12662	-0.037776	0.685978	0.916173	0.943445
0.00965615	-0.123937	1.1027	0.669017
0.185444	-0.0949294	1.093	0.742008
0	0	1.49835
0.23434	0.0335353	0.798755	0.925729
0	0	1.49835
19.3978	-4.12878	1.37561	7.30823e-06	2.77706e-05
0.677809	-0.568349	0.745877	0.16415	0.248358
0	0	1.49835
0.285176	0.0809816	0.77182	0.823287
9.56599	1.2974	0.383587	4.91441e-05	0.000163593
0.171981	0.0856168	0.928396	0.801215
0.184131	-0.29813	1.0077	0.402098
1.37502	0.614144	0.659105	0.119201	0.190123
2.44566	-0.455419	0.504627	0.179443	0.267156
0.0435769	-0.0338526	1.08114	0.905897
0.370724	-0.600402	1.04648	0.156933
19.2491	0.0404449	0.739405	0.910945	0.939973
0.689123	0.167496	0.563261	0.625615	0.718429
5.9038	2.18903	0.492042	6.40681e-07	2.83096e-06
1.71706	0.517009	0.676125	0.184895	0.273692
0.769908	-0.00931446	0.609679	0.978709	0.987486
3.07045	-0.564366	0.79851	0.174779	0.261417
0.549159	0.238118	0.684341	0.517666	0.622858
0.0752999	-0.0351122	1.08128	0.902419
0.0363746	-0.0405209	1.08194	0.887515
1.48173	-0.457767	0.573313	0.203854	0.296466
0.448804	-0.162933	0.812264	0.656316
12.4743	-0.417217	0.305111	0.097084	0.159457
0.0106023	0	1.07999	1
0.420334	-0.272392	0.713481	0.466483
0	0	1.49835
0.309725	0.281068	0.775388	0.458387
0.270959	-0.123708	0.879237	0.726919
0.611977	-0.799327	0.729676	0.0622064	0.108665
0	0	1.49835
0	0	1.49835
0	0	1.49835
0	0	1.49835
0	0	1.49835
0	0	1.49835
0	0	1.49835
0	0	1.49835
0	0	1.49835
0	0	1.49835
0	0	1.49835
0	0	1.49835
0	0	1.49835
0	0	1.49835
0.0203246	0	1.07999	1
2.09775	0.251105	0.406356	0.399911	0.510065
0.0945403	0.0295658	1.08007	0.917816
0.47371	-0.181335	0.770102	0.623252	0.716393
2.01434	0.204936	0.47458	0.523244	0.627849
0.359846	-0.188872	0.898334	0.598145
0.311454	-0.170626	0.676456	0.638148
0.025303	-0.085058	1.09075	0.767552
0.172436	0.038305	0.879224	0.912561
0	0	1.49835
5.96142	-2.29267	0.45205	3.52144e-08	1.81666e-07
0.0865938	-0.132442	1.10008	0.650569
0.247079	-0.32039	0.909171	0.39701
2.43476	-0.677021	0.670902	0.0925116	0.152951
0	0	1.49835
0	0	1.49835
0	0	1.49835
0	0	1.49835
0	0	1.49835
0	0	1.49835
0	0	1.49835
0	0	1.49835
0	0	1.49835
0.223305	-0.368328	0.840879	0.346173
0.775781	-0.438929	0.784818	0.270798	0.373901
0.282446	0.110278	0.72164	0.761533
1.43676	0.261023	0.536707	0.443226	0.552389
2.36733	-0.960217	0.557537	0.0128207	0.0270913
0	0	1.49835
0.513871	-0.965779	0.949122	0.0489414	0.0881861
2.00061	-0.291613	0.409833	0.331558	0.439723
2.12758	-0.917449	0.891783	0.0536928	0.09563
0.569523	-0.609964	0.964937	0.157315	0.239669
0.40484	-0.141686	0.640355	0.69119
0.445886	0.10219	0.627806	0.77245
1.46987	1.46988	0.720063	0.00278253	0.00680421
4.63066	0.839243	0.4539	0.0123156	0.0261449
0.0106023	0	1.07999	1
0.010613	-0.125219	1.10317	0.665894
0	0	1.49835
0	0	1.49835
0.168132	-0.222728	0.986033	0.51799
0.052018	-0.147579	1.11199	0.612814
1.87401	0.391796	0.466119	0.226146	0.322401
2.26707	-0.28843	0.398446	0.329368	0.437392
3.93975	0.0989029	0.434508	0.746907	0.818252
1.51495	0.328309	0.532064	0.33713	0.445312
0.00837544	-0.085058	1.09075	0.767552
1.47562	0.614078	0.54699	0.0890555	0.147909
0.953145	-2.18197	1.38618	0.00244441	0.00604083
18.6686	-2.99809	0.526875	6.11117e-10	3.89916e-09
1.62667	-0.179749	0.740606
1.30568	0.0897217	0.485486	0.780533	0.843696
0.0493207	-0.085058	1.09075	0.767552
0.0609453	-0.0831125	1.08973	0.772798
4.50716	-0.516621	0.431213	0.100007	0.163554
2.25874	-0.926542	0.675352	0.029227	0.0562487
27.0279	-0.0992432	0.265834	0.663011	0.750169
0.256312	0.127548	1.1008	0.661397
0.182097	0.0913076	1.08979	0.752007
0.212847	0.121424	1.05163	0.691904
0.153212	0.0358545	1.05037	0.904082
0.045983	-0.0310255	1.08084	0.913712
0.270865	0.153069	1.05305	0.623149
0.333857	0.210679	1.06141	0.511931
0.020884	-0.085058	1.09075	0.767552
0.680592	-0.278871	0.578161	0.4275	0.537306
0.025303	-0.085058	1.09075	0.767552
0	0	1.49835
1.27579	0.299582	0.522368	0.375577	0.485546
0.160882	0.0827671	0.98742	0.797516
0	0	1.49835
0	0	1.49835
0	0	1.49835
0	0	1.49835
0	0	1.49835
0	0	1.49835
0	0	1.49835
0	0	1.49835
0	0	1.49835
0	0	1.49835
0	0	1.49835
0	0	1.49835
0	0	1.49835
0	0	1.49835
0	0	1.49835
0	0	1.49835
0	0	1.49835
0.163757	-0.138507	1.10824	0.634018
2.09524	-0.379133	0.567232	0.284327	0.389165
1.73165	0.253455	0.521886	0.450886	0.560139
1.06838	0.438525	0.581847	0.225018	0.321069
0.476373	0.116863	0.719272	0.747894	0.819025
0	0	1.49835
0.0106023	0	1.07999	1
0.515167	-0.114967	0.561599	0.736298	0.809945
0	0	1.49835
3.24701	-0.765058	0.72101	0.0706156	0.12137
1.00561	-1.8235	0.936774	0.00229135	0.00568855
0.669031	-0.314471	0.646521	0.392503	0.50227
1.12301	0.123473	0.513679	0.70844	0.787561
4.38804	1.03934	0.865595	0.0325643	0.0618503
0.456411	0.366448	0.745343	0.342991
0.0915162	-0.104705	1.09185	0.718291
1.51797	-0.221693	0.424963	0.467075	0.575472
0.187866	-0.261025	0.925596	0.474494
0.00911579	0	1.07999	1
2.14358	-2.21834	1.04608	0.000936028	0.00250989
0	0	1.49835
0.186266	-8.91114e-05	0.819675	0.999801
0.387796	0.177882	0.754273	0.629468
3.27755	1.1346	0.784421	0.0174541	0.0357307
2.99457	2.13626	0.5713	1.07128e-05	3.97033e-05
9.60619	0.78404	0.378565	0.00825422	0.0182243
4.56296	-0.222584	0.298035	0.367238	0.476804
0.203811	-0.050742	1.08344	0.859508
3.23067	-0.0472667	0.409358	0.873704	0.913612
0.253348	-0.669822	0.984062	0.130312
0.483576	-0.0337747	0.655868	0.924371	0.949451
0	0	1.49835
2.89744	-1.08459	0.675726	0.0134653	0.0283069
0	0	1.49835
0	0	1.49835
0.210259	-0.195783	1.1354	0.508393
3.5993	0.162459	0.499162	0.619497	0.713239
2.1262	0.968931	0.721666	0.0286345	0.0552838
2.53446	-0.252392	0.474067	0.433307	0.543051
0.731811	0.0780502	0.511767	0.812431	0.867104
0.010613	-0.125219	1.10317	0.665894
8.89123	0.894612	0.36385	0.00219405	0.00546623
1.24149	0.860754	0.665043	0.0386128	0.071758
5.68019	2.92645	0.53861	2.90297e-09	1.70459e-08
1.7667	0.61571	0.6704	0.121031	0.192582
99.1046	0.104084	0.256478	0.63886	0.729329
0.824829	-1.1317	0.920161	0.0260891	0.0509184
0.0214585	0	1.07999	1
2.94191	0.726552	0.523002	0.0427811	0.0785203
1.36596	-1.14632	0.920351	0.0247613	0.048682
0.486164	-0.129632	1.07212	0.666747	0.753446
0.362741	0.209439	0.780881	0.573061
0.215585	0.114326	1.05275	0.70772
1.98856	-0.528515	0.529122	0.131813	0.206727
1.85099	1.52536	0.677221	0.00151443	0.00390032
1.03236	1.36691	0.941211	0.0118287	0.0252172
0.032605	-0.125219	1.10317	0.665894
2.99728	2.64718	0.540421	6.56037e-08	3.28824e-07
0.855174	0.109309	0.541553	0.745483	0.817077
2.64147	-0.472801	0.478432	0.153043	0.234235
3.13074	0.11589	0.411821	0.698018	0.778988
0	0	1.49835
0.186673	0.11955	0.933428	0.726657
0.997926	-0.0898892	0.649173	0.800703	0.858048
0.219954	0.129373	0.804048	0.722215
2.58767	-0.425558	0.698491	0.270266	0.373322
5.52668	-2.5082	0.388864	1.2279e-11	9.37314e-11
0.619119	0.182667	0.558952	0.594179	0.691675
0.0249384	-0.125232	1.10317	0.66586
0.309694	-0.386455	0.926158	0.320412
0.290789	-0.452147	1.10358	0.23063
0.416278	0.0122941	1.01156	0.968413
0.606012	-0.290241	0.667731	0.43226	0.542078
0.510381	-0.139582	0.821842	0.700868	0.781479
0.0233378	-0.138507	1.10824	0.634018
0	0	1.49835
0	0	1.49835
0	0	1.49835
0	0	1.49835
0	0	1.49835
0	0	1.49835
0	0	1.49835
0	0	1.49835
0	0	1.49835
0	0	1.49835
0	0	1.49835
0	0	1.49835
0	0	1.49835
0	0	1.49835
0	0	1.49835
0	0	1.49835
0	0	1.49835
0	0	1.49835
0	0	1.49835
0.594831	0.452923	0.825405	0.261285	0.363287
0	0	1.49835
0	0	1.49835
0	0	1.49835
0	0	1.49835
0	0	1.49835
0	0	1.49835
0	0	1.49835
0	0	1.49835
0	0	1.49835
0	0	1.49835
0	0	1.49835
0.809864	1.08657	0.899631	0.0294276	0.0565851
0	0	1.49835
0.379461	-0.0871421	0.662682	0.807511
0	0	1.49835
0	0	1.49835
3.38669	2.83794	0.923144	4.24409e-05	0.00014279
3.18264	1.44477	0.944928	0.00906791	0.0198682
1.46695	1.29603	0.734951	0.00680858	0.0153216
3.2221	0.660156	0.484209	0.0525528	0.0938509
2.36616	0.629573	0.586807	0.0930794	0.153737
3.03368	-0.360162	0.503544	0.282273	0.386899
11.0805	0.716427	0.373526	0.0143001	0.0299133
3.74235	0.448786	0.476198	0.172822	0.259022
0.507859	0.338439	0.679231	0.367017	0.476543
0.190284	-0.00497522	0.723489	0.988999
0	0	1.49835
1.85387	1.19276	1.14537	0.0283588	0.0548197
0	0	1.49835
0	0	1.49835
0	0	1.49835
0	0	1.49835
0	0	1.49835
0	0	1.49835
0	0	1.49835
0	0	1.49835
0.0266883	-0.138507	1.10824	0.634018
0	0	1.49835
0	0	1.49835
0	0	1.49835
0.744861	0.935745	0.772896	0.0389796	0.0723645
0	0	1.49835
0.107688	-0.0516248	1.06822	0.859755
1.76903	0.491325	0.556328	0.169083	0.254532
5.19463	-1.74475	1.03455	0.00426796	0.010033
3.0301	-0.874528	0.750516	0.0475309	0.0860376
1.20067	0.169173	0.554282	0.620144	0.713792
15.1842	-0.0369193	0.232416	0.857582	0.901638
0	0	1.49835
2.84015	-0.138605	0.494496	0.670092	0.756196
5.30455	2.97588	0.456554	4.08882e-12	3.24901e-11
0	0	1.49835
0	0	1.49835
0	0	1.49835
0	0	1.49835
0	0	1.49835
0	0	1.49835
0	0	1.49835
0	0	1.49835
0	0	1.49835
0	0	1.49835
0	0	1.49835
0	0	1.49835
0	0	1.49835
0	0	1.49835
0	0	1.49835
0	0	1.49835
0.192796	0	1.07999	1
0	0	1.49835
5.79247	0.109708	0.370559	0.697631	0.778669
0.058934	-0.0148631	1.07959	0.958579
0.289235	-0.0748884	0.910388	0.827541
0.862783	-0.683238	0.639424	0.0831564	0.1397
1.45458	-0.894427	0.708688	0.0384236	0.071449
0.141404	0.060521	0.98754	0.850321
1.40294	1.04276	0.612645	0.0115657	0.0247311
1.65832	0.918684	0.658982	0.0283715	0.0548397
1.46111	1.57476	0.709514	0.00157589	0.00404297
0.42407	-0.256311	0.680834	0.487231
0.558344	-0.254232	0.631587	0.481391	0.588734
0.953621	-0.155697	0.587025	0.654498	0.743081
0.191213	0.0603261	0.811257	0.866729
0.372815	-0.1745	1.04601	0.583058
0.0339201	0	1.07999	1
0.285635	-0.346315	0.85241	0.37126
0.0400504	-0.114203	1.09916	0.693073
7.13984	3.10802	0.42295	9.25242e-15	9.51059e-14
0.538341	-0.0304558	0.551002	0.928154	0.951299
0.0143129	0	1.07999	1
0.0770122	-0.134038	1.10625	0.644718
0.0143352	0	1.07999	1
1.54994	0.63202	0.551654	0.0822581	0.138467
25.2187	3.16602	0.30504	1.40067e-26	3.72692e-25
0.477367	-0.237097	0.688905	0.520006	0.624704
0	0	1.49835
0	0	1.49835
1.04072	1.27348	0.699339	0.00612097	0.0139155
1.41897	-1.14563	0.71569	0.0123277	0.0261683
0.185573	-0.207273	1.01498	0.534492
0.311059	-0.150659	0.885134	0.672098
0	0	1.49835
0.649898	-0.928567	1.0041	0.0581484	0.102383
0	0	1.49835
8.29909	-0.765988	0.392652	0.0116022	0.0247979
0	0	1.49835
3.81599	-2.23831	0.712352	7.21874e-05	0.000234043
0	0	1.49835
0	0	1.49835
0	0	1.49835
0	0	1.49835
0	0	1.49835
0	0	1.49835
0	0	1.49835
0	0	1.49835
0	0	1.49835
0	0	1.49835
0	0	1.49835
0.237658	0.0459241	0.832126	0.897567
0.179066	-0.167894	0.851225	0.64366
0.92035	0.97565	0.927963	0.0460196	0.0836269
5.40004	2.30783	0.519459	6.43719e-07	2.84308e-06
0.580032	-0.297848	0.770881	0.434056	0.543843
1.03507	-0.157208	0.607378	0.655022	0.743442
0.147338	-0.170325	1.01674	0.601255
0.426618	-0.779426	0.873443	0.0860984
0.0681913	-0.0502552	1.08308	0.860884
1.68103	0.0204117	0.406336	0.945057	0.964021
0.00911579	0	1.07999	1
0.742973	0.131369	0.597298	0.706666	0.786153
0.0650029	-0.0241271	1.07997	0.932848
0.242511	-0.138507	1.10824	0.634018
0.693487	0.595131	0.707914	0.140616	0.218052
0.160057	-0.152843	1.11426	0.600729
7.04976	0.714356	0.45451	0.030655	0.0586403
0.140711	-0.378586	1.05456	0.301099
0.552811	-0.15924	0.619841	0.652958	0.741694
5.43353	3.31603	0.597684	6.2714e-10	3.99482e-09
0.741321	0.0312636	0.561643	0.926751	0.950721
0.182925	0	1.07999	1
0.041768	-0.0541074	1.084	0.850337
2.21744	0.339247	0.477497	0.297851	0.403995
1.96098	0.861261	0.574887	0.0256296	0.0501351
7.13858	-0.874575	0.339514	0.00164232	0.00419995
0.610274	-0.217552	0.650183	0.547846	0.650298
0.363254	-0.138507	1.10824	0.634017
0	0	1.49835
1.13363	0.419292	0.707651	0.278505	0.382772
0	0	1.49835
0	0	1.49835
0	0	1.49835
0	0	1.49835
0	0	1.49835
0	0	1.49835
0	0	1.49835
0	0	1.49835
0	0	1.49835
0	0	1.49835
0	0	1.49835
0	0	1.49835
0	0	1.49835
0	0	1.49835
0	0	1.49835
0	0	1.49835
0	0	1.49835
0	0	1.49835
0	0	1.49835
0	0	1.49835
0	0	1.49835
0	0	1.49835
1.04298	-0.627175	0.765367	0.13386	0.209318
5.84422	-0.641835	0.434642	0.0444293	0.0811129
0.172621	-0.31655	0.907985	0.402005
0.0106233	-0.125232	1.10317	0.66586
0	0	1.49835
0	0	1.49835
0.99024	-0.143328	0.654072	0.689449	0.771999
17.3665	2.2423	0.437764	2.74672e-08	1.4348e-07
0.302659	-0.098961	0.881529	0.778417
0.0176579	-0.085058	1.09075	0.767552
0.032265	-0.0615613	1.08538	0.830129
0.0153374	-0.0631746	1.0857	0.825775
0	0	1.49835
0.570962	-0.173739	0.647917	0.628656	0.721217
0.118909	0.0502059	1.06056	0.864773
0.0998606	-0.104176	1.01179	0.742503
0.649212	0.0962395	0.579291	0.780051	0.843314
0.114175	-0.177959	1.03216	0.581397
0	0	1.49835
1.29621	-0.277285	0.584712	0.431983	0.541975
0.194897	-0.120245	0.802779	0.740696
0.0844735	-0.14503	1.11058	0.618851
0.0182316	0	1.07999	1
0.490647	0.0261367	0.903156	0.93931	0.959629
0.272725	-0.0626782	1.02065	0.83966
0	0	1.49835
0	0	1.49835
0.0257921	-0.138507	1.10824	0.634018
0	0	1.49835
0	0	1.49835
0	0	1.49835
0	0	1.49835
0	0	1.49835
0	0	1.49835
0	0	1.49835
0	0	1.49835
0	0	1.49835
0	0	1.49835
0	0	1.49835
0	0	1.49835
0	0	1.49835
1.3431	-0.337308	0.552897	0.332598	0.4408
0.0329072	-0.114791	1.09936	0.691609
0.115869	-0.21118	1.14423	0.478046
0	0	1.49835
0.20342	-0.125232	1.10317	0.66586
0.0143129	0	1.07999	1
0.976681	0.22904	0.653808	0.528337	0.632363
0	0	1.49835
0.460004	-0.369731	0.702902	0.332496
2.66809	-0.72045	0.564871	0.0536785	0.0956119
0.212368	0.0636067	1.04527	0.832811
0.198665	-0.554618	0.923648	0.188264
0.233659	0.0724788	0.781761	0.841277
0.0900364	-0.047304	1.08247	0.868974
6.77368	-1.26251	0.642264	0.0043338	0.0101723
4.00042	1.98875	0.643307	9.82217e-05	0.000311978
3.44269	-0.00618393	0.514363	0.985006	0.992208
0	0	1.49835
1.10685	-0.753771	0.72921	0.0754904	0.128651
0.165731	-0.224287	0.874775	0.541084
5.99223	-0.440638	0.390754	0.135216	0.211196
0.570477	-0.58847	1.12858	0.152786	0.233932
2.52961	-0.16968	0.53621	0.614646	0.709162
0	0	1.49835
0	0	1.49835
0.0266883	-0.138507	1.10824	0.634018
0	0	1.49835
1.18263	-0.095929	0.759293	0.79186	0.851827
0.152148	-0.215899	0.969603	0.534206
0	0	1.49835
0	0	1.49835
0.0556552	-0.0999545	1.09432	0.729146
0.434902	0.390547	0.724795	0.312351
0.0547197	-0.0702288	1.08687	0.806902
0.222925	-0.282873	0.779742	0.45589
0.161482	0.0131586	0.92753	0.968841
10.4086	-0.171801	0.32719	0.512685	0.61827
8.70836	-0.815287	0.491749	0.0200881	0.0404403
4.94435	-0.99481	0.584158	0.0125666	0.0266172
0.135996	-0.000850462	0.942951	0.997959
0.489253	0.00532564	0.997927	0.986514	0.993168
1.0505	-0.494668	0.585738	0.176478	0.263484
0.35853	0.436513	0.800304	0.274516
7.21289	2.94749	0.573298	1.27641e-08	6.93522e-08
4.48681	-0.26632	0.373678	0.349948	0.458806
0.524564	-0.173015	1.12356	0.555961	0.657484
0	0	1.49835
0	0	1.49835
0	0	1.49835
0	0	1.49835
0.0188038	-0.085058	1.09075	0.767552
0.15688	-0.205595	0.923769	0.563499
1.28482	-1.94568	1.04828	0.00231213	0.00573585
9.77394	0.373211	0.375588	0.193576	0.283841
3.72522	2.86557	0.616204	1.52098e-07	7.2938e-07
0	0	1.49835
0.403451	0.244504	0.744652	0.513302
1.73181	0.447327	0.544573	0.203043	0.295416
0.188983	0.0922563	1.03785	0.76373
0	0	1.49835
0.284752	-0.40055	0.943624	0.304204
0.239998	-0.125219	1.10317	0.665894
0.602332	0.550926	0.931518	0.190358	0.280023
0.655268	0.59143	0.724331	0.146089	0.225204
1.66278	-1.2653	1.01903	0.0198626	0.0400174
2.60985	-0.429251	0.587882	0.236298	0.33397
0.0523483	-0.0599658	1.08507	0.834442
0.010613	-0.125219	1.10317	0.665894
2.34069	-1.26837	0.846475	0.0126773	0.0268272
0.670516	0.382998	0.79269	0.328599	0.43647
1.13558	-0.616562	1.21622	0.130857	0.205505
3.21149	0.645059	0.410752	0.0366655	0.0685934
0.110107	0.00654696	1.07917	0.981749
0.040559	-0.158462	1.11675	0.588007
2.31452	2.21366	0.68179	5.35499e-05	0.000177196
0	0	1.49835
1.77536	0.301273	0.489499	0.358997	0.468219
0.696687	0.554159	0.754022	0.174739	0.261373
0.471342	-0.287811	0.684298	0.438899	0.548317
3.72165	0.768244	0.578862	0.0438904	0.0802716
0.0271474	-0.100123	1.09478	0.728588
0	0	1.49835
0	0	1.49835
0.262476	-0.0774103	0.905085	0.822546
5.63827	-0.70099	0.896194	0.115332	0.184903
0.0572738	0	1.07999	1
0	0	1.49835
0	0	1.49835
0	0	1.49835
0	0	1.49835
0	0	1.49835
0	0	1.49835
0	0	1.49835
0	0	1.49835
0	0	1.49835
0	0	1.49835
0	0	1.49835
0	0	1.49835
0	0	1.49835
0	0	1.49835
0	0	1.49835
0	0	1.49835
0.0768782	-0.00751198	1.07929	0.979057
0	0	1.49835
0	0	1.49835
0.688173	-0.496038	0.725652	0.212032	0.306032
4.47155	-0.0289229	0.438754	0.925043	0.94998
0	0	1.49835
0	0	1.49835
0.0578529	-0.138507	1.10824	0.634018
1.56329	-0.261931	0.817969
1.63867	-0.0151748	0.422731	0.959927	0.97394
1.59193	-1.12338	0.727919	0.0144934	0.0302742
3.04167	-0.569126	0.539612	0.110145	0.177688
23.9321	-0.0917341	0.726317	0.800382	0.857823
0.338212	0.101571	0.728982	0.779806
0	0	1.49835
0.453697	0.45269	0.99067	0.252342
6.13712	-0.367786	0.302761	0.141064	0.218615
0	0	1.49835
0.830662	-0.125341	0.562855	0.71394	0.792201
1.52787	-0.0354319	0.547315	0.916262	0.943495
0	0	1.49835
0.618579	-0.133188	0.959953	0.692302	0.774502
0.171213	-0.138507	1.10824	0.634018
0	0	1.49835
5.97917	5.94844	0.736865	1.29414e-18	1.86219e-17
2.22372	-0.406755	0.485919	0.219183	0.314438
0.595248	0.700401	0.950691	0.118098	0.188652
0.923886	-0.239163	0.583227	0.495178	0.601966
6.24156	-0.422682	0.346805	0.122737	0.19491
1.54021	-0.200319	0.448334	0.521593	0.626353
3.01201	-0.328636	0.508015	0.326719	0.434493
0.742445	0.68795	0.68846	0.0916864	0.15177
0.268124	-0.255364	0.968697	0.472222
2.90179	0.345113	0.38233	0.233543	0.33083
0.703062	-0.0353854	0.503867	0.913688	0.9418
0.641864	-0.717138	0.755724	0.0925246	0.152962
0.929307	-0.428041	0.691105	0.266187	0.368693
0.532787	0.407997	1.07304	0.270747	0.373898
0.138346	-0.044768	0.885399	0.89758
24.0368	0.499289	0.301533	0.0457644	0.0832021
30.7209	0.145886	0.604964	0.677672	0.762459
0.31337	-0.0610898	0.65995	0.864018
0	0	1.49835
1.30504	0.471119	0.633648	0.21101	0.304892
1.06762	-0.241719	0.85822	0.515088	0.620489
0.00965615	-0.123937	1.1027	0.669017
0	0	1.49835
1.29058	0.920878	0.775928	0.0418227	0.0770101
0.0825752	-0.0315148	1.08046	0.912404
0.54326	0.693744	0.812964	0.110055	0.177585
0	0	1.49835
1.20429	-0.295457	0.625438	0.415046	0.525254
0.0232547	0	1.07999	1
0.864517	0.0903528	0.518074	0.784688	0.846851
0	0	1.49835
0.861577	-0.949566	1.33552	0.0521048	0.0931509
0	0	1.49835
0.0339201	0	1.07999	1
0.0272383	-0.085058	1.09075	0.767552
0.0388009	-0.126115	1.10331	0.663779
0	0	1.49835
0	0	1.49835
0	0	1.49835
0	0	1.49835
0	0	1.49835
0.0563057	-0.0541074	1.084	0.850337
0	0	1.49835
0	0	1.49835
0	0	1.49835
0	0	1.49835
0	0	1.49835
2.01338	0.749062	0.522932	0.0373545	0.0697129
0.273362	0.366831	0.935628	0.339306
0.493664	0.141684	0.783043	0.698525	0.779442
0.0802933	-0.0231198	1.08013	0.935624
0	0	1.49835
0	0	1.49835
0	0	1.49835
0	0	1.49835
0	0	1.49835
0.0233378	-0.138507	1.10824	0.634018
0	0	1.49835
0.803627	0.749072	0.768557	0.0832179	0.139749
0.0882624	-0.0578192	1.07802	0.841544
3.03544	-0.753002	0.446659	0.0219053	0.0437092
0.072755	-0.166734	1.04739	0.597656
3.59508	-0.449788	0.443873	0.156271	0.238343
4.19921	-0.0668081	0.386508	0.817025	0.870451
2.21354	2.35273	0.844773	0.000173473	0.000528223
2.54648	3.0014	0.52618	5.61225e-10	3.59858e-09
0.120324	-0.0709543	1.08599	0.805208
0	0	1.49835
0.385942	0.163835	0.58198	0.636994
0	0	1.49835
0.209775	-0.109947	1.04554	0.719976
8.74507	-0.0832864	0.83727	0.815893	0.869683
0.12309	-0.187148	1.1033	0.537263
0.00837544	-0.085058	1.09075	0.767552
0	0	1.49835
0	0	1.49835
0	0	1.49835
0	0	1.49835
0	0	1.49835
0	0	1.49835
0	0	1.49835
0	0	1.49835
0	0	1.49835
0	0	1.49835
0	0	1.49835
0	0	1.49835
0	0	1.49835
0.0143129	0	1.07999	1
0.00965615	-0.123937	1.1027	0.669017
0.337796	0.105132	0.972839	0.749626
0	0	1.49835
0	0	1.49835
1.06992	-2.36458	1.04365	0.000566436	0.00157937
0.0475074	-0.113156	1.09882	0.695683
0.132922	-0.138507	1.10824	0.634018
0	0	1.49835
0.115147	-0.25075	0.947829	0.484658
2.93595	2.43382	0.694767	2.01777e-05	7.15688e-05
0.0176579	-0.085058	1.09075	0.767552
0.735009	0.521158	0.623084	0.167691	0.252795
0.488605	0.110525	0.680043	0.759048	0.827503
2.24718	-0.768506	0.596436	0.0471779	0.0854582
0.588865	0.104321	0.574842	0.761641	0.829514
0.101403	0.0116759	1.07925	0.967462
0.409929	-0.0407455	0.659501	0.908955
7.22209	-0.568968	0.542896	0.111315	0.179191
0.0344088	-0.0380276	1.08162	0.894379
2.37446	0.183054	0.679693	0.614934	0.709424
0.139275	-0.227298	0.99055	0.509157
1.88321	-0.0442487	0.471256	0.889166	0.925086
0.439831	0.363054	0.746191	0.34713
0.60509	-0.138507	1.10824	0.634018	0.725331
6.18541	0.347815	0.429806	0.260638	0.362517
10.0541	1.00859	0.412965	0.00177016	0.00450267
0.629473	-0.523334	0.767842	0.198383	0.289777
76.5867	4.88213	0.444322	1.3336e-31	4.95199e-30
196.38	0.214346	0.864744	0.559066	0.66054
0.279709	0.105895	0.806953	0.769958
1.68504	-1.20381	0.910392	0.0196376	0.0396086
185.808	0.14058	0.623507	0.691286	0.773552
0.149978	0.0703416	1.08524	0.806985
0	0	1.49835
0.0376506	-0.138507	1.10824	0.634018
0.149444	-0.138507	1.10824	0.634018
0	0	1.49835
0	0	1.49835
0	0	1.49835
0	0	1.49835
0	0	1.49835
0	0	1.49835
0	0	1.49835
0	0	1.49835
0	0	1.49835
0	0	1.49835
0.285116	-0.784154	1.04952	0.0915413
0.2541	-0.183295	0.949722	0.596859
0.347008	0.16159	0.869684	0.653278
1.47887	2.56332	0.757314	2.55873e-05	8.92067e-05
0.775376	0.0560358	0.725488	0.876851	0.915875
0.280031	0.0388372	0.880445	0.911294
5.02894	-0.611461	0.581638	0.100354	0.16403
2.09643	-0.489578	0.590745	0.182229	0.270595
9.6713	1.10899	0.433874	0.00104263	0.00276758
0.0143352	0	1.07999	1
0.64616	-0.642814	0.85987	0.137883	0.214571
3.14016	-2.42399	0.533462	3.95458e-07	1.7958e-06
3.65335	1.89574	0.608576	9.50559e-05	0.000302583
3.45799	1.72741	0.928384	0.0031158	0.00754232
0.0192617	0	1.07999	1
0.136377	-0.321336	0.956509	0.386831
0.338249	0.401396	0.82399	0.310454
17.6085	2.1439	0.435328	7.21443e-08	3.59748e-07
0	0	1.49835
7.01547	-0.109451	0.306187	0.663201	0.750348
0.00696197	-0.0858436	1.09096	0.765493
0.604107	0.64854	0.771454	0.12421	0.196793
0.346966	-0.167853	1.12108	0.567182
0	0	1.49835
0	0	1.49835
0	0	1.49835
0	0	1.49835
0	0	1.49835
0	0	1.49835
0.0588542	-0.0828554	1.08967	0.773472
0.803678	0.0410831	0.87087	0.906701	0.937283
0.0349591	-0.100123	1.09478	0.728588
0	0	1.49835
0.211547	0.0785355	1.04505	0.795398
0.0813579	0.0104545	1.07922	0.970863
0	0	1.49835
0	0	1.49835
0	0	1.49835
0	0	1.49835
0	0	1.49835
0	0	1.49835
0	0	1.49835
0.793401	-0.0197704	0.468865	0.950225	0.967428
0	0	1.49835
0	0	1.49835
0	0	1.49835
0	0	1.49835
0	0	1.49835
0	0	1.49835
0	0	1.49835
0	0	1.49835
0	0	1.49835
0	0	1.49835
0	0	1.49835
0	0	1.49835
0	0	1.49835
0	0	1.49835
0	0	1.49835
0	0	1.49835
0	0	1.49835
0	0	1.49835
0	0	1.49835
2.10052	-0.307778	0.383453	0.28802	0.393178
2.3837	-0.0915945	0.37757	0.748115	0.81919
1.91624	-0.564754	0.607704	0.133827	0.209279
2.20055	-0.230123	0.39715	0.434352	0.54411
0	0	1.49835
0	0	1.49835
7.05746	-0.243164	0.282394	0.306428	0.412981
1.69476	-0.825383	0.761368	0.0600464	0.105366
19.4758	0.203336	0.33999	0.44953	0.5589
1.56624	-0.0575145	0.644064	0.871172	0.911947
0.953324	-0.313642	0.601225	0.381754	0.491728
0	0	1.49835
0	0	1.49835
0.282463	-0.170874	1.12217	0.560739
0.0192617	0	1.07999	1
0.107884	-0.165101	1.02457	0.608803
0.677512	0.0685378	0.604855	0.844236	0.892094
0.36315	0.0198777	0.696365	0.955905
8.71112	-0.0547937	0.267795	0.810904	0.866005
0.537259	-0.679183	0.779027	0.111443	0.179372
0.0224526	-0.0477894	1.08297	0.867575
3.23859	-2.44056	0.655053	9.54348e-06	3.57199e-05
0.442406	-0.507032	0.972005	0.215826
0	0	1.49835
2.40319	-1.03731	0.769613	0.025071	0.0492285
0.69877	-0.270236	0.626286	0.454225	0.563383
2.65707	0.396853	0.568774	0.264298	0.36671
35.6243	-1.9087	0.373726	2.6246e-08	1.3744e-07
0.662344	-0.0885062	0.615731	0.800976	0.858194
0.741468	0.0206022	0.746399	0.954537	0.969908
1.88467	0.116141	0.48709	0.719051	0.796581
0.00911579	0	1.07999	1
2.3501	-2.77648	0.662443	1.19229e-06	5.09152e-06
4.43271	-0.653167	0.568152	0.0778444	0.132072
2.30772	-0.137368	0.556059	0.686854	0.770036
0.867125	-0.227551	0.535572	0.501848	0.608131
1.5597	0.822623	0.66648	0.0466115	0.0845639
4.46114	-0.446137	0.550311	0.206346	0.299435
0.204217	-0.161407	1.05982	0.603759
2.75103	-0.683925	0.516341	0.0533339	0.0950709
3.29254	-0.0846744	0.691978	0.814293	0.868495
0	0	1.49835
6.10019	-0.517901	0.4303	0.0988001	0.161899
0.732198	0.393082	0.612576	0.283073	0.387768
0.774328	0.0392382	0.580393	0.909168	0.938772
0.688869	-0.0514971	0.527842	0.876957	0.915903
0.160082	-0.42018	1.02071	0.272801
0.268127	-0.0287807	0.966762	0.929592
0	0	1.49835
0.00965615	-0.123937	1.1027	0.669017
0.0317946	-0.0501511	1.08334	0.86112
0.0931059	-0.137488	0.965323	0.682076
0.0478747	-0.107896	1.09681	0.708971
0.167331	-0.323486	0.815289	0.400537
0.7731	-0.0987382	0.598592	0.776852	0.840771
0.300795	-0.248804	0.903359	0.49733
1.57196	0.601333	0.748017	0.144847	0.223615
0.197665	-0.195702	0.903595	0.584978
0	0	1.49835
0.142902	-0.0818426	0.995382	0.798106
0.527157	-0.525439	0.851461	0.205682	0.298584
0.358855	-0.522444	1.03656	0.19852
0.0247412	0	1.07999	1
0.299392	-0.0388753	0.722767	0.91428
0	0	1.49835
0	0	1.49835
0.189796	0.00735304	0.931385	0.982528
1.75607	-0.677032	0.714831	0.10136	0.165419
2.90092	-0.246126	0.376974	0.389727	0.499621
1.92999	-1.34475	1.10649	0.0175065	0.0358191
0.0754845	-0.0342078	1.08117	0.904916
0.395292	-0.0617044	0.908588	0.857391
0.0233378	-0.138507	1.10824	0.634018
1.24598	-0.446859	0.53696	0.20054	0.292359
1.05527	-0.369004	0.536912	0.285204	0.390114
0.531223	0.256881	0.571832	0.461581	0.570349
1.10226	0.660779	0.627099	0.0894614	0.148509
0.754851	-0.483038	0.678053	0.212433	0.306474
0.323473	0.105799	0.68727	0.769363
0.21577	-0.00534298	0.780152	0.988177
0	0	1.49835
0	0	1.49835
0	0	1.49835
0	0	1.49835
0	0	1.49835
0	0	1.49835
0	0	1.49835
0	0	1.49835
0.19644	0.0871465	1.08878	0.762785
0.044972	-0.0689838	1.08662	0.810228
0	0	1.49835
0	0	1.49835
0	0	1.49835
0	0	1.49835
0	0	1.49835
0	0	1.49835
0	0	1.49835
0	0	1.49835
0.541245	-0.109983	0.621415	0.755112	0.824602
0	0	1.49835
0.0272383	-0.085058	1.09075	0.767552
0	0	1.49835
0	0	1.49835
0	0	1.49835
0	0	1.49835
0.531998	-0.161007	0.619825	0.64943	0.73886
0.540228	0.237555	0.626678	0.508424	0.614213
0.0303203	0	1.07999	1
4.31775	0.720523	0.558893	0.0523337	0.0935242
0.634643	-0.0457426	0.746054	0.899386	0.931888
0.191602	0.114464	1.05378	0.707089
4.35519	1.37513	0.499944	0.000402436	0.00114794
0.20226	0.154894	0.872864	0.665682
0.023451	0	1.07999	1
0.195369	-0.113854	0.992268	0.725721
0.618303	1.21573	0.955275	0.0208526	0.0418129
6.98784	-0.0405495	0.282641	0.864718	0.907108
0	0	1.49835
0	0	1.49835
0	0	1.49835
0	0	1.49835
0	0	1.49835
0	0	1.49835
0.950203	0.324758	0.614698	0.369894	0.479583
1.0217	-0.75457	0.777201	0.0826608	0.139004
0.349656	0.139363	0.771581	0.703296
0.0713861	0	1.07999	1
4.89939	-0.0683321	0.526902	0.837207	0.885983
0	0	1.49835
3.74931	0.302044	0.394999	0.305063	0.411471
0.20287	-0.427812	0.917824	0.282138
0.82575	-0.290622	0.525212	0.390628	0.500473
0.131309	0.0521648	1.05531	0.860494
0.174104	-0.310915	0.893831	0.41127
0.44249	0.421218	0.983688	0.279081
0	0	1.49835
0	0	1.49835
7.67566	1.07655	0.866251	0.0283129	0.0547492
0.25003	-0.35825	1.06697	0.317021
5.5745	-0.63989	0.514333	0.0683341	0.117962
0.738801	-1.54443	1.35743	0.0121611	0.0258452
1.4237	-1.43916	0.903952	0.00809732	0.0179152
0.844441	0.162776	0.611058	0.644473	0.734476
0.857849	0.433078	0.562434	0.223539	0.319467
1.19469	-0.0212813	0.44571	0.945205	0.96413
0	0	1.49835
0	0	1.49835
0	0	1.49835
0	0	1.49835
0	0	1.49835
0	0	1.49835
0	0	1.49835
0	0	1.49835
0	0	1.49835
0	0	1.49835
0	0	1.49835
0	0	1.49835
0.0740014	-0.0342707	1.08095	0.90477
[truncated: 30,061 more rows]

## Sheet: Cryoinjury_vs_Sham - DESeq2
Supplementary Table 1. Statistical pairwise comparisons using DESeq2 or edgeR.
Shown in the table are the statistical results of the comparisons, including, and identifier such as the respective ensembl gene id, base mean, p-values, adjusted p-values and log-fold-change columns for each respective comparison and tool used.
Data for Cryoinjury_vs_Sham DESeq2.
baseMean	log2FoldChange	lfcSE	pvalue	padj
107.366	0.156274	0.123396	0.144292	0.340012
31.6461	-0.0954307	0.168518	0.459453	0.673431
85.0523	-0.526365	0.225908	0.00103785	0.00931612
141.675	0.254495	0.543061	0.0905135	0.250025
59.6672	0.0275641	0.150202	0.820464	0.913858
0.176287	0.0146066	0.456275	0.86886
104.613	-0.153523	0.148087	0.203781	0.421765
235.404	0.0889703	0.140636	0.446534	0.662565
278.148	-0.289383	0.10728	0.00268282	0.0194399
15.1835	0.0498083	0.29647	0.720602	0.857415
388.708	0.0428217	0.14095	0.714354	0.853222
156.335	0.402486	0.115254	6.90865e-05	0.00109861
3.83106	0.017156	0.280304	0.901483	0.955222
3.25529	0.279179	0.435762	0.106102	0.277651
77.8754	-0.269077	0.213132	0.0659588	0.202831
262.852	-0.0729818	0.195036	0.59103	0.770464
35.9485	-0.086136	0.25032	0.544242	0.739707
18.6641	-0.481774	0.246319	0.00375603	0.0248581
2.07532	-0.012027	0.350236	0.926592	0.967176
1.28859	0.010788	0.361808	0.9328	0.969831
1038.06	-0.321278	0.10551	0.000719229	0.00701541
156.866	-0.174563	0.127328	0.110897	0.286351
181.421	0.147318	0.1416	0.209959	0.429459
95.2245	0.067819	0.14497	0.568878	0.756416
38.7046	0.786558	0.249728	3.3344e-05	0.000626178
4688.22	-0.178745	0.103021	0.0552566	0.17912
0.392778	0.0404144	0.414627	0.721303
0.367194	0.0656465	0.411836	0.581881
0.53424	0.0347424	0.438651	0.731612
0	0	0.637075
0.533521	0.0120756	0.499378	0.832685
1.10833	0.0259924	0.380696	0.833489	0.920503
386.003	-0.10061	0.0879348	0.216041	0.437395
288.899	0.013398	0.123013	0.900119	0.95494
134.837	0.0140998	0.137019	0.902346	0.955574
110.789	-0.00994298	0.165322	0.937841	0.972767
8.43948	0.0196742	0.27094	0.887409	0.948679
65.5908	-0.551586	0.350984	0.00682246	0.039168
88.864	0.159	0.149425	0.19055	0.404735
423.019	0.0981205	0.10309	0.291714	0.522222
441.648	-0.585356	0.170763	1.67466e-05	0.000351093
13.0328	0.356629	0.302694	0.0397965	0.142701
71.994	-0.0254046	0.158179	0.838756	0.923336
14.2891	0.341865	0.350687	0.0574192	0.183896
185.035	0.41923	0.237331	0.00879831	0.0478809
1.97887	0.202759	0.487683	0.154968	0.355023
1.92723	-0.0434459	0.412762	0.704456	0.846762
4.21045	0.317825	0.489041	0.0761339	0.223016
3.26526	0.020877	0.281611	0.880294	0.943967
132.777	-0.11521	0.127718	0.29334	0.523493
185.247	-0.343395	0.129025	0.00186421	0.0145996
253.245	0.422329	0.161486	0.000995328	0.00902812
2.91994	0.117017	0.318665	0.420958	0.642676
1335.09	-0.1526	0.079439	0.0410146	0.145977
1.98709	-0.23507	0.499083	0.121998	0.304362
11.657	0.0390182	0.266018	0.779978	0.891268
0	0	0.637075
12.0158	0.118305	0.23765	0.408796	0.632326
88.1111	0.0353022	0.144955	0.766721	0.885077
25.3491	0.0141005	0.386105	0.90739	0.957655
62.829	-0.0344985	0.148094	0.774641	0.889213
846.765	0.047982	0.172065	0.711714	0.851669
13.0103	-0.263202	0.481137	0.109209	0.283244
1477.71	-0.187483	0.133249	0.097147	0.262184
372.315	-0.0634662	0.0869264	0.430403	0.649918
226.596	-0.447666	0.145323	0.000181577	0.00236006
5.27893	-0.285299	0.364231	0.0993027	0.265931
38.3686	0.428506	0.292176	0.0155579	0.072366
235.985	0.344412	0.133723	0.002343	0.0174694
160.799	-0.0281667	0.103678	0.763358	0.883606
49.9684	-0.160249	0.143947	0.177225	0.386682
417.429	-0.0186272	0.0961675	0.832184	0.91982
445.444	0.152177	0.115706	0.13587	0.326837
27.7754	0.0450226	0.310253	0.74418	0.872412
298.268	-0.185973	0.0974095	0.0369154	0.135127
142.598	-0.334214	0.130997	0.0027503	0.0198059
129.811	-0.417605	0.13093	0.000171276	0.00226847
0.17808	0.0890654	0.459296	0.405338
57.666	0.123912	0.19516	0.365667	0.591749
0.391092	0.00523789	0.410471	0.962632
0.301856	0.0536203	0.439999	0.608527
0.0907887	0.0300156	0.489684	0.662369
4.44676	0.00466568	0.324842	0.97236	0.988085
35.2214	-0.147283	0.21859	0.300807	0.531857
578.637	-0.077014	0.0888585	0.347902	0.576812
102.366	-0.00795128	0.132641	0.943651	0.975001
34.4516	0.258398	0.168963	0.0482396	0.163177
20.2763	-0.00662849	0.197674	0.961	0.983197
18.2631	0.0809717	0.219019	0.561736	0.750846
17.9323	-0.169068	0.21117	0.233514	0.458438
28.8658	0.658932	0.475803	0.00673706	0.0387924
77.2679	-0.210052	0.11249	0.0357308	0.131953
2.20198	0.0405199	0.342722	0.761645	0.882543
27.1903	0.0485272	0.226563	0.727211	0.861678
1612.31	-0.0585101	0.088671	0.475048	0.686283
5.69598	0.0732326	0.358151	0.586919	0.768336
30.8468	-0.090576	0.21559	0.516135	0.719502
65.579	0.341556	0.181014	0.0124998	0.0613772
13.4476	0.876628	0.710616	0.00351893	0.0237544
141.378	-0.122379	0.116319	0.232024	0.456549
0.152776	0.0100223	0.499199	0.860452
2972.92	-0.495563	0.18603	0.000460636	0.00494633
39.5381	0.553119	0.196502	0.00019139	0.00245951
78.4	-0.165015	0.123757	0.124013	0.307402
22.8934	0.202239	0.207769	0.155632	0.355893
141.845	0.159097	0.178798	0.232324	0.456891
105.855	-0.117316	0.155026	0.343522	0.571944
163.838	0.530747	0.118622	2.60562e-07	1.12641e-05
0.726325	0.0214498	0.456143
64.1723	0.736487	0.260327	0.000104632	0.00152915
229.925	0.258267	0.157705	0.0401491	0.143655
257.111	-0.628117	0.1976	3.65222e-05	0.000672425
81.3071	0.482472	0.223786	0.00221718	0.0167968
38.0799	0.619096	0.246668	0.000390417	0.00432319
21.3344	0.215123	0.189802	0.118457	0.29842
7.56289	0.144557	0.273785	0.329052	0.558409
50.1497	0.0996392	0.167759	0.439073	0.657573
1.97231	0.195145	0.39696	0.208876	0.427948
0	0	0.637075
0.212344	0.0571563	0.444034	0.58143
1.39838	-0.0449393	0.362817	0.729782	0.863112
266.958	-0.290523	0.0789954	9.8297e-05	0.00145502
3573.68	-0.110539	0.135995	0.333992	0.563343
79.6944	0.175495	0.264172	0.242903	0.469494
0	0	0.637075
3.62643	-0.0441302	0.302288	0.750049	0.875529
1.74654	0.429441	0.629262	0.030218	0.116927
470.917	2.82744	0.670834	3.15294e-08	1.9361e-06
6.41086	0.0270268	0.266184	0.846107	0.926803
0.0716143	0.019823	0.501338	0.728871
0.302454	0.066206	0.469228	0.480196
0.148943	0.00899679	0.455524	0.919017
3.47657	0.153057	0.326746	0.309336	0.540133
32.8399	0.221462	0.179262	0.0993019	0.265931
795.788	-0.0377364	0.0877065	0.642015	0.806059
187.519	-0.0148853	0.09701	0.866514	0.937122
54.3866	0.0332037	0.163397	0.793516	0.898814
102.893	-0.654278	0.199534	2.30678e-05	0.000459125
0.43533	0.0464793	0.428743	0.667821
24.5324	0.843875	0.434668	0.00119332	0.0104217
6.3906	0.21548	0.36052	0.180836	0.391502
0	0	0.637075
309.934	0.236314	0.111033	0.0170696	0.0774798
100.101	-0.134507	0.127114	0.218448	0.440257
1.08413	0.112218	0.398823	0.403342	0.628172
0.807354	0.0522352	0.458719	0.581528
12.4859	-0.277708	0.351123	0.104259	0.274356
239.41	-0.270313	0.15283	0.0287015	0.112853
449.6	-0.108779	0.137732	0.345729	0.574444
594.461	-0.312814	0.177358	0.0203799	0.0881643
3.65607	-0.292964	0.468889	0.0924907	0.253865
5.49629	-0.649465	0.632694	0.0104242	0.0539909
11.5675	-0.0702366	0.258635	0.619122	0.79031
582.647	0.0745692	0.124366	0.488177	0.697116
123.993	0.04289	0.108248	0.657849	0.816172
29.3115	-0.0198805	0.203178	0.88413	0.946811
155.757	-0.12431	0.143194	0.293233	0.523388
0.144381	0	0.491576	1
0.108852	0	0.498488	1
14.4157	0.289065	0.327093	0.0892363	0.247746
0.289541	0.098586	0.455978	0.37854
0.181649	0.034328	0.485928	0.636649
42.1981	1.53204	0.523269	2.68178e-05	0.000520814
259.858	0.097925	0.141582	0.404163	0.628578
15.6167	2.14296	0.742516	7.77187e-06	0.000190248
58.3791	0.055084	0.138601	0.634226	0.800046
21.0346	0.168508	0.28926	0.266505	0.495698
1.85097	0.351651	0.585316	0.0488166	0.164434
284.465	0.202525	0.116435	0.0485112	0.163737
82.1202	0.327993	0.144316	0.00593776	0.0353664
181.569	0.0189209	0.131922	0.865947	0.936903
177.051	0.124133	0.118927	0.233182	0.457995
114.651	0.280241	0.122445	0.00854009	0.0468513
3.87616	0.63856	0.679325	0.0108422	0.0553802
12.7368	0.263967	0.37577	0.120602	0.301925
0.0177385	0.0123762	0.499598	0.828199
4.22368	-0.210464	0.337631	0.187688	0.401114
2.00697	0.148129	0.446014	0.265881	0.495134
4.44041	0.00977596	0.297559	0.943315	0.974905
7.91382	0.460369	0.411971	0.0244995	0.100914
14.3404	0.78471	0.542759	0.00389526	0.0255294
87.1775	0.672935	0.305508	0.000860824	0.00808636
14.8134	0.412217	0.510745	0.0409905	0.145963
0.303665	0.0641456	0.415091	0.585774
0.0708981	0.00751252	0.49886	0.89514
1431.64	0.38494	0.162385	0.00275643	0.0198313
262.79	-0.0983256	0.119359	0.346216	0.574943
0.726751	0.137624	0.43074	0.303286
115.42	0.173637	0.125712	0.109565	0.283791
0.700807	0.0391266	0.379294	0.754844
0.529649	0.160802	0.472117	0.217891
173.608	0.172453	0.105055	0.0685911	0.208039
0.386174	0.0343888	0.507114	0.551227
25.9724	0.148012	0.227459	0.303211	0.534829
9.23217	0.773739	0.699786	0.00571195	0.0343336
32.6455	1.14379	0.32217	9.51583e-06	0.000224057
8.53549	0.240819	0.446896	0.1372	0.32882
15.5749	0.540499	0.297359	0.00394595	0.0257913
67.7304	-0.191306	0.121755	0.07132	0.213575
35.7084	-0.0729416	0.228276	0.60256	0.778501
175.059	0.252632	0.168238	0.0528111	0.173825
82.5191	0.36965	0.174569	0.0058977	0.0351666
151.34	-0.243338	0.106646	0.0112715	0.0570035
286.056	-0.0543734	0.082656	0.479995	0.690081
42.4289	0.226639	0.281371	0.149472	0.347738
159.906	0.141566	0.154189	0.252068	0.480011
0	0	0.637075
118.42	-0.394969	0.238122	0.0130865	0.0633942
86.7746	-0.0221845	0.196613	0.869901	0.939019
127.078	2.07867	0.435644	7.73475e-09	5.88686e-07
195.731	0.147744	0.0977244	0.0975584	0.262969
12.6343	0.895058	0.455792	0.00100885	0.00912399
0.0257921	0.0100223	0.499199	0.860452
70.8441	0.186249	0.167167	0.149985	0.348449
824.876	0.340785	0.1788	0.0120946	0.0600157
135.115	0.893154	0.1856	4.22887e-08	2.49066e-06
0	0	0.637075
0	0	0.637075
0	0	0.637075
0	0	0.637075
0.0387588	0	0.498488	1
11.7286	0.062434	0.306052	0.654886	0.814181
1.02739	-0.0244113	0.384222	0.841971	0.924803
0.18064	0.0630762	0.4553	0.527676
12304.3	0.0129938	0.13859	0.910622	0.959017
478.395	0.868202	0.16822	6.68907e-09	5.16373e-07
10.051	-0.131102	0.340987	0.370707	0.59677
20.0429	0.148386	0.207107	0.29015	0.520573
4.90914	0.248474	0.36555	0.136776	0.328272
208.421	0.105139	0.166441	0.412675	0.63596
489.69	-0.049941	0.0788588	0.498572	0.706066
1.79096	0.067918	0.484996	0.429295	0.6491
55.8642	0.890775	0.270198	2.08762e-05	0.00042311
48.4274	0.0769114	0.361062	0.568417	0.756035
14.2563	0.755593	0.611734	0.00572057	0.0343664
812.719	0.0742177	0.102911	0.424506	0.645544
17.219	1.14638	0.286013	1.9925e-06	6.08305e-05
14.0559	0.383061	0.425046	0.0480186	0.162684
134.276	0.934084	0.133929	1.84507e-13	4.24269e-11
76.9599	0.296779	0.116269	0.00379157	0.025032
7.52944	-0.0221536	0.291096	0.872638	0.940423
7.92862	1.00031	0.695652	0.00187411	0.0146559
445.384	-0.0493216	0.143077	0.676169	0.827739
0.18924	0.0211272	0.481864	0.769876
0.0967087	0	0.498488	1
0.422596	0.0428372	0.437241	0.679131
5.29599	0.175608	0.369644	0.251184	0.47899
1237.56	0.0062554	0.0961928	0.943288	0.974905
0.159891	0.0100223	0.499199	0.860452
0.0139596	0	0.498488	1
0.423174	0.0312868	0.416756	0.778206
56.6596	-0.218187	0.207167	0.126684	0.31209
0	0	0.637075
0.0336475	0.0104443	0.499264	0.854648
51.5941	0.315497	0.184586	0.02208	0.0934519
0.495657	0.0320365	0.500112	0.604404
140.885	-0.16377	0.152914	0.183515	0.395564
1.23479	0.0668172	0.403257	0.585114	0.767523
1151.56	0.201725	0.167846	0.120161	0.301374
0.259074	0.0323202	0.407983	0.778351
49.5979	0.080337	0.202234	0.558359	0.748609
29.7613	0.100141	0.188046	0.457539	0.671809
0.516638	0.012115	0.408665	0.914468
0.597887	0.0615087	0.377297	0.633199
27.5388	0.243667	0.272501	0.122078	0.304439
561.987	-0.154166	0.112701	0.123193	0.306071
50.7159	0.175922	0.204353	0.211059	0.430829
31.9017	-0.0893306	0.162921	0.481551	0.690876
87.8363	-0.0121606	0.113077	0.903437	0.955982
44.1536	1.06705	0.376522	8.42018e-05	0.00128623
191.999	0.0247014	0.0954314	0.777287	0.890483
36.885	-0.0689368	0.148282	0.567698	0.755543
38.7286	-1.64948	0.351928	4.30922e-08	2.52422e-06
5.38799	0.320264	0.447596	0.0782375	0.227329
106.543	0.0677668	0.157592	0.586891	0.768336
181.944	-0.119087	0.103714	0.203015	0.420888
138.864	-0.275748	0.168517	0.0349955	0.130015
4.01152	-0.205015	0.40656	0.191033	0.405401
230.57	-0.350764	0.266249	0.0332254	0.125007
0.41548	0.0127637	0.440873	0.895657
0.348049	0.0343307	0.419001	0.756099
70.888	0.0128424	0.14063	0.91246	0.959608
1.73203	0.0347509	0.384674	0.777967	0.890793
405.641	-0.418307	0.161078	0.00108957	0.00966885
85.1589	-0.376509	0.164491	0.00366554	0.0244388
327.671	-0.218186	0.0913813	0.00994022	0.0520741
40.2727	0.165672	0.158867	0.187837	0.401255
2.95448	0.460375	0.535674	0.0301644	0.116786
69.3445	-0.133218	0.134861	0.241837	0.468187
0.717408	0.00993919	0.350025	0.939303
1.2059	0.00366262	0.334796	0.978062	0.99127
0.182925	0.0247599	0.502927	0.665902
92.4139	0.359311	0.123726	0.000784388	0.00752532
11.9829	0.587969	0.369734	0.00567731	0.034192
211.484	0.201271	0.138588	0.0828333	0.236268
435.316	-0.199091	0.114697	0.0497995	0.166559
107.587	1.15956	0.195674	2.58489e-10	2.83617e-08
0.171935	0.0264367	0.482186	0.717763
10.1331	-0.570711	0.462785	0.0123322	0.0608121
132.899	-0.121519	0.164216	0.341082	0.569964
2.38083	0.264603	0.478567	0.108974	0.282973
2173.26	0.1992	0.140967	0.0895215	0.248224
36.7519	0.0303086	0.206792	0.824879	0.915756
154.677	0.135211	0.136791	0.239284	0.465481
58.9421	1.98583	0.292883	6.24281e-14	1.55102e-11
1.00622	-0.0497526	0.379579	0.694214	0.839324
652.591	-0.163972	0.0672449	0.0109196	0.0556801
45.8016	0.0574407	0.139745	0.621613	0.791965
26.3448	0.008079	0.200334	0.952616	0.979255
1651.86	-0.467347	0.186281	0.000917379	0.00850672
2.4458	0.147268	0.391481	0.307755	0.538723
296.104	-0.57146	0.134209	5.11081e-07	1.93535e-05
273.015	0.0977192	0.128494	0.374741	0.601026
314.527	-0.498675	0.134558	1.07108e-05	0.000246029
1.5223	0.0460727	0.5138	0.430951	0.650187
14.5844	0.412145	0.450597	0.0398823	0.142951
71.5655	0.442154	0.238209	0.00614838	0.0363206
5.98336	0.00774083	0.314626	0.954586	0.980068
1.11311	0.0348635	0.356668	0.789306	0.896382
22.7683	0.102042	0.431688	0.403444	0.628183
0.562459	0.0908615	0.506151	0.289796
1.95555	0.103612	0.352073	0.461465	0.675078
1.06331	0.229627	0.526306	0.111062	0.286572
1.67145	0.141365	0.426128	0.298615	0.52915
260.733	0.234927	0.128382	0.0330872	0.12466
60.2657	0.0654159	0.141076	0.576344	0.761347
191.888	0.0961343	0.458325	0.382507	0.609277
1.79046	0.24278	0.522307	0.105884	0.277181
1.59782	0.094461	0.389985	0.474663	0.686048
1.21537	0.502965	0.690473	0.0189086	0.083666
188.441	0.402423	0.146078	0.00080074	0.00763812
22.9499	-0.0917388	0.165447	0.473143	0.684721
79.5292	-0.0249674	0.142951	0.832428	0.91982
106.746	0.158496	0.142823	0.179861	0.390174
0.0176579	0	0.498488	1
1.418	0.327636	0.58695	0.05376	0.176011
0.408976	0.0213965	0.427446	0.838584
23.3957	0.0407026	0.435528	0.695435	0.840189
0.731945	0.128483	0.428181	0.328516
0.638766	-0.023132	0.433874	0.82064
0.0282779	0	0.498488	1
433.533	0.135106	0.414575	0.323508	0.553424
1.41979	0.201328	0.434372	0.18659	0.399716
1.4632	-0.0271562	0.343644	0.837568	0.922682
51.0049	0.00478237	0.189738	0.971559	0.987737
30.2791	-0.120949	0.20332	0.382846	0.609593
0.0949952	0	0.498488	1
0.298024	0.0247599	0.502927	0.665902
0.0143352	0	0.498488	1
175.113	-0.059594	0.169868	0.644622	0.807599
1.91431	0.10325	0.420788	0.412532	0.635814
0	0	0.637075
24.5496	0.432957	0.264085	0.0106012	0.0546644
2536.49	-0.172825	0.061405	0.00358287	0.0240635
15.4351	0.312473	0.295975	0.0628753	0.195885
8.22555	0.177337	0.252703	0.234369	0.459485
0.0139596	0	0.498488	1
236.776	1.04646	0.200484	9.87192e-09	7.25787e-07
0.499009	0	0.406738	1
0.380476	0.0387603	0.480447	0.617951
25.9023	0.440337	0.420576	0.0298733	0.116094
338.548	-0.0281727	0.117148	0.784383	0.893938
3520.93	0.0454943	0.110532	0.644006	0.807246
4.9682	0.0682213	0.265423	0.629101	0.797096
7.47317	-0.0763973	0.241635	0.588137	0.76871
3.19267	-0.193723	0.338786	0.21748	0.439207
1.55926	-0.039134	0.345894	0.768446	0.885911
1.85969	0.137731	0.495583	0.223438	0.446111
704.897	-0.0774812	0.108213	0.423379	0.644461
35.8456	0.163728	0.179885	0.220483	0.442693
0.294385	0.0224256	0.455055	0.80358
1018.58	-0.487918	0.122767	3.93173e-06	0.000107304
16.5595	-0.098434	0.218364	0.482432	0.691588
208.075	0.2473	0.137045	0.0319225	0.121717
102.493	-0.230819	0.187062	0.0925764	0.25394
235.78	-0.0336183	0.13644	0.769261	0.886336
17.6701	-0.095359	0.234178	0.500648	0.70777
2.04445	0.019982	0.37816	0.871953	0.939989
485.849	-0.226108	0.096515	0.0107029	0.05494
476.168	-0.143624	0.134759	0.206858	0.425589
3.56083	0.112071	0.376406	0.419213	0.641461
5.99137	-0.0441544	0.277664	0.751936	0.876603
0	0	0.637075
0.010613	0.0123787	0.499599	0.828166
0.192796	0.0247599	0.502927	0.665902
0	0	0.637075
0.0211009	0	0.498488	1
18.9402	-0.420241	0.39752	0.0328527	0.124254
44.892	0.571329	0.338016	0.00477071	0.029879
0	0	0.637075
1.00072	-0.0278811	0.37587	0.823753	0.915069
7.45909	0.173472	0.268038	0.249015	0.476243
58.253	-0.0100858	0.175792	0.938539	0.972975
284.345	-0.366644	0.151732	0.00290297	0.0205933
66.6742	-0.0364851	0.127288	0.738677	0.868689
65.3366	0.130687	0.142483	0.267758	0.497404
28.7829	0.200071	0.260281	0.188058	0.401547
3978.35	-0.206724	0.124319	0.0549759	0.178558
17.0129	0.00141298	0.236896	0.991878	0.997229
2.23358	0.256269	0.429186	0.12628	0.311414
1098.44	-0.50864	0.129255	3.74235e-06	0.000102915
211.662	-0.150622	0.0943181	0.0819256	0.234708
30.0684	0.136926	0.212512	0.33099	0.560247
17.57	-0.115558	0.191007	0.394857	0.620534
421.35	0.190799	0.103366	0.0413934	0.14694
0.97636	0.132539	0.380552	0.352563	0.580753
8.44059	0.166146	0.391566	0.264623	0.494153
3.76657	0.128718	0.345868	0.377009	0.603454
11.216	0.416315	0.35584	0.0284495	0.112337
21.4825	0.429073	0.275767	0.0129409	0.0629425
1.87436	-0.000126377	0.333122	0.999244	0.999938
429.617	0.0750209	0.074368	0.283315	0.513831
0.211528	0.0316627	0.4331	0.759843
345.606	-0.0880843	0.137564	0.444686	0.661121
0.153383	0.0326695	0.487402	0.646087
1.16048	0.0747365	0.420839	0.526965	0.727126
0.0406493	0	0.498488	1
0.238501	0.0247599	0.502927	0.665901
0.209912	0.0177254	0.479895	0.808235
34.4708	-0.115297	0.225091	0.415888	0.63885
484.564	0.393598	0.146074	0.00104292	0.00934997
0.118381	0.00186127	0.482739	0.978619
0	0	0.637075
414.956	0.045269	0.0834861	0.560117	0.749793
43.4831	0.090991	0.187331	0.498603	0.706066
7.6734	0.27585	0.288731	0.0909751	0.251044
139.252	-0.421388	0.108426	1.21178e-05	0.00027199
3.56973	0.121182	0.375049	0.389776	0.615821
4.23178	1.67199	0.905141	0.000167681	0.00223454
1.12914	-0.0105139	0.424151	0.920843	0.964283
84.3806	0.205624	0.48184	0.156018	0.356359
1.77206	0.0244326	0.361655	0.849311	0.92876
19.0767	0.447871	0.231503	0.00491019	0.0305597
183.488	-0.183385	0.0856186	0.0217749	0.0924866
188.197	0.0990744	0.0961108	0.259073	0.488346
59.7116	-0.0322004	0.132763	0.774829	0.889325
282.071	-0.497366	0.24155	0.00262099	0.0190878
4.35023	1.04274	0.642704	0.00128706	0.0110703
2.8042	0.396421	0.501102	0.045533	0.157069
2.10548	0.101133	0.352879	0.470583	0.683073
0.642045	0.0584047	0.395471	0.635614
0.00837544	0	0.498488	1
0.390295	-0.0310916	0.424118	0.772988
0	0	0.637075
0.254837	0	0.498488	1
0.334792	0.0421704	0.468697	0.624415
0.380741	0.0350327	0.412646	0.757182
0.10178	0	0.498488	1
11.6694	0.671599	0.411288	0.00387877	0.025431
63.0428	-0.1697	0.158674	0.177138	0.386557
8.74615	-0.202082	0.346285	0.202521	0.420313
0.613792	0.0808613	0.401009	0.521519
661.734	-1.0106	0.152292	2.59145e-12	4.66784e-10
0.615797	0.124906	0.424647	0.341617
0.197556	0.0179822	0.479334	0.806668
680.871	-0.145647	0.0812653	0.0557421	0.180277
6.16429	-0.142831	0.320657	0.33802	0.567304
1.27065	-0.352315	0.522995	0.0580501	0.185258
39.2315	-0.0862597	0.324261	0.540483	0.737056
738.707	-0.439355	0.162285	0.000647325	0.00646876
151.135	-0.00308723	0.16036	0.980402	0.992385
11.0997	-0.191177	0.282469	0.213431	0.433909
0.532812	0.0343355	0.384417	0.780613
224.969	-0.142595	0.0897741	0.085741	0.241755
0.741235	0.192469	0.471819	0.17662
1.49062	0.114855	0.483678	0.284649	0.515244
25.4783	0.51297	0.481856	0.0201478	0.0874487
10.7303	0.00331624	0.224629	0.98087	0.992626
498.836	0.213997	0.10186	0.0207407	0.0892572
451.926	-0.188913	0.0845454	0.0169264	0.0769917
52.6531	0.0442462	0.168701	0.731077	0.863852
469.878	0.191969	0.1148	0.0586808	0.186692
532.818	0.244599	0.205253	0.087691	0.244889
14.7368	1.47393	0.455763	1.38163e-05	0.000301049
131.425	0.393086	0.155711	0.00169406	0.0136225
0.446175	0.0766669	0.486498	0.388643
112.509	0.0787286	0.100404	0.387254	0.613808
4.49464	0.557601	0.493109	0.0150773	0.0708161
112.35	-0.352303	0.131899	0.0016681	0.0134839
775.306	0.20139	0.0975101	0.024066	0.0996297
0	0	0.637075
0	0	0.637075
0	0	0.637075
155.287	-0.293482	0.131056	0.00865982	0.0473279
0.466411	0.140911	0.455109	0.270897
13.0185	0.100213	0.228542	0.478312	0.689011
60.0911	0.0907544	0.171633	0.485163	0.694536
986.667	-0.217521	0.120785	0.0392509	0.141267
106.95	0.00820868	0.154637	0.946954	0.97665
0.964341	0.13727	0.451632	0.282439	0.512891
0.296745	0	0.486827	1
0.786771	0.0558514	0.387865	0.655336
0.309351	0.0571664	0.417127	0.620367
0.14364	0.0242533	0.496366	0.696503
0.0305743	0.0197216	0.501309	0.730191
0.270639	0.0277963	0.504091	0.6285
0.00911579	0	0.498488	1
705.316	-0.281562	0.115728	0.00587137	0.035054
52.5428	0.109237	0.140836	0.350563	0.579225
0.0326953	0.0168396	0.500513	0.768219
0.122973	0.0232469	0.496927	0.705354
0.0106233	0.0123762	0.499598	0.828199
0.181263	0.0200696	0.470443	0.801915
0.0869317	0.00155011	0.497425	0.978612
0.0251263	0	0.498488	1
0	0	0.637075
0	0	0.637075
0.010613	0.0123787	0.499599	0.828166
186.002	0.12386	0.146246	0.301185	0.532264
0.0705154	0	0.498488	1
37.5046	0.422834	0.194826	0.00330241	0.0226824
52.4615	0.0789615	0.138992	0.496068	0.704085
0.379352	0.12082	0.472265	0.290725
0.34669	0.188345	0.497606	0.161215
173.786	2.28945	0.37662	3.42407e-12	5.99897e-10
3148.99	0.631601	0.134586	4.41205e-08	2.57642e-06
0.596692	0.124334	0.463149	0.296446
4091.92	0.247875	0.0969064	0.00530458	0.0324444
2.47716	-0.0189558	0.420205	0.860955	0.935038
339.976	-0.679822	0.340267	0.0015108	0.012546
546.549	-0.0739009	0.1245	0.492419	0.700839
116.54	-0.0576561	0.1922	0.669364	0.823654
879.439	0.203733	0.137854	0.0781174	0.227072
1.85457	-0.255842	0.469635	0.11788	0.297313
1.92654	0.051013	0.404479	0.668009	0.822783
10.0156	0.136709	0.228857	0.34016	0.569128
507.076	-0.135235	0.0997969	0.135891	0.326837
44.1982	-0.490225	0.176859	0.000340821	0.00388547
1.16681	0.114072	0.409965	0.387749	0.614232
0	0	0.637075
17118.9	-0.30039	0.113004	0.00274863	0.0198059
3.40168	-0.0935948	0.301663	0.512903	0.717194
78.637	-0.165318	0.12287	0.121381	0.303385
583.324	-0.269266	0.0956526	0.00219938	0.0166689
536.898	-0.338572	0.127492	0.00198215	0.0153508
44.4165	0.197104	0.171281	0.132678	0.321448
0	0	0.637075
0.0853364	0.0151175	0.487087	0.822253
0	0	0.637075
0.11711	0.0200922	0.474073	0.795515
11.0331	0.00816363	0.23037	0.95303	0.979261
11.1557	0.590754	0.446665	0.00977291	0.0513413
5.61165	0.583794	0.559641	0.0144042	0.0683421
59.8255	0.0895101	0.143691	0.449824	0.665317
0.427678	-0.0136498	0.426629	0.896357
29.7039	1.09769	0.348206	3.31918e-05	0.000623861
0.297762	0.0156921	0.446563	0.867923
8.9038	0.0871743	0.412278	0.482907	0.692131
158.276	0.061905	0.391509	0.620674	0.791272
0.593775	0.0593576	0.441969	0.572787
93.8208	-0.00733475	0.10204	0.936703	0.972237
61.0784	0.283535	0.135977	0.0134102	0.0646292
33.7057	0.607371	0.271556	0.000947359	0.00873227
34.2565	0.22636	0.195815	0.105697	0.276792
82.9895	-0.177227	0.12237	0.0958936	0.260002
6.33636	-0.0719123	0.299997	0.60973	0.78369
78.4975	0.403324	0.152987	0.00112206	0.00987114
201.297	0.15618	0.200729	0.261756	0.491127
274.773	-0.264186	0.0838318	0.000782157	0.00751726
689.628	-0.231418	0.100808	0.0117058	0.0585559
169.308	0.292196	0.352206	0.0915812	0.252266
0.149948	0	0.493417	1
46.347	0.0620304	0.20095	0.649893	0.81124
1.94982	0.0613961	0.393721	0.621449	0.791877
0.182243	0.0144731	0.499955	0.799935
50.9848	-0.0868879	0.202643	0.527427	0.727435
0.816681	-0.0371449	0.482264	0.625089
212.657	0.0841119	0.117443	0.414718	0.637558
431.112	-0.19114	0.14643	0.111569	0.287331
0.0318389	0.00808635	0.49893	0.887185
131.807	-0.0428502	0.119244	0.68128	0.831031
244.696	0.545043	0.302579	0.00403152	0.0262395
12.2412	-0.100762	0.219678	0.472946	0.684619
8.98864	0.170603	0.302399	0.263622	0.493009
26.2747	0.0764966	0.208878	0.579818	0.763308
122.591	0.123	0.115571	0.227385	0.450828
44.5494	-0.164049	0.150937	0.179492	0.389777
0.0601739	0	0.498488	1
0.136506	0	0.492995	1
0.561249	0.121866	0.434197	0.33982
87.8518	0.0772497	0.125022	0.474345	0.685771
0.0278877	0.0126073	0.499642	0.82505
185.421	0.245783	0.115515	0.016079	0.0741789
167.367	0.334369	0.189239	0.0168993	0.0769493
116.167	-0.0664709	0.15884	0.595538	0.773684
0.980123	-0.00371349	0.338592	0.977652	0.991201
0.920818	0.031114	0.405544	0.787875
5.75086	1.27296	0.523198	0.000154027	0.00208437
20.1061	-0.0897837	0.177025	0.495368	0.703507
7.42919	0.465311	0.438219	0.0257338	0.104713
3.30897	0.384501	0.514867	0.0485442	0.163797
2.6862	0.599145	0.917517	0.0070956	0.0404247
0.944901	0.167068	0.530475	0.146993	0.344235
51.6655	-0.0418089	0.148938	0.729471	0.862839
0	0	0.637075
20.7584	1.38937	0.383654	5.34398e-06	0.000138501
16.0548	-0.0954499	0.196622	0.484691	0.694136
1568.01	0.101006	0.0843323	0.19757	0.413886
3.16128	0.159635	0.504742	0.183343	0.395269
26.8563	1.68498	0.513443	7.17657e-06	0.000178301
303.602	-0.209963	0.1261	0.0536853	0.175873
71.4104	-0.183033	0.179981	0.171911	0.379345
82.9647	1.36351	1.28426	0.000650341	0.0064869
0	0	0.637075
0	0	0.637075
0.391164	0.0712181	0.417977	0.547166
852.772	0.0350896	0.0865828	0.661987	0.818678
36.7591	-0.145453	0.216101	0.305136	0.536657
0.0141389	0	0.498488	1
20.7083	0.284757	0.243423	0.0661134	0.203162
296.987	-0.686842	0.181595	2.81539e-06	8.13566e-05
0.226521	0.0316256	0.451996	0.735186
3.70701	-0.0819834	0.366093	0.542927	0.738889
0.445112	0.163427	0.475728	0.210435
0.31559	0.0779877	0.475976	0.411145
94.5594	0.171394	0.151027	0.16105	0.36375
254.96	-0.0958291	0.127757	0.382133	0.608816
192.712	0.100504	0.143322	0.395487	0.621254
64.4947	0.0662149	0.133106	0.557067	0.748016
413.093	-0.020013	0.0817547	0.793114	0.898778
210.919	-0.135606	0.124791	0.208717	0.427866
0.0141389	0	0.498488	1
39.6512	0.108126	0.162381	0.393946	0.619643
202.59	-0.0453127	0.146924	0.705618	0.847489
10.63	-0.235033	0.342218	0.151348	0.350143
39.1284	0.138036	0.164344	0.280195	0.511047
899.384	-0.266579	0.121369	0.0118271	0.0589992
138.569	0.380115	0.129248	0.000568686	0.00583119
127.757	0.118534	0.128574	0.281899	0.51253
1.70934	0.121834	0.385525	0.381821	0.608633
14.6042	-0.00209216	0.250548	0.987991	0.995746
0.435565	-0.00377819	0.43238	0.970296
261.163	-0.192402	0.102595	0.0385497	0.139433
374.341	-0.526563	0.244682	0.0017279	0.0138262
1.31504	0.12017	0.46735	0.299891	0.530497
64.2024	0.34613	0.153626	0.00528494	0.0323596
197.191	0.207039	0.14166	0.0785941	0.227998
290.608	-0.169222	0.131197	0.130097	0.317638
1.43516	0.0495143	0.404207	0.676792	0.828173
6.36863	0.357624	0.353301	0.0498336	0.166638
4.926	0.0428623	0.345659	0.74778	0.874305
8.85781	-0.171373	0.265826	0.253481	0.481204
1.74271	0.00643394	0.302134	0.962568	0.983647
56.5886	0.0226096	0.229579	0.870518	0.939425
259.848	0.201062	0.235609	0.174957	0.383461
347.585	0.631135	0.153502	7.34839e-07	2.62105e-05
1195.52	-0.338847	0.108577	0.000480173	0.00510523
0.651665	-0.0606638	0.393431	0.625492
3020.31	-0.238679	0.115196	0.0191559	0.0843921
6.99229	-0.194356	0.330689	0.215789	0.436975
0.121963	0.0111534	0.495788	0.852324
2.97519	-0.027167	0.296073	0.844005	0.926049
1.08948	-0.0450995	0.380209	0.719884	0.856986
0	0	0.637075
27.8905	0.801722	0.306064	0.000195329	0.0024953
0	0	0.637075
93.998	-0.0515616	0.142566	0.661668	0.818517
19.0251	0.0721647	0.18593	0.589776	0.7699
2.99821	0.119163	0.392951	0.38533	0.612105
0	0	0.637075
111.233	-0.107783	0.144193	0.36401	0.590271
220.696	0.947203	0.374577	0.000221329	0.00275515
336.016	0.137588	0.143258	0.244972	0.471848
2.41844	0.018763	0.370821	0.88159	0.944795
48.9391	0.110206	0.186627	0.413009	0.636203
1.4657	0.0100241	0.321828	0.940862	0.974215
543.784	-0.176479	0.136614	0.124535	0.30813
723.066	0.542505	0.229548	0.000860012	0.00808576
127.798	0.594422	0.305269	0.00225948	0.0170348
0	0	0.637075
10.764	0.131412	0.246607	0.364563	0.590479
8.22045	-0.0257678	0.280004	0.85276	0.930789
872.959	-0.146131	0.127352	0.181866	0.392932
260.949	-0.157948	0.132501	0.16042	0.362858
21.445	0.178431	0.202974	0.203842	0.421781
40.2311	0.167322	0.148784	0.167407	0.372845
36.6023	0.331688	0.218985	0.0274324	0.109199
336.29	0.339534	0.137717	0.00329078	0.0226195
1.13974	0.130852	0.44506	0.304471	0.536206
0	0	0.637075
0	0	0.637075
0	0	0.637075
0.299901	0.0424844	0.483066	0.58215
0	0	0.637075
44.0716	0.212318	0.17886	0.11329	0.290275
114.784	-0.0893201	0.127512	0.414656	0.637558
72.3178	0.315098	0.258288	0.0494504	0.165886
69.2641	-0.783701	0.206656	2.81315e-06	8.13566e-05
243.192	0.284708	0.0881284	0.000520759	0.00543552
7445.69	-0.412972	0.108245	1.77919e-05	0.000370137
82.2838	-0.076951	0.123732	0.472763	0.684451
15.132	0.103254	0.272195	0.473589	0.68519
56.804	0.0197605	0.219527	0.886202	0.948011
49.9794	0.160458	0.138357	0.165901	0.370763
40.6459	0.148878	0.222223	0.297867	0.528344
12.3301	0.2936	0.36625	0.0925769	0.25394
197.561	1.77401	0.267441	3.6891e-13	8.13672e-11
138.966	-0.186117	0.103596	0.0469943	0.160471
38.2264	0.143978	0.193414	0.293539	0.523761
32.3407	-0.0451753	0.16872	0.725678	0.860582
88.6892	0.179686	0.205361	0.202637	0.420385
1.3885	0.0229174	0.349288	0.861305	0.935063
1.52313	0.242594	0.419424	0.141306	0.335062
117.867	0.159439	0.133255	0.158115	0.359452
551.6	0.256726	0.127905	0.0195581	0.0856113
180.048	0.000734315	0.143809	0.995052	0.998285
986.98	-0.241126	0.129136	0.0293876	0.114618
112.752	0.155411	0.117379	0.131937	0.320282
0.228428	0.0100223	0.499199	0.860452
124.574	0.152055	0.134778	0.181544	0.392526
48.4725	-0.0686684	0.153753	0.576983	0.761622
17.7098	0.0976202	0.209432	0.482144	0.69145
3.09263	0.119161	0.410587	0.371402	0.59728
140.241	0.180194	0.140836	0.124163	0.307669
8.74528	0.319066	0.483511	0.0762109	0.223151
154.178	0.0199607	0.0974033	0.822254	0.914673
78.4245	-0.0148532	0.227333	0.9146	0.96055
81.1297	0.124158	0.185785	0.356538	0.584517
0.0424137	0	0.498488	1
22.5086	0.219222	0.250573	0.149361	0.347594
111.29	-0.131391	0.405439	0.340394	0.569254
1.04589	-0.0899477	0.422577	0.459561	0.67353
0	0	0.637075
0.0716427	0	0.498488	1
0.806827	-0.0113113	0.388965	0.924994
0	0	0.637075
2.43121	0.317514	0.593524	0.0543848	0.177304
0.0822654	0.0149065	0.486874	0.825024
59.5615	0.0747668	0.205921	0.587155	0.768336
44.2092	0.41016	0.20841	0.00595881	0.0354429
118.438	0.133871	0.142259	0.255842	0.48409
74.3923	0.0734786	0.159584	0.558366	0.748609
0.0106023	0	0.498488	1
0.377992	0.0384603	0.406242	0.740897
86.2234	0.204067	0.10285	0.0285952	0.112666
27.4751	-0.0696274	0.202278	0.611355	0.784426
65.1979	-0.168159	0.232356	0.248321	0.475502
1.89758	-0.0356697	0.421805	0.744601	0.872598
63.7027	0.0267337	0.144214	0.8217	0.91446
59.7119	-0.102847	0.13787	0.37294	0.598982
0	0	0.637075
89.3632	0.407547	0.194241	0.00446917	0.028387
68.5989	-0.0350357	0.135244	0.75849	0.880918
14.5506	-0.106682	0.197298	0.436164	0.655064
15.3341	-0.0278694	0.20311	0.838188	0.923109
19.0008	-0.0958999	0.163369	0.450663	0.665965
0	0	0.637075
11.1481	0.435183	0.313097	0.0174076	0.0786177
0	0	0.637075
2.13219	0.485135	0.574557	0.0255919	0.104354
0	0	0.637075
0	0	0.637075
0	0	0.637075
0	0	0.637075
0	0	0.637075
0	0	0.637075
0	0	0.637075
0	0	0.637075
0	0	0.637075
0	0	0.637075
0	0	0.637075
0	0	0.637075
0	0	0.637075
0	0	0.637075
0	0	0.637075
0	0	0.637075
0	0	0.637075
0	0	0.637075
0	0	0.637075
0	0	0.637075
0	0	0.637075
0	0	0.637075
0	0	0.637075
0	0	0.637075
0	0	0.637075
0	0	0.637075
0	0	0.637075
0	0	0.637075
0	0	0.637075
0	0	0.637075
0	0	0.637075
0	0	0.637075
0	0	0.637075
0	0	0.637075
0	0	0.637075
0	0	0.637075
0	0	0.637075
0	0	0.637075
0	0	0.637075
0	0	0.637075
0	0	0.637075
0	0	0.637075
0	0	0.637075
0	0	0.637075
0	0	0.637075
0	0	0.637075
0	0	0.637075
0	0	0.637075
0	0	0.637075
0	0	0.637075
0	0	0.637075
0	0	0.637075
0	0	0.637075
0	0	0.637075
0	0	0.637075
14.7233	0.0580099	0.237294	0.678657	0.829459
23.3017	-0.0860844	0.249962	0.54443	0.739707
17.5411	-0.022711	0.178237	0.862889	0.935569
9.95327	0.205938	0.241291	0.168456	0.374341
0.445566	0	0.457984	1
14.0627	0.417034	0.348894	0.0272038	0.108589
0.771831	0.0453241	0.433953	0.667954
9.7616	0.225953	0.352787	0.165029	0.36938
0.173677	0.0544033	0.452653	0.581161
1.32697	0.042398	0.3514	0.748435	0.87455
1.65297	0.549827	0.624572	0.0174297	0.0786698
3.2332	0.524035	0.49984	0.0193684	0.0850183
1.08573	0.128179	0.360511	0.374202	0.600474
22.0428	-0.121668	0.227651	0.39271	0.61851
15.5157	0.237111	0.263116	0.127381	0.313307
0.399845	0.119364	0.431074	0.350304
9.09421	0.405085	0.319444	0.0257252	0.104698
7.99839	0.0251386	0.240029	0.856605	0.933119
0	0	0.637075
0.46322	0.0773578	0.475443	0.414987
1.62202	0.0582925	0.313785	0.674362	0.826979
1.67643	-0.139303	0.391881	0.327892	0.557614
1.70516	-0.3869	0.523309	0.0473683	0.161391
0.36344	-0.0479768	0.414928	0.675114
4.28883	0.275655	0.450801	0.106941	0.279052
13.7925	0.193145	0.218911	0.181579	0.392562
22.6473	0.140649	0.212382	0.318455	0.548956
0.81963	-0.11008	0.444152	0.36098
1.15918	-0.129521	0.440085	0.313322	0.54384
1.80692	0.0167609	0.326153	0.900994	0.955128
0.57572	0.0704983	0.38495	0.583181
5.87663	0.091453	0.252679	0.521	0.722534
1.74075	-0.302102	0.450792	0.0888566	0.247091
2.47718	0.112192	0.503434	0.251694	0.47963
0.00911579	0	0.498488	1
2.79698	-0.0238498	0.306457	0.861943	0.935226
1.12118	0.080139	0.355452	0.556609	0.747842
2.99902	0.18831	0.376051	0.225276	0.448249
0.893499	0.0238985	0.425117	0.822312
0.0687069	0	0.498488	1
0.312973	0.0683433	0.416922	0.562455
2.81508	-0.00281042	0.308595	0.983573	0.993992
1.95467	0.0385157	0.355124	0.768934	0.886255
1.57639	0.112398	0.374906	0.41894	0.641135
1.64813	-0.0503819	0.343898	0.707588	0.848799
0	0	0.637075
0	0	0.637075
0	0	0.637075
0.186257	0.0217189	0.471579	0.784725
0	0	0.637075
0	0	0.637075
0	0	0.637075
0	0	0.637075
0	0	0.637075
0	0	0.637075
0	0	0.637075
0.388655	0.0603353	0.42919	0.587474
1.35557	0.0653002	0.397716	0.598005	0.775445
0.00837544	0	0.498488	1
0	0	0.637075
0	0	0.637075
0	0	0.637075
0	0	0.637075
0	0	0.637075
0	0	0.637075
0	0	0.637075
0	0	0.637075
0	0	0.637075
0	0	0.637075
0	0	0.637075
0	0	0.637075
0	0	0.637075
0	0	0.637075
0	0	0.637075
0	0	0.637075
0	0	0.637075
0	0	0.637075
14.706	-0.362638	0.347129	0.0463833	0.159088
0.0143129	0	0.498488	1
0	0	0.637075
0	0	0.637075
0.183384	0.00456805	0.498567	0.93613
5.12354	0.157285	0.385454	0.286558	0.517068
0.00711517	0	0.498488	1
2.4738	-0.0904749	0.393148	0.488003	0.696941
4.45452	0.38233	0.369105	0.0417818	0.14793
4.11134	0.129793	0.351109	0.372263	0.598161
0.225543	0.0073561	0.488352	0.91044
0.535493	0.13524	0.469229	0.264901
9.79659	-0.0662317	0.350524	0.623968	0.793686
0.286012	0.0236341	0.467864	0.774017
23.7343	-0.076254	0.257519	0.59035	0.770243
0.819767	-0.0962807	0.423596	0.434104
0	0	0.637075
0.211893	0.01795	0.500737	0.753706
4.28001	-0.529126	0.539123	0.019767	0.0862288
1.96852	-0.0475871	0.351143	0.720024	0.857057
0.0390411	0.00843146	0.498974	0.882408
0	0	0.637075
0	0	0.637075
0	0	0.637075
0	0	0.637075
0	0	0.637075
0	0	0.637075
0	0	0.637075
0	0	0.637075
0	0	0.637075
0	0	0.637075
0	0	0.637075
0	0	0.637075
0	0	0.637075
0	0	0.637075
0	0	0.637075
0	0	0.637075
0	0	0.637075
0	0	0.637075
0	0	0.637075
0	0	0.637075
0	0	0.637075
0	0	0.637075
0	0	0.637075
0.613011	-0.0162938	0.370387	0.897075
3.60724	-0.0653052	0.311877	0.639781	0.804377
1.87703	0.0554319	0.322318	0.68722	0.834837
2.14131	-0.22441	0.488561	0.135382	0.326158
0.468077	0.0446741	0.40993	0.699777
1.7792	-0.0285708	0.352762	0.82711	0.917055
0.16068	0	0.492345	1
2.79504	-0.903021	0.895916	0.00312776	0.0217341
0.231901	0.0720043	0.450103	0.49378
0.0364176	0.0198229	0.501338	0.728873
0.0465075	0	0.498488	1
0.437137	-0.0409718	0.381328	0.742954
8.79108	0.246713	0.304323	0.128298	0.314919
0.25633	0.0248336	0.465616	0.767467
0.659438	0.0271354	0.362782	0.832764
0.621708	0.0564427	0.405305	0.637085
5.09411	0.0744836	0.282047	0.598976	0.776238
0.228247	0.102937	0.448622	0.376477
1.35655	-0.0570686	0.379462	0.654806	0.81413
5.07519	-0.105828	0.275045	0.463569	0.677168
1.18765	0.0244525	0.336255	0.854735	0.932145
0	0	0.637075
0	0	0.637075
1.18304	-0.0282946	0.349963	0.829451	0.918324
1.41595	0.059034	0.375606	0.647028	0.809347
2.94319	0.0562658	0.352385	0.673445	0.826464
0.700152	0.116337	0.408591	0.381847
0.165563	0.020481	0.462812	0.809748
1.66456	-0.147883	0.400878	0.301179	0.532264
0	0	0.637075
5.93646	0.124389	0.425005	0.34268	0.57141
1.10324	0.248845	0.415867	0.135271	0.326071
0	0	0.637075
0.0338034	0.0100223	0.499199	0.860452
1.51376	-0.0532614	0.391636	0.666475	0.821697
9.88708	-0.729118	0.662595	0.00700095	0.0400328
0	0	0.637075
0	0	0.637075
0	0	0.637075
0	0	0.637075
1.74383	-0.143345	0.375953	0.324852	0.554613
0	0	0.637075
0.217599	0.0434645	0.448862	0.656589
0.0188038	0	0.498488	1
2.49709	-0.166539	0.370485	0.270392	0.500048
2.13999	-0.0192419	0.341206	0.884534	0.946994
11.5487	-0.0201347	0.259669	0.88496	0.947185
0	0	0.637075
4.52312	0.0194717	0.254058	0.888733	0.949062
1.27003	-0.0348274	0.396065	0.77079	0.8871
15.7679	-0.0388986	0.26109	0.78069	0.891751
0.010613	0.0123787	0.499599	0.828166
0.44007	0.0343888	0.507114	0.551227
0.611741	0.0929118	0.441007	0.422613
0.585409	0.013878	0.379324	0.910397
0.0466755	0.00559556	0.498655	0.921799
0	0	0.637075
1.21769	-0.0563063	0.379924	0.658529	0.816456
0.136356	0.0378669	0.489694	0.59496
5.18394	0.256057	0.332948	0.123609	0.306687
1.3601	-0.119996	0.392875	0.382773	0.609521
0.214914	0	0.458958	1
0	0	0.637075
0.969168	-0.158384	0.419756	0.266235	0.495494
0	0	0.637075
9.19653	0.00786075	0.306426	0.954158	0.979955
30.0861	-0.0335212	0.209351	0.807136	0.905766
0.0188038	0	0.498488	1
1.49204	0.0565846	0.314437	0.68293	0.832057
0.274313	0.069709	0.436789	0.527938
1.13549	0.0776536	0.355511	0.567787	0.7556
0.647493	-0.0233599	0.402371	0.840496
1.34297	-0.275139	0.522604	0.0892087	0.247746
0.289649	0.0247599	0.502927	0.665902
0.37605	-0.0521844	0.393275	0.671111
1.18582	0.323594	0.479569	0.0744158	0.21953
0.543598	0.0767029	0.418945	0.520337
2.65793	0.0183888	0.32313	0.891793	0.950827
0.427379	0.0350104	0.39334	0.771388
0.699751	-0.061567	0.391992	0.622016
0.604476	0.0862626	0.442614	0.445506
3.50395	0.0778173	0.450275	0.467256	0.679843
5.73803	-0.0125773	0.270953	0.927812	0.967569
4.1226	0.129781	0.307685	0.378499	0.605033
0.222901	0.0560196	0.435498	0.601894
0.527885	-0.0149633	0.473645	0.846064
0.0284518	0	0.498488	1
0.456349	-0.0538379	0.449339	0.590878
0	0	0.637075
0.485087	0.00309368	0.448798	0.973272
3.29185	1.35124	0.604172	0.000190715	0.00245522
0.0289685	0.00860782	0.498997	0.879968
0.00911579	0	0.498488	1
0	0	0.637075
0.906037	-0.163945	0.412028	0.259591
0.00965615	0.0126072	0.499642	0.825052
2.98866	0.111877	0.316004	0.439741	0.657968
0.0636182	0.00508244	0.498609	0.928953
11.8296	-0.0943365	0.322323	0.506834	0.712758
0.457632	-0.00186254	0.403626	0.987028
0.929566	0.00425049	0.369117	0.973079
0	0	0.637075
0	0	0.637075
7.83633	-0.0247124	0.351571	0.850162	0.929408
2.21451	-0.220793	0.437447	0.161111	0.363809
0.466101	0.0659844	0.387062	0.603609
0.912455	0.0391612	0.426078	0.717258
2.43533	-0.0828377	0.334545	0.552673	0.745386
0	0	0.637075
0	0	0.637075
0	0	0.637075
0.231282	0.00757081	0.480737	0.915336
0.025303	0	0.498488	1
0.750569	0.0975722	0.384249	0.466884
0.0717724	0	0.498488	1
0.213009	0.0497639	0.438391	0.634016
0	0	0.637075
0	0	0.637075
0	0	0.637075
0	0	0.637075
0	0	0.637075
0.010613	0.0123787	0.499599	0.828166
3.69221	0.0660901	0.312017	0.635922	0.801271
1.80769	0.122988	0.321203	0.400097	0.625225
0.0339695	0.0123763	0.499598	0.828198
1.16637	-0.240608	0.462652	0.132589	0.321362
0.188603	0.0545453	0.434672	0.611549
0.781321	-0.198079	0.471627	0.170392
0.284751	0.0533824	0.436938	0.61479
0.412857	0.0175638	0.413878	0.874189
1.648	0.0688116	0.364722	0.604525	0.779682
0.14389	0.0416221	0.451201	0.664813
0.581626	-0.0240638	0.389254	0.842098
0	0	0.637075
1.51218	-0.0485139	0.365372	0.708873	0.849823
3.27325	-0.147809	0.357632	0.318986	0.549525
0.809333	-0.0187768	0.364796	0.882937
0	0	0.637075
0	0	0.637075
0.874114	0.0835468	0.366466	0.535873
0.141104	0.020235	0.484246	0.773518
0	0	0.637075
2.40175	-0.126059	0.336377	0.387608	0.614098
0.805756	0.209453	0.480325	0.153238
0	0	0.637075
0	0	0.637075
0.234846	0.025048	0.446167	0.793533
1.19221	0.0559254	0.37184	0.665574	0.821122
6.12662	2.24074	1.70003	0.000100289	0.00147566
0.00965615	0.0126072	0.499642	0.825052
0.185444	0.0100223	0.499199	0.860452
0	0	0.637075
0.23434	0.0203952	0.438953	0.836882
0	0	0.637075
19.3978	0.0348039	0.387417	0.776143	0.889829
0.677809	-0.0155113	0.374713	0.901034
0	0	0.637075
0.285176	0.0261049	0.432481	0.800111
9.56599	0.209517	0.308361	0.184859	0.397546
0.171981	0.0456245	0.477248	0.577702
0.184131	0.0159696	0.46897	0.842574
1.37502	-0.0745882	0.382374	0.565791	0.753749
2.44566	0.108579	0.337387	0.447778	0.663588
0.0435769	0	0.498488	1
0.370724	-0.00359303	0.441919	0.970241
19.2491	0.0520466	0.430419	0.632206	0.798857
0.689123	0.0341873	0.370007	0.788265
5.9038	0.046491	0.308333	0.736626	0.867267
1.71706	0.0929984	0.394058	0.477107	0.688153
0.769908	0.0886567	0.404039	0.485458
3.07045	0.171109	0.46184	0.212124	0.43243
0.549159	0.0713228	0.412704	0.552948
0.0752999	0	0.498488	1
0.0363746	0	0.498488	1
1.48173	0.208992	0.413965	0.183337	0.395269
0.448804	0.018477	0.435598	0.854328
12.4743	0.12896	0.253353	0.374824	0.601114
0.0106023	0	0.498488	1
0.420334	0.166741	0.46576	0.215156
0	0	0.637075
0.309725	0.0244638	0.421844	0.820806
0.270959	0.0440145	0.46138	0.628471
0.611977	-0.0958635	0.37379	0.480479
0	0	0.637075
0	0	0.637075
0	0	0.637075
0	0	0.637075
0	0	0.637075
0	0	0.637075
0	0	0.637075
0	0	0.637075
0	0	0.637075
0	0	0.637075
0	0	0.637075
0	0	0.637075
0	0	0.637075
0	0	0.637075
0.0203246	0	0.498488	1
2.09775	0.142749	0.338273	0.33665	0.566103
0.0945403	0	0.498488	1
0.47371	-0.000546432	0.422814	0.995894
2.01434	0.0169529	0.335972	0.89879	0.953905
0.359846	0.0234441	0.456034	0.793873
0.311454	-0.0028032	0.396939	0.980906
0.025303	0	0.498488	1
0.172436	0.0267514	0.460177	0.760472
0	0	0.637075
5.96142	0.036805	0.253013	0.792091	0.898342
0.0865938	0.00309816	0.497688	0.957143
0.247079	0.0314215	0.447818	0.742959
2.43476	0.232719	0.438596	0.147623	0.34537
0	0	0.637075
0	0	0.637075
0	0	0.637075
0	0	0.637075
0	0	0.637075
0	0	0.637075
0	0	0.637075
0	0	0.637075
0	0	0.637075
0.223305	-0.000894038	0.422222	0.9933
0.775781	-0.132991	0.458856	0.282968
0.282446	0.135269	0.468308	0.266064
1.43676	-0.0209054	0.357128	0.871681	0.939956
2.36733	-0.303368	0.454774	0.08775	0.245022
0	0	0.637075
0.513871	-0.0370283	0.388175	0.762273
2.00061	-0.367288	0.503442	0.0546787	0.177987
2.12758	0.325872	0.556094	0.0610567	0.192192
0.569523	0.0396929	0.427445	0.712234
0.40484	-0.0466029	0.397798	0.699047
0.445886	-0.0218402	0.393356	0.854663
1.46987	-0.0370007	0.353071	0.778246	0.890793
4.63066	-0.593017	0.618362	0.0140123	0.0668747
0.0106023	0	0.498488	1
0.010613	0.0123787	0.499599	0.828166
0	0	0.637075
0	0	0.637075
0.168132	0.0085216	0.470923	0.913375
0.052018	0.0128744	0.499624	0.821586
1.87401	-0.296574	0.490322	0.0867398	0.243523
2.26707	0.109062	0.310327	0.450788	0.66606
3.93975	-0.586345	0.674795	0.013823	0.0661172
1.51495	0.073251	0.358572	0.586624	0.768336
0.00837544	0	0.498488	1
1.47562	-0.110592	0.371702	0.426956	0.647398
0.953145	0.00324494	0.399172	0.97774	0.991201
18.6686	-0.401743	0.454447	0.0433001	0.151814
1.62667	-0.0138479	0.415355
1.30568	-0.0327628	0.349072	0.803739	0.904487
0.0493207	0.0198229	0.501338	0.728873
0.0609453	0.0100223	0.499199	0.860452
4.50716	0.282773	0.378654	0.103121	0.272289
2.25874	-0.0913638	0.349819	0.510801	0.715434
27.0279	-0.350851	0.320552	0.0465865	0.159633
0.256312	0	0.498488	1
0.182097	0	0.498488	1
0.212847	0	0.490726	1
0.153212	0.0122219	0.49437	0.841703
0.045983	0	0.498488	1
0.270865	0	0.489223	1
0.333857	0	0.48666	1
0.020884	0	0.498488	1
0.680592	-0.0893064	0.384894	0.499351
0.025303	0	0.498488	1
0	0	0.637075
1.27579	-0.229569	0.471599	0.138994	0.331627
0.160882	0.0206925	0.482644	0.772495
0	0	0.637075
0	0	0.637075
0	0	0.637075
0	0	0.637075
0	0	0.637075
0	0	0.637075
0	0	0.637075
0	0	0.637075
0	0	0.637075
0	0	0.637075
0	0	0.637075
0	0	0.637075
0	0	0.637075
0	0	0.637075
0	0	0.637075
0	0	0.637075
0	0	0.637075
0.163757	0.0100223	0.499199	0.860452
2.09524	-0.151517	0.408096	0.288418	0.51886
1.73165	-0.0636962	0.361633	0.631299	0.798498
1.06838	0.107927	0.379355	0.431911	0.651166
0.476373	-0.0200633	0.418201	0.854256
0	0	0.637075
0.0106023	0	0.498488	1
0.515167	-0.0314487	0.37083	0.804183
0	0	0.637075
3.24701	-0.028672	0.352832	0.826497	0.916799
1.00561	-0.0819732	0.363397	0.544462	0.739707
0.669031	0.010791	0.374104	0.931055
1.12301	0.0152045	0.35331	0.906896	0.957574
4.38804	0.405844	0.626292	0.0336282	0.126171
0.456411	-0.00999548	0.4065	0.929881
0.0915162	0.00292912	0.497941	0.959328
1.51797	-0.437608	0.586861	0.032331	0.122775
0.187866	-0.00557221	0.454507	0.95005
0.00911579	0	0.498488	1
2.14358	-0.0396199	0.364547	0.759017	0.88134
0	0	0.637075
0.186266	0.0121915	0.443498	0.898753
0.387796	-0.0143894	0.423661	0.892287
3.27755	0.348578	0.54795	0.0558508	0.180451
2.99457	-0.0402877	0.33126	0.765897	0.884973
9.60619	0.198758	0.304607	0.20367	0.421719
4.56296	0.159632	0.274634	0.286233	0.516793
0.203811	0.0247599	0.502927	0.665902
3.23067	-0.0594627	0.323679	0.666364	0.821665
0.253348	0.0721531	0.436584	0.516544
0.483576	0.0941808	0.420082	0.446207
0	0	0.637075
2.89744	-0.0166756	0.319258	0.902122	0.955482
0	0	0.637075
0	0	0.637075
0.210259	0.000218305	0.498369	0.996946
3.5993	0.010961	0.349578	0.933136	0.96992
2.1262	-0.0396	0.361076	0.760551	0.882004
2.53446	-0.612735	0.721891	0.0114777	0.0576952
0.731811	-0.0395104	0.361896	0.760733
0.010613	0.0123787	0.499599	0.828166
8.89123	-0.459531	0.467977	0.0288583	0.113285
1.24149	-0.0786165	0.374938	0.552529	0.745268
5.68019	-0.262648	0.458405	0.115458	0.293775
1.7667	-0.131732	0.413338	0.333344	0.562799
99.1046	-1.18432	0.389219	4.10971e-05	0.000738415
0.824829	-0.140851	0.421879	0.303378
0.0214585	0.0197215	0.501309	0.730191
2.94191	0.277395	0.427338	0.108203	0.281378
1.36596	0.037478	0.365702	0.770841	0.887111
0.486164	0.0344517	0.500998	0.578885
0.362741	0.0141673	0.427498	0.89205
0.215585	0	0.491264	1
1.98856	0.513137	0.533491	0.0217556	0.0924226
1.85099	-0.0114174	0.339528	0.931348	0.969005
1.03236	-0.0146255	0.384759	0.904318	0.956193
0.032605	0.016825	0.500509	0.768413
2.99728	-0.039444	0.334767	0.769732	0.886633
0.855174	-0.131715	0.416246	0.330979
2.64147	-0.030657	0.313424	0.822679	0.914751
3.13074	-0.0639446	0.323062	0.644149	0.807333
0	0	0.637075
0.186673	0.0275631	0.471119	0.733457
0.997926	0.159556	0.454546	0.236803	0.462126
0.219954	0.0374633	0.44132	0.709119
2.58767	0.793216	0.881298	0.00460409	0.0290987
5.52668	-0.0271511	0.232087	0.845017	0.926267
0.619119	0.0777105	0.378498	0.554224
0.0249384	0.0123763	0.499598	0.828198
0.309694	0.0551618	0.452009	0.578009
0.290789	0.0148889	0.469464	0.852254
0.416278	0.0358465	0.493804	0.596342
0.606012	0.0515463	0.388054	0.678601
0.510381	0.0155283	0.439066	0.874766
0.0233378	0.0100223	0.499199	0.860452
0	0	0.637075
0	0	0.637075
0	0	0.637075
0	0	0.637075
0	0	0.637075
0	0	0.637075
0	0	0.637075
0	0	0.637075
0	0	0.637075
0	0	0.637075
0	0	0.637075
0	0	0.637075
0	0	0.637075
0	0	0.637075
0	0	0.637075
0	0	0.637075
0	0	0.637075
0	0	0.637075
0	0	0.637075
0.594831	0.0213214	0.417618	0.845749
0	0	0.637075
0	0	0.637075
0	0	0.637075
0	0	0.637075
0	0	0.637075
0	0	0.637075
0	0	0.637075
0	0	0.637075
0	0	0.637075
0	0	0.637075
0	0	0.637075
0.809864	0.0102552	0.386328	0.932449
0	0	0.637075
0.379461	-0.0341367	0.404012	0.769668
0	0	0.637075
0	0	0.637075
3.38669	-0.00440773	0.377391	0.97156	0.987737
3.18264	-0.00374693	0.378813	0.975737	0.990725
1.46695	0.11163	0.37505	0.421504	0.64301
3.2221	0.0623945	0.31729	0.653097	0.81341
2.36616	0.346567	0.50949	0.0615695	0.193181
3.03368	0.326752	0.455551	0.0744362	0.219536
11.0805	-0.0849219	0.284097	0.551246	0.744141
3.74235	-0.252464	0.442613	0.127413	0.313336
0.507859	-0.0116067	0.39238	0.922293
0.190284	0.050013	0.424267	0.652296
0	0	0.637075
1.85387	0.11714	0.460066	0.318385	0.548926
0	0	0.637075
0	0	0.637075
0	0	0.637075
0	0	0.637075
0	0	0.637075
0	0	0.637075
0	0	0.637075
0	0	0.637075
0.0266883	0.0100223	0.499199	0.860452
0	0	0.637075
0	0	0.637075
0	0	0.637075
0.744861	0.0776736	0.382488	0.55153
0	0	0.637075
0.107688	0.011105	0.496804	0.850935
1.76903	-0.263279	0.489476	0.106642	0.278656
5.19463	0.179307	0.429301	0.221974	0.444385
3.0301	0.391444	0.54884	0.0443178	0.154206
1.20067	0.0577574	0.371673	0.656064	0.814895
15.1842	-0.952466	0.497504	0.000981034	0.00892468
0	0	0.637075
2.84015	1.1961	0.803412	0.000938687	0.00866712
5.30455	0.0685787	0.312827	0.623725	0.793514
0	0	0.637075
0	0	0.637075
0	0	0.637075
0	0	0.637075
0	0	0.637075
0	0	0.637075
0	0	0.637075
0	0	0.637075
0	0	0.637075
0	0	0.637075
0	0	0.637075
0	0	0.637075
0	0	0.637075
0	0	0.637075
0	0	0.637075
0	0	0.637075
0.192796	0.0247599	0.502927	0.665902
0	0	0.637075
5.79247	0.000485425	0.299407	0.997179	0.999352
0.058934	0	0.498488	1
0.289235	0.0707901	0.485686	0.414677
0.862783	-0.294286	0.509651	0.0837238
1.45458	-0.0278889	0.335734	0.834921	0.921226
0.141404	0.0203976	0.483178	0.774284
1.40294	0.180606	0.38864	0.236751	0.462065
1.65832	0.0596821	0.351097	0.656422	0.815154
1.46111	-0.118832	0.390017	0.388386	0.614791
0.42407	-0.0605003	0.404867	0.61583
0.558344	0.0783719	0.386838	0.545044
0.953621	0.078654	0.38165	0.547712	0.742158
0.191213	0.0197504	0.441917	0.839284
0.372815	0.0108427	0.486439	0.871842
0.0339201	0	0.498488	1
0.285635	-0.0432697	0.435898	0.678255
0.0400504	0.0100692	0.499206	0.859807
7.13984	0.125537	0.315854	0.392077	0.618143
0.538341	-0.0194829	0.368754	0.877645
0.0143129	0	0.498488	1
0.0770122	0.00654334	0.498751	0.908603
0.0143352	0	0.498488	1
1.54994	-0.0190617	0.336511	0.886274	0.948011
25.2187	-0.0426249	0.250545	0.760455	0.882004
0.477367	0.035752	0.398247	0.763629
0	0	0.637075
0	0	0.637075
1.04072	0.0954958	0.362971	0.488004	0.696941
1.41897	0.0382929	0.321559	0.778882	0.890793
0.185573	-0.00932804	0.478285	0.898542
0.311059	0.0371791	0.458924	0.68175
0	0	0.637075
0.649898	0.0524928	0.404063	0.660069
0	0	0.637075
8.29909	0.833527	0.463956	0.00170495	0.0136896
0	0	0.637075
3.81599	-0.231564	0.421889	0.152979	0.352557
0	0	0.637075
0	0	0.637075
0	0	0.637075
0	0	0.637075
0	0	0.637075
0	0	0.637075
0	0	0.637075
0	0	0.637075
0	0	0.637075
0	0	0.637075
0	0	0.637075
0.237658	0.0717085	0.465131	0.463864
0.179066	0.025952	0.446345	0.786331
0.92035	0.0237919	0.396519	0.840568
5.40004	-0.0552562	0.320985	0.688419	0.835542
0.580032	0.00778127	0.412995	0.944005
1.03507	0.151014	0.426146	0.277105	0.507858
0.147338	0.00742896	0.481017	0.916662
0.426618	0.134385	0.423002	0.318244
0.0681913	0.0123762	0.499598	0.828199
1.68103	-0.277307	0.453784	0.105269	0.276077
0.00911579	0	0.498488	1
0.742973	-0.0300449	0.384872	0.806583
0.0650029	0.0123762	0.499598	0.828199
0.242511	0.0300739	0.504998	0.601449
0.693487	0.24561	0.494459	0.116693
0.160057	0.00751253	0.49886	0.89514
7.04976	0.0397429	0.291901	0.774775	0.889319
0.140711	0.000226602	0.468359	0.997735
0.552811	-0.0843921	0.407028	0.500195
5.43353	0.342947	0.487746	0.0649668	0.200723
0.741321	0.0529967	0.376223	0.678583
0.182925	0.0247599	0.502927	0.665902
0.041768	0	0.498488	1
2.21744	0.1215	0.355424	0.397244	0.622791
1.96098	0.00178109	0.329549	0.989394	0.996174
7.13858	0.274442	0.291196	0.0931408	0.254808
0.610274	0.0656156	0.39422	0.599544
0.363254	0.0193772	0.501138	0.73494
0	0	0.637075
1.13363	0.117183	0.42585	0.362359	0.589077
0	0	0.637075
0	0	0.637075
0	0	0.637075
0	0	0.637075
0	0	0.637075
0	0	0.637075
0	0	0.637075
0	0	0.637075
0	0	0.637075
0	0	0.637075
0	0	0.637075
0	0	0.637075
0	0	0.637075
0	0	0.637075
0	0	0.637075
0	0	0.637075
0	0	0.637075
0	0	0.637075
0	0	0.637075
0	0	0.637075
0	0	0.637075
0	0	0.637075
1.04298	0.10827	0.396805	0.418301	0.640785
5.84422	0.334473	0.390217	0.0675338	0.205917
0.172621	0.00372507	0.444557	0.968663
0.0106233	0.0123762	0.499598	0.828199
0	0	0.637075
0	0	0.637075
0.99024	0.00408719	0.393665	0.972446	0.988087
17.3665	0.200402	0.331108	0.204559	0.422669
0.302659	0.05229	0.46664	0.562976
0.0176579	0	0.498488	1
0.032265	0	0.498488	1
0.0153374	0	0.498488	1
0	0	0.637075
0.570962	-0.000533957	0.387951	0.996458
0.118909	0	0.494798	1
0.0998606	0.0260861	0.487475	0.706473
0.649212	0.057013	0.381856	0.653481
0.114175	0.0267427	0.487026	0.701458
0	0	0.637075
1.29621	-0.0883858	0.386716	0.501775	0.708371
0.194897	0.00653489	0.434799	0.948037
0.0844735	0.00462127	0.498571	0.935387
0.0182316	0	0.498488	1
0.490647	-0.00920129	0.464281	0.911608
0.272725	0.0272959	0.491404	0.682459
0	0	0.637075
0	0	0.637075
0.0257921	0.0100223	0.499199	0.860452
0	0	0.637075
0	0	0.637075
0	0	0.637075
0	0	0.637075
0	0	0.637075
0	0	0.637075
0	0	0.637075
0	0	0.637075
0	0	0.637075
0	0	0.637075
0	0	0.637075
0	0	0.637075
0	0	0.637075
1.3431	0.0123796	0.346539	0.924871	0.9665
0.0329072	0.0100223	0.499199	0.860452
0.115869	-0.00232992	0.498387	0.967424
0	0	0.637075
0.20342	0.0217548	0.501873	0.704091
0.0143129	0	0.498488	1
0.976681	-0.044259	0.399823	0.711092	0.851257
0	0	0.637075
0.460004	-0.0970225	0.417266	0.438808
2.66809	0.280362	0.41817	0.106289	0.277973
0.212368	0.0244433	0.49571	0.696784
0.198665	0.0576089	0.429777	0.601495
0.233659	0.0502344	0.440584	0.62769
0.0900364	0.0104443	0.499264	0.854648
6.77368	0.0820815	0.318	0.560175	0.749793
4.00042	-0.0146997	0.332013	0.912537	0.959619
3.44269	-0.123778	0.398117	0.367517	0.593248
0	0	0.637075
1.10685	-0.246307	0.490653	0.117744	0.297165
0.165731	-0.000349096	0.445565	0.997043
5.99223	0.047343	0.280707	0.734832	0.866362
0.570477	0.00298795	0.457559	0.972592
2.52961	0.137344	0.391057	0.333583	0.562954
0	0	0.637075
0	0	0.637075
0.0266883	0.0100223	0.499199	0.860452
0	0	0.637075
1.18263	0.202235	0.543615	0.114041	0.291579
0.152148	0.0330465	0.472728	0.683866
0	0	0.637075
0	0	0.637075
0.0556552	0.00825759	0.498951	0.884814
0.434902	-0.00734384	0.399099	0.949695
0.0547197	0.0123787	0.499599	0.828166
0.222925	0.0248668	0.416608	0.821775
0.161482	0.0177978	0.4701	0.823709
10.4086	0.10457	0.279433	0.468783	0.68133
8.70836	-0.626213	0.641027	0.0117471	0.0587221
4.94435	0.287892	0.400774	0.100197	0.267377
0.135996	0	0.471632	1
0.489253	0.0487897	0.497222	0.488362
1.0505	0.114566	0.361947	0.417919	0.640434
0.35853	0.0393875	0.41665	0.725777
7.21289	0.33281	0.468	0.070812	0.212407
4.48681	0.13431	0.307857	0.364033	0.590271
0.524564	0.0228477	0.502108	0.690613
0	0	0.637075
0	0	0.637075
0	0	0.637075
0	0	0.637075
0.0188038	0	0.498488	1
0.15688	0.0067734	0.458789	0.93745
1.28482	-0.0635346	0.373336	0.625473	0.794766
9.77394	0.0830515	0.287578	0.559457	0.74962
3.72522	-0.151433	0.400564	0.292982	0.5232
0	0	0.637075
0.403451	-0.0095457	0.416269	0.930475
1.73181	-0.0807433	0.364427	0.549342	0.743159
0.188983	0.0161739	0.491293	0.80124
0	0	0.637075
0.284752	0.0320927	0.446769	0.739501
0.239998	0.0217573	0.501874	0.704059
0.602332	0.0809169	0.452148	0.450614
0.655268	0.0915644	0.400465	0.477132
1.66278	0.0573509	0.385808	0.648882	0.810399
2.60985	0.0314278	0.350518	0.811053	0.908583
0.0523483	0.0197216	0.501309	0.730191
0.010613	0.0123787	0.499599	0.828166
2.34069	-0.237227	0.470795	0.132607	0.321369
0.670516	-0.0334031	0.420564	0.76077
1.13558	0.0323196	0.472204	0.691033	0.837079
3.21149	0.0561059	0.29487	0.688167	0.835283
0.110107	0	0.498488	1
0.040559	0.00653961	0.498751	0.908655
2.31452	-0.0585056	0.360294	0.658292	0.816373
0	0	0.637075
1.77536	-0.188375	0.429596	0.207428	0.426072
0.696687	-0.0465747	0.39955	0.697782
0.471342	-0.0762852	0.409986	0.532763
3.72165	0.206469	0.405299	0.189222	0.403119
0.0271474	0.0126072	0.499642	0.825051
0	0	0.637075
0	0	0.637075
0.262476	-0.0117936	0.463269	0.888021
5.63827	0.00837375	0.400077	0.942483	0.97468
0.0572738	0	0.498488	1
0	0	0.637075
0	0	0.637075
0	0	0.637075
0	0	0.637075
0	0	0.637075
0	0	0.637075
0	0	0.637075
0	0	0.637075
0	0	0.637075
0	0	0.637075
0	0	0.637075
0	0	0.637075
0	0	0.637075
0	0	0.637075
0	0	0.637075
0	0	0.637075
0.0768782	0	0.498488	1
0	0	0.637075
0	0	0.637075
0.688173	0.280782	0.513982	0.089176
4.47155	-0.159052	0.386597	0.282068	0.51269
0	0	0.637075
0	0	0.637075
0.0578529	0.0143724	0.499934	0.80129
1.56329	0.0110048	0.427821
1.63867	-0.261779	0.453652	0.117173	0.296292
1.59193	0.0888498	0.342054	0.524253	0.72523
3.04167	-0.112277	0.354245	0.429015	0.648835
23.9321	0.0123817	0.415714	0.910209	0.958873
0.338212	0.0164273	0.419129	0.879672
0	0	0.637075
0.453697	0.0376402	0.457643	0.680859
6.13712	-0.293662	0.350315	0.0900362	0.249089
0	0	0.637075
0.830662	0.0538087	0.369859	0.677926
1.52787	0.147351	0.408488	0.297788	0.528246
0	0	0.637075
0.618579	0.0551276	0.486581	0.489147
0.171213	0.0100223	0.499199	0.860452
0	0	0.637075
5.97917	0.174647	0.423719	0.233002	0.457765
2.22372	0.534054	0.542305	0.0192198	0.0845825
0.595248	0.0252593	0.421845	0.81523
0.923886	0.10046	0.386209	0.454506
6.24156	0.119449	0.275315	0.412271	0.635667
1.54021	0.100347	0.335109	0.479661	0.689763
3.01201	0.0947118	0.348374	0.497687	0.705452
0.742445	-0.0184635	0.368219	0.88408
0.268124	0.0185929	0.465536	0.822832
2.90179	0.522782	0.490606	0.0191664	0.0843921
0.703062	0.199145	0.419857	0.195483
0.641864	0.0131773	0.357992	0.918578
0.929307	-0.0556078	0.385911	0.658085
0.532787	0	0.470599	1
0.138346	0.0156563	0.459194	0.856784
24.0368	0.449257	0.354435	0.0202922	0.0878636
30.7209	0.146237	0.42894	0.285214	0.515804
0.31337	0.0345269	0.400203	0.769901
0	0	0.637075
1.30504	0.202093	0.450021	0.178193	0.38831
1.06762	0.204482	0.576302	0.0890593	0.247452
0.00965615	0.0126072	0.499642	0.825052
0	0	0.637075
1.29058	0.0166745	0.368549	0.895102	0.952372
0.0825752	0.0100731	0.499206	0.859753
0.54326	0.0910524	0.413369	0.466042
0	0	0.637075
1.20429	0.0976317	0.388758	0.463317	0.676982
0.0232547	0	0.498488	1
0.864517	-0.1387	0.41112	0.317009
0	0	0.637075
0.861577	-0.0746622	0.476315	0.423875
0	0	0.637075
0.0339201	0	0.498488	1
0.0272383	0	0.498488	1
0.0388009	0.00808635	0.49893	0.887185
0	0	0.637075
0	0	0.637075
0	0	0.637075
0	0	0.637075
0	0	0.637075
0.0563057	0	0.498488	1
0	0	0.637075
0	0	0.637075
0	0	0.637075
0	0	0.637075
0	0	0.637075
2.01338	-0.115238	0.359273	0.416744	0.639495
0.273362	0	0.448714	1
0.493664	0.0688022	0.446628	0.515559
0.0802933	0	0.498488	1
0	0	0.637075
0	0	0.637075
0	0	0.637075
0	0	0.637075
0	0	0.637075
0.0233378	0.0100223	0.499199	0.860452
0	0	0.637075
0.803627	-0.047618	0.388424	0.700287
0.0882624	0.00870208	0.497994	0.880387
3.03544	-0.0340805	0.284132	0.806296	0.905449
0.072755	0.0176221	0.488403	0.791692
3.59508	0.181753	0.343749	0.241232	0.467716
4.19921	0.00159909	0.300927	0.990698	0.99663
2.21354	-0.0912341	0.394524	0.483764	0.693083
2.54648	-0.113874	0.372979	0.414949	0.63769
0.120324	0.00260664	0.498442	0.963534
0	0	0.637075
0.385942	0.016075	0.374952	0.897423
0	0	0.637075
0.209775	0.013121	0.490742	0.838015
8.74507	0.0563026	0.456902	0.561443	0.750715
0.12309	0.00571709	0.494484	0.924596
0.00837544	0	0.498488	1
0	0	0.637075
0	0	0.637075
0	0	0.637075
0	0	0.637075
0	0	0.637075
0	0	0.637075
0	0	0.637075
0	0	0.637075
0	0	0.637075
0	0	0.637075
0	0	0.637075
0	0	0.637075
0	0	0.637075
0.0143129	0	0.498488	1
0.00965615	0.0126072	0.499642	0.825052
0.337796	0.0184162	0.478394	0.804038
0	0	0.637075
0	0	0.637075
1.06992	-0.074474	0.372333	0.573179	0.759163
0.0475074	0.0102572	0.499235	0.857221
0.132922	0.0100223	0.499199	0.860452
0	0	0.637075
0.115147	0.0152329	0.460929	0.858768
2.93595	0.218828	0.431631	0.165318	0.369836
0.0176579	0	0.498488	1
0.735009	0.139326	0.401279	0.322191
0.488605	0.141238	0.45619	0.269018
2.24718	-0.486653	0.620649	0.023863	0.0990777
0.588865	-0.105598	0.411144	0.414665
0.101403	0	0.498488	1
0.409929	0.0154532	0.399867	0.894431
7.22209	0.404015	0.487231	0.0434227	0.152061
0.0344088	0	0.498488	1
2.37446	2.34299	1.62073	7.76111e-05	0.00120862
0.139275	0.00150473	0.471215	0.984577
1.88321	0.0774639	0.34746	0.572176	0.758481
0.439831	0.0982771	0.432376	0.415614
0.60509	0.0289231	0.504498	0.615176
6.18541	0.206811	0.365619	0.194418	0.409945
10.0541	0.147799	0.292369	0.322439	0.552428
0.629473	0.0214329	0.384649	0.860649
76.5867	0.0895662	0.285768	0.530884	0.730059
196.38	0.173146	0.552464	0.120009	0.301094
0.279709	0.0381108	0.443452	0.701547
1.68504	-0.589819	0.812107	0.010036	0.0524613
185.808	0.110542	0.415424	0.393847	0.619631
0.149978	0	0.498488	1
0	0	0.637075
0.0376506	0.0100223	0.499199	0.860452
0.149444	0.0100223	0.499199	0.860452
0	0	0.637075
0	0	0.637075
0	0	0.637075
0	0	0.637075
0	0	0.637075
0	0	0.637075
0	0	0.637075
0	0	0.637075
0	0	0.637075
0	0	0.637075
0.285116	0.0486932	0.428995	0.654039
0.2541	0.0233307	0.468443	0.775691
0.347008	0.078329	0.475195	0.411712
1.47887	0.093779	0.379297	0.485196	0.694538
0.775376	0.0565385	0.428836	0.608769
0.280031	0.00224318	0.458207	0.979321
5.02894	-0.256681	0.458616	0.120162	0.301374
2.09643	-0.0175368	0.342399	0.894483	0.952203
9.6713	0.445302	0.432409	0.0296955	0.115589
0.0143352	0	0.498488	1
0.64616	0.24731	0.525121	0.102116
3.14016	-0.624188	0.587505	0.0116744	0.0584529
3.65335	0.00172612	0.325883	0.989761	0.996259
3.45799	0.102148	0.397274	0.439599	0.657968
0.0192617	0	0.498488	1
0.136377	0.0289049	0.458379	0.746018
0.338249	0.0329846	0.424453	0.759832
17.6085	0.0860145	0.284237	0.546412	0.741272
0	0	0.637075
7.01547	0.330455	0.346539	0.0632002	0.196556
0.00696197	0	0.498488	1
0.604107	0.0524341	0.393399	0.669634
0.346966	0.0142501	0.499823	0.803169
0	0	0.637075
0	0	0.637075
0	0	0.637075
0	0	0.637075
0	0	0.637075
0	0	0.637075
0.0588542	0.0100692	0.499206	0.859807
0.803678	0.0189369	0.457301	0.830229
0.0349591	0.0126072	0.499642	0.825052
0	0	0.637075
0.211547	0.0124518	0.492477	0.842647
0.0813579	0	0.498488	1
0	0	0.637075
0	0	0.637075
0	0	0.637075
0	0	0.637075
0	0	0.637075
0	0	0.637075
0	0	0.637075
0.793401	0.0238126	0.338001	0.858167
0	0	0.637075
0	0	0.637075
0	0	0.637075
0	0	0.637075
0	0	0.637075
0	0	0.637075
0	0	0.637075
0	0	0.637075
0	0	0.637075
0	0	0.637075
0	0	0.637075
0	0	0.637075
0	0	0.637075
0	0	0.637075
0	0	0.637075
0	0	0.637075
0	0	0.637075
0	0	0.637075
0	0	0.637075
2.10052	-0.204056	0.373416	0.19837	0.414838
2.3837	0.0561148	0.301398	0.68737	0.834883
1.91624	-0.170813	0.413282	0.245544	0.472275
2.20055	0.0892704	0.308656	0.530387	0.729942
0	0	0.637075
0	0	0.637075
7.05746	0.468824	0.360013	0.0172789	0.0782002
1.69476	-0.00282023	0.353846	0.982641	0.993674
19.4758	0.143459	0.288125	0.334687	0.563987
1.56624	1.88127	1.41861	0.000187552	0.00241882
0.953324	-0.087437	0.387703	0.50496	0.711103
0	0	0.637075
0	0	0.637075
0.282463	0.000305243	0.49837	0.995729
0.0192617	0	0.498488	1
0.107884	0.0159445	0.483901	0.819353
0.677512	-0.0921914	0.413912	0.46096
0.36315	0.0448788	0.415377	0.693139
8.71112	0.00222867	0.237871	0.987191	0.995435
0.537259	0.0616267	0.374956	0.63411
0.0224526	0	0.498488	1
3.23859	0.262563	0.368656	0.121492	0.303518
0.442406	0.0895258	0.465553	0.391362
0	0	0.637075
2.40319	0.201496	0.404529	0.196837	0.412952
0.69877	0.0697722	0.38361	0.587691
2.65707	0.0850513	0.368526	0.528178	0.727911
35.6243	1.13594	0.411671	9.35935e-05	0.00139808
0.662344	0.120079	0.418199	0.361633
0.741468	0.0297031	0.427571	0.77926
1.88467	0.403755	0.54623	0.0415856	0.147404
0.00911579	0	0.498488	1
2.3501	-0.227183	0.377523	0.163803	0.367855
4.43271	-0.159453	0.381078	0.283213	0.513732
2.30772	0.0296065	0.365416	0.817159	0.911492
0.867125	0.365535	0.527295	0.0533515
1.5597	0.236882	0.449584	0.140216	0.333417
4.46114	0.203699	0.394312	0.195862	0.411664
0.204217	0.015808	0.49058	0.807079
2.75103	0.221001	0.366405	0.172625	0.380278
3.29254	1.10866	1.25624	0.0012001	0.0104724
0	0	0.637075
6.10019	-0.188952	0.356326	0.226382	0.449622
0.732198	0.0102935	0.368995	0.934946
0.774328	-0.0652168	0.392658	0.602886
0.688869	0.0322579	0.358716	0.803757
0.160082	0.00646842	0.457599	0.940769
0.268127	0.00756022	0.4773	0.918339
0	0	0.637075
0.00965615	0.0126072	0.499642	0.825052
0.0317946	0	0.498488	1
0.0931059	0.0410826	0.480727	0.599635
0.0478747	0.00782069	0.498897	0.890867
0.167331	0.024346	0.421863	0.821618
0.7731	0.166164	0.438487	0.238471
0.300795	-0.0158615	0.45172	0.862168
1.57196	-0.0570233	0.39489	0.643464	0.806956
0.197665	0.0668386	0.473111	0.467309
0	0	0.637075
0.142902	0.00434648	0.48156	0.95078
0.527157	-0.0337713	0.410811	0.766815
0.358855	0.0253	0.450836	0.785778
0.0247412	0	0.498488	1
0.299392	0.0303074	0.418998	0.782876
0	0	0.637075
0	0	0.637075
0.189796	0.0226343	0.471941	0.775663
1.75607	-0.370904	0.603696	0.0420337	0.148676
2.90092	-0.0204608	0.290688	0.882273	0.945251
1.92999	0.133162	0.433236	0.311617	0.542231
0.0754845	0.0197216	0.501309	0.730191
0.395292	0.0494625	0.474083	0.56131
0.0233378	0.0100223	0.499199	0.860452
1.24598	0.147151	0.366274	0.318297	0.548871
1.05527	-0.121538	0.378956	0.386559	0.613194
0.531223	0.0100668	0.367134	0.936616
1.10226	0.0574794	0.359187	0.664123	0.820241
0.754851	-0.150075	0.430943	0.2753
0.323473	-0.00107937	0.407558	0.992376
0.21577	0.0882287	0.458336	0.410242
0	0	0.637075
0	0	0.637075
0	0	0.637075
0	0	0.637075
0	0	0.637075
0	0	0.637075
0	0	0.637075
0	0	0.637075
0.19644	0	0.498488	1
0.044972	0.0126072	0.499642	0.825052
0	0	0.637075
0	0	0.637075
0	0	0.637075
0	0	0.637075
0	0	0.637075
0	0	0.637075
0	0	0.637075
0	0	0.637075
0.541245	0.06882	0.39341	0.584409
0	0	0.637075
0.0272383	0	0.498488	1
0	0	0.637075
0	0	0.637075
0	0	0.637075
0	0	0.637075
0.531998	0.0340663	0.382682	0.783139
0.540228	0.0469569	0.3882	0.704192
0.0303203	0	0.498488	1
4.31775	0.11871	0.352324	0.407573	0.63103
0.634643	0.181453	0.517679	0.149333
0.191602	0	0.491437	1
4.35519	-0.0928562	0.324167	0.512555	0.716909
0.20226	0.0368742	0.457515	0.686676
0.023451	0	0.498488	1
0.195369	-0.00366385	0.479595	0.959333
0.618303	0.0401687	0.39401	0.739708
6.98784	-0.259923	0.3379	0.120173	0.301374
0	0	0.637075
0	0	0.637075
0	0	0.637075
0	0	0.637075
0	0	0.637075
0	0	0.637075
0.950203	-0.0184331	0.375887	0.88234	0.945251
1.0217	0.0261781	0.361404	0.8389	0.923374
0.349656	0.00572669	0.428691	0.955828
0.0713861	0.0197216	0.501309	0.73019
4.89939	0.055059	0.361536	0.675624	0.827306
0	0	0.637075
3.74931	0.400916	0.453368	0.0435152	0.152272
0.20287	0.0211672	0.435344	0.834076
0.82575	0.110906	0.361945	0.430661
0.131309	0	0.493833	1
0.174104	0.0365034	0.446239	0.70852
0.44249	0.035779	0.45901	0.691916
0	0	0.637075
0	0	0.637075
7.67566	-0.423431	0.683586	0.0255459	0.104238
0.25003	-0.0096685	0.473199	0.89986
5.5745	-0.0823968	0.326135	0.556949	0.748009
0.738801	0.0235884	0.417788	0.829806
1.4237	-0.411768	0.628659	0.0325705	0.12346
0.844441	-0.0181961	0.385281	0.881134
0.857849	-0.152401	0.417386	0.280452
1.19469	-0.179879	0.411839	0.229692	0.453546
0	0	0.637075
0	0	0.637075
0	0	0.637075
0	0	0.637075
0	0	0.637075
0	0	0.637075
0	0	0.637075
0	0	0.637075
0	0	0.637075
0	0	0.637075
0	0	0.637075
0	0	0.637075
0.0740014	0.0126072	0.499642	0.825051
[truncated: 30,061 more rows]

## Sheet: Uninjured_vs_Sham - DESeq2
Supplementary Table 1. Statistical pairwise comparisons using DESeq2 or edgeR.
Shown in the table are the statistical results of the comparisons, including, and identifier such as the respective ensembl gene id, base mean, p-values, adjusted p-values and log-fold-change columns for each respective comparison and tool used.
Data for Uninjured_vs_Sham DESeq2.
baseMean	log2FoldChange	lfcSE	pvalue	padj
107.366	-0.149693	0.126344	0.211066	0.326501
31.6461	-0.177401	0.177904	0.267484	0.391394
85.0523	-0.322252	0.183497	0.0487545	0.101338
141.675	0.117609	0.633239	0.674635	0.770446
59.6672	0.84332	0.168059	4.07151e-08	4.3481e-07
0.176287	-0.0870175	0.801467	0.716136
104.613	1.01862	0.159079	8.80409e-12	1.90491e-10
235.404	-0.679949	0.17624	1.73131e-05	0.000103261
278.148	0.159908	0.104396	0.111894	0.197791
15.1835	-0.515305	0.516668	0.0948626	0.173473
388.708	0.340605	0.166902	0.0245276	0.0571728
156.335	0.599415	0.108681	7.59302e-09	9.27398e-08
3.83106	0.133858	0.357236	0.586916	0.698885
3.25529	1.64287	0.674323	0.00046684	0.00191876
77.8754	0.180773	0.220101	0.335483	0.464868
262.852	0.598187	0.286447	0.00830146	0.0231232
35.9485	1.45012	0.427756	3.03173e-05	0.000170823
18.6641	-0.591228	0.201468	0.000762175	0.00294449
2.07532	-0.0426719	0.499061	0.875344	0.9176
1.28859	0.493212	0.647475	0.135215	0.230223
1038.06	0.0729028	0.111463	0.495336	0.620424
156.866	-0.369255	0.133967	0.00327565	0.0104368
181.421	-0.345314	0.16138	0.0190661	0.046331
95.2245	0.459911	0.158759	0.00151109	0.00535007
38.7046	2.00687	0.196105	8.42624e-26	1.28263e-23
4688.22	0.106239	0.116329	0.339168	0.468801
0.392778	0.258169	0.713145	0.379337
0.367194	0.196362	0.660732	0.494785
0.53424	-0.238688	0.807316	0.379564
0	0	1.13591
0.533521	-0.0829146	0.923947	0.629197
1.10833	-0.170478	0.636539	0.550291	0.668421
386.003	0.346445	0.0864794	3.82432e-05	0.000210322
288.899	-0.184785	0.13584	0.147456	0.246634
134.837	0.504497	0.150729	0.000274553	0.00120914
110.789	0.504728	0.205244	0.00456458	0.0139296
8.43948	-0.0936535	0.347202	0.699641	0.790029
65.5908	-0.161988	0.271204	0.45066	0.578926
88.864	1.19164	0.16668	5.77454e-14	1.79334e-12
423.019	0.531031	0.109939	4.14693e-07	3.58831e-06
441.648	-0.100407	0.154313	0.481072	0.607595
13.0328	0.638441	0.30981	0.00770002	0.0217649
71.994	0.0314736	0.174068	0.841543	0.894864
14.2891	0.0533127	0.319292	0.81934	0.879084
185.035	0.0559504	0.222786	0.767634	0.841827
1.97887	-0.588002	0.908632	0.0954726	0.174382
1.92723	-0.569446	0.922615	0.099862	0.180674
4.21045	-0.0426603	0.485065	0.874624	0.917161
3.26526	-0.406542	0.440461	0.147781	0.247045
132.777	-0.32079	0.135706	0.0116251	0.0306959
185.247	-0.287803	0.12511	0.0150592	0.0382361
253.245	0.521302	0.160271	0.000356205	0.00150702
2.91994	0.341818	0.425547	0.210734	0.32615
1335.09	0.0888849	0.0838601	0.27779	0.402982
1.98709	-0.43798	0.706669	0.179927	0.28819
11.657	-1.11645	0.561922	0.00297218	0.00959148
0	0	1.13591
12.0158	0.385078	0.291222	0.0881961	0.16363
88.1111	-0.0257528	0.155994	0.857941	0.9054
25.3491	-0.380328	0.736203	0.22878	0.347355
62.829	0.284761	0.151032	0.0412559	0.0883093
846.765	-0.196243	0.217847	0.29222	0.418772
13.0103	-5.80838	1.61802	9.37843e-08	9.3417e-07
1477.71	0.0685563	0.15176	0.625698	0.73091
372.315	0.226039	0.0870343	0.00765773	0.021668
226.596	-0.387755	0.137186	0.0024805	0.00820948
5.27893	-0.35561	0.367492	0.164767	0.269397
38.3686	0.0947552	0.253952	0.645947	0.747318
235.985	0.255046	0.13602	0.0455589	0.0958399
160.799	0.554238	0.100345	9.08882e-09	1.089e-07
49.9684	-0.346373	0.144105	0.00966255	0.0262679
417.429	-0.351725	0.103814	0.00042485	0.00176633
445.444	-0.139468	0.126581	0.244778	0.366353
27.7754	-0.123167	0.45017	0.645195	0.746557
298.268	-0.105675	0.0953334	0.25305	0.375458
142.598	-0.468175	0.127493	9.51866e-05	0.000472815
129.811	0.212797	0.111431	0.0462128	0.0970038
0.17808	-0.205382	0.780935	0.447649
57.666	-1.8342	0.29159	1.89077e-11	3.83028e-10
0.391092	-0.0125342	0.662162	0.963231
0.301856	-0.172775	0.763271	0.519172
0.0907887	0.0121118	0.867796	0.950833
4.44676	1.76536	0.640199	0.000173623	0.000805813
35.2214	-1.10555	0.327795	4.21386e-05	0.000228449
578.637	-0.120675	0.0926218	0.17984	0.288115
102.366	-0.218427	0.140445	0.0960866	0.175296
34.4516	0.116768	0.162968	0.433605	0.562533
20.2763	-1.18412	0.313696	8.53007e-06	5.50052e-05
18.2631	1.05747	0.316057	4.90836e-05	0.000262026
17.9323	-0.667588	0.267879	0.00217147	0.00730918
28.8658	0.617782	0.423776	0.0316825	0.0708554
77.2679	0.324855	0.0968184	0.000517899	0.00209829
2.20198	-0.615546	0.755467	0.0868232	0.161588
27.1903	1.67163	0.316047	7.08843e-09	8.77026e-08
1612.31	0.316197	0.0982294	0.000858888	0.00327134
5.69598	-0.379963	0.618052	0.223119	0.340892
30.8468	-1.94589	0.348476	1.25442e-09	1.80642e-08
65.579	-0.353021	0.18473	0.0316474	0.0708209
13.4476	-0.216476	0.487604	0.437397	0.566195
141.378	0.227244	0.11192	0.0339483	0.075053
0.152776	-0.0628741	0.917447	0.712762
2972.92	-0.353369	0.185698	0.0321802	0.0717309
39.5381	0.717864	0.168293	2.52808e-06	1.83928e-05
78.4	0.28661	0.112269	0.0075945	0.0215427
22.8934	-0.4565	0.247174	0.0249402	0.0579348
141.845	-0.875011	0.24942	3.63279e-05	0.000200774
105.855	-0.419727	0.175789	0.0077883	0.0219713
163.838	0.90296	0.106542	1.44762e-18	8.38883e-17
0.726325	-0.185137	0.833535
64.1723	0.301727	0.206328	0.091737	0.168843
229.925	0.500417	0.179144	0.00175953	0.0061086
257.111	0.27013	0.168502	0.0772408	0.147098
81.3071	0.726852	0.201312	3.86376e-05	0.00021186
38.0799	0.808084	0.208747	1.01155e-05	6.40066e-05
21.3344	-0.459403	0.217785	0.0135204	0.0349114
7.56289	-0.846733	0.481084	0.00886269	0.0244159
50.1497	0.356848	0.187545	0.0318175	0.0711059
1.97231	0.660916	0.605341	0.0539681	0.110174
0	0	1.13591
0.212344	0.00331172	0.724548	0.989834
1.39838	1.88904	0.829985	0.0005245	0.00212134
266.958	-0.408915	0.0739516	1.6425e-08	1.87547e-07
3573.68	0.435344	0.168808	0.00432784	0.0133029
79.6944	1.61972	0.442982	1.06019e-05	6.66937e-05
0	0	1.13591
3.62643	0.406838	0.417646	0.138016	0.234052
1.74654	1.28042	0.955576	0.00864765	0.0239456
470.917	5.77682	0.696916	1.85926e-20	1.3763e-18
6.41086	0.868664	0.426778	0.00425795	0.0131123
0.0716143	0	0.90851	1
0.302454	-0.0414755	0.782346	0.864035
0.148943	-0.189408	0.839675	0.442548
3.47657	-0.639419	0.567743	0.0542197	0.110614
32.8399	0.277525	0.177661	0.0819148	0.154313
795.788	0.243751	0.0937073	0.00730363	0.0208379
187.519	0.0859653	0.0943892	0.348022	0.47777
54.3866	0.814476	0.192706	2.11499e-06	1.56614e-05
102.893	-0.346825	0.159985	0.0177108	0.0436808
0.43533	-0.263499	0.786472	0.352431
24.5324	1.41594	0.370279	6.26897e-06	4.18221e-05
6.3906	0.454863	0.456128	0.11454	0.2013
0	0	1.13591
309.934	0.388304	0.114575	0.000375098	0.00157769
100.101	0.0563972	0.124243	0.632688	0.735799
1.08413	0.341481	0.621866	0.266284	0.390195
0.807354	-0.217127	0.833541	0.398446
12.4859	-1.82888	0.539995	2.40908e-05	0.000139268
239.41	-0.694136	0.178557	1.44204e-05	8.77528e-05
449.6	0.230617	0.159412	0.114616	0.201368
594.461	-0.25452	0.193001	0.134968	0.229919
3.65607	-0.447956	0.553719	0.148876	0.248394
5.49629	-0.588943	0.52838	0.0637957	0.126242
11.5675	-0.0268791	0.307454	0.906612	0.939021
582.647	0.360315	0.144599	0.00725828	0.0207277
123.993	0.028297	0.105375	0.780493	0.850621
29.3115	-1.8207	0.33214	2.3367e-09	3.20278e-08
155.757	-0.111951	0.153409	0.429775	0.559041
0.144381	-0.0341632	0.890636	0.852206
0.108852	-0.0281539	0.910314	0.868345
14.4157	-0.511805	0.406371	0.0635647	0.125877
0.289541	0.0626985	0.709136	0.813607
0.181649	-0.0125117	0.854699	0.951198
42.1981	1.05071	0.522382	0.00313133	0.0100436
259.858	0.135075	0.156336	0.348308	0.477981
15.6167	0.478816	0.537544	0.122512	0.21246
58.3791	0.0069019	0.140331	0.958119	0.973224
21.0346	1.82781	0.447153	1.82835e-06	1.37222e-05
1.85097	0.00202176	0.575283	0.994164	0.996654
284.465	0.165844	0.120381	0.147804	0.247064
82.1202	0.959958	0.140718	5.3078e-13	1.41291e-11
181.569	-0.411306	0.148207	0.00266394	0.00873368
177.051	0.286446	0.122255	0.013513	0.0348964
114.651	0.215987	0.118281	0.0553074	0.112472
3.87616	0.102915	0.491611	0.706155	0.795639
12.7368	0.222502	0.40309	0.394853	0.524376
0.0177385	-0.0564671	0.915732	0.740578
4.22368	0.314727	0.345107	0.202341	0.31608
2.00697	-0.443371	0.811306	0.172619	0.27909
4.44041	-0.281553	0.439597	0.302927	0.430435
7.91382	0.496881	0.387983	0.0643751	0.127168
14.3404	0.288659	0.386714	0.266282	0.390195
87.1775	0.00471682	0.231942	0.980662	0.987929
14.8134	0.676911	0.585778	0.0466034	0.097676
0.303665	-0.0465764	0.658339	0.864675
0.0708981	-0.0289558	0.910312	0.864696
1431.64	0.19325	0.170299	0.210793	0.326194
262.79	-0.513533	0.134214	4.23935e-05	0.000229485
0.726751	0.424668	0.707877	0.190454
115.42	-0.460871	0.133901	0.000234476	0.00105259
0.700807	-0.283703	0.660793	0.345049
0.529649	0.0747992	0.6533	0.785899
173.608	0.0812342	0.102671	0.412387	0.541704
0.386174	-0.0281544	0.910314	0.868342
25.9724	0.11876	0.255463	0.566255	0.681834
9.23217	2.20239	0.773681	9.07147e-05	0.000453259
32.6455	-0.39604	0.292424	0.0804454	0.151942
8.53549	-0.435765	0.639619	0.175288	0.282413
15.5749	0.388134	0.238908	0.0507171	0.104584
67.7304	-0.130898	0.111676	0.221469	0.338935
35.7084	0.904869	0.351023	0.000846528	0.0032311
175.059	-0.0146078	0.181862	0.928592	0.954457
82.5191	-0.314753	0.174451	0.0451106	0.0951336
151.34	-0.0565159	0.0986228	0.553843	0.671518
286.056	0.204593	0.0777595	0.0072107	0.0206139
42.4289	0.22653	0.30042	0.320481	0.44903
159.906	0.318717	0.173615	0.0416599	0.0890065
0	0	1.13591
118.42	-0.0719252	0.217669	0.699476	0.789884
86.7746	0.126917	0.247401	0.531756	0.652213
127.078	2.46636	0.452046	2.22801e-09	3.06741e-08
195.731	-0.138275	0.0964044	0.138793	0.235185
12.6343	0.873052	0.398987	0.00280648	0.00914411
0.0257921	-0.0628741	0.917447	0.712762
70.8441	0.756615	0.182606	3.74015e-06	2.62649e-05
824.876	0.35238	0.195527	0.040132	0.0862794
135.115	0.795944	0.175243	5.17079e-07	4.38129e-06
0	0	1.13591
0	0	1.13591
0	0	1.13591
0	0	1.13591
0.0387588	0	0.90851	1
11.7286	0.178822	0.407642	0.493088	0.618111
1.02739	0.4244	0.694902	0.190064	0.30128
0.18064	-0.183532	0.794244	0.482654
12304.3	-0.0233652	0.167687	0.878426	0.919526
478.395	0.641394	0.169248	2.71853e-05	0.000155083
10.051	-0.999037	0.69859	0.0131011	0.0339993
20.0429	0.17848	0.229836	0.356066	0.485971
4.90914	1.2725	0.537155	0.000859198	0.00327179
208.421	0.0430228	0.191675	0.799932	0.865219
489.69	0.1774	0.0770862	0.0188302	0.0458505
1.79096	-0.194374	0.869102	0.40986	0.539205
55.8642	0.180809	0.218942	0.333593	0.462931
48.4274	2.98464	0.854683	5.65559e-06	3.81065e-05
14.2563	0.931442	0.590615	0.0111142	0.0295416
812.719	0.069743	0.114449	0.524323	0.646063
17.219	-0.834414	0.327141	0.00108678	0.00403
14.0559	-0.0122298	0.368213	0.960658	0.974773
134.276	0.53957	0.126783	6.05142e-06	4.0546e-05
76.9599	0.384171	0.107163	0.000183748	0.000847571
7.52944	-0.0105298	0.368064	0.966117	0.978292
7.92862	-0.143901	0.475906	0.597624	0.707855
445.384	0.87027	0.182648	1.39361e-07	1.34537e-06
0.18924	-0.0928687	0.868748	0.653353
0.0967087	-0.0281543	0.910314	0.868343
0.422596	0.106089	0.727361	0.690104
5.29599	1.54361	0.690044	0.000870136	0.00330894
1237.56	0.0916816	0.108021	0.377415	0.507702
0.159891	-0.0628741	0.917447	0.712762
0.0139596	0	0.90851	1
0.423174	-0.185307	0.729375	0.504915
56.6596	-0.132877	0.21635	0.473754	0.601091
0	0	1.13591
0.0336475	-0.0413229	0.912333	0.808109
51.5941	0.559255	0.185417	0.000671625	0.00263231
0.495657	-0.0780371	0.905974	0.666955
140.885	0.503912	0.169168	0.000966793	0.00363178
1.23479	-0.550412	0.881362	0.11113	0.196747
1151.56	1.46374	0.222425	3.41793e-12	8.00417e-11
0.259074	-0.204842	0.716413	0.469978
49.5979	1.52532	0.276483	2.17562e-09	3.00485e-08
29.7613	1.02173	0.236255	9.08674e-07	7.27983e-06
0.516638	-0.362929	0.807764	0.234414
0.597887	-0.391327	0.72025	0.219197
27.5388	-0.096597	0.282896	0.660109	0.758829
561.987	0.0361763	0.12188	0.755118	0.832833
50.7159	-0.507555	0.25567	0.0150159	0.0381397
31.9017	0.615684	0.164484	3.68787e-05	0.000203586
87.8363	0.30353	0.106047	0.00288464	0.00935687
44.1536	1.35174	0.349025	5.32859e-06	3.60832e-05
191.999	-0.204752	0.0947177	0.0257532	0.0595162
36.885	0.342571	0.143141	0.0100565	0.0271748
38.7286	0.618302	0.288874	0.00676453	0.0195266
5.38799	-0.0706044	0.432596	0.788166	0.857081
106.543	0.0426486	0.177765	0.789926	0.858111
181.944	1.05206	0.097698	2.91139e-28	5.93677e-26
138.864	-1.11406	0.201	1.73032e-09	2.43179e-08
4.01152	3.21828	0.453573	3.55369e-14	1.13629e-12
230.57	1.41371	0.31582	4.08343e-07	3.53902e-06
0.41548	-0.23448	0.821027	0.378718
0.348049	0.0203735	0.67334	0.939959
70.888	-0.25558	0.150826	0.0668308	0.130968
1.73203	0.21267	0.612524	0.463943	0.5917
405.641	-0.282754	0.159204	0.0525464	0.107688
85.1589	0.63586	0.152741	5.77108e-06	3.88483e-05
327.671	0.630395	0.088068	1.51903e-13	4.41315e-12
40.2727	-0.213236	0.166973	0.160422	0.263891
2.95448	-0.184589	0.47794	0.502326	0.62652
69.3445	-0.21534	0.135005	0.0894906	0.165449
0.717408	-0.107864	0.517072	0.696026
1.2059	0.210617	0.475789	0.446032	0.574487
0.182925	0	0.90851	1
92.4139	0.262397	0.115644	0.0174038	0.0430826
11.9829	0.329491	0.289229	0.141833	0.239118
211.484	-0.154316	0.151005	0.269766	0.393907
435.316	0.108442	0.120988	0.346427	0.476246
107.587	1.76182	0.189217	8.78399e-22	7.8457e-20
0.171935	-0.094198	0.866876	0.650845
10.1331	-0.257951	0.317794	0.273209	0.397483
132.899	0.141932	0.183553	0.386953	0.516878
2.38083	0.0823695	0.513887	0.764268	0.839198
2173.26	0.208028	0.16391	0.164462	0.269042
36.7519	-1.65778	0.339474	5.63286e-08	5.85234e-07
154.677	0.71735	0.156597	5.81372e-07	4.87446e-06
58.9421	-2.23995	0.371686	8.70575e-11	1.56943e-09
1.00622	-0.746266	0.930214	0.0555248	0.112808
652.591	-0.465596	0.0671068	1.64149e-12	4.04109e-11
45.8016	0.407007	0.136841	0.00145143	0.00516465
26.3448	0.127199	0.23329	0.514964	0.637694
1651.86	-0.545129	0.196386	0.00153279	0.00541451
2.4458	0.0698476	0.494368	0.797438	0.863212
296.104	0.0793872	0.117901	0.480537	0.607025
273.015	0.16083	0.141881	0.224956	0.343173
314.527	-0.105012	0.12195	0.365335	0.495901
1.5223	-0.0829145	0.923947	0.629197	0.733158
14.5844	-0.393852	0.469335	0.17083	0.276757
71.5655	0.0842212	0.207249	0.639671	0.741565
5.98336	-0.205395	0.454655	0.450518	0.578813
1.11311	-0.327126	0.657581	0.286694	0.413078
22.7683	0.0551088	0.636683	0.841582	0.894864
0.562459	0	0.820884	1
1.95555	0.235369	0.481165	0.39877	0.527871
1.06331	-0.509216	0.879762	0.128158	0.220317
1.67145	0.339029	0.65356	0.272095	0.396375
260.733	0.478167	0.138127	0.000202652	0.000925093
60.2657	1.04261	0.140503	6.79217e-15	2.37561e-13
191.888	-0.130382	0.740286	0.624462	0.729916
1.79046	-0.455082	0.825976	0.163467	0.267697
1.59782	-0.343115	0.685764	0.26845	0.392462
1.21537	0.14446	0.57418	0.609092	0.71717
188.441	-0.635175	0.155162	7.83572e-06	5.10148e-05
22.9499	0.487977	0.16128	0.000888501	0.00336853
79.5292	-0.0835629	0.151727	0.55202	0.669919
106.746	0.863908	0.159372	4.29789e-09	5.58423e-08
0.0176579	0	0.90851	1
1.418	0.796727	0.897671	0.0464528	0.0974076
0.408976	0.1508	0.7219	0.581412
23.3957	0.0226229	0.715578	0.931311	0.956126
0.731945	0.0910036	0.607813	0.74434
0.638766	-0.0451797	0.720439	0.863206
0.0282779	0	0.90851	1
433.533	0.178403	0.577651	0.532119	0.652404
1.41979	-0.391717	0.69724	0.218659	0.335629
1.4632	-0.243189	0.545094	0.399797	0.528895
51.0049	1.57198	0.237128	2.4015e-12	5.74208e-11
30.2791	1.52156	0.219952	3.42269e-13	9.40044e-12
0.0949952	0.0278738	0.909139	0.87021
0.298024	0	0.90851	1
0.0143352	-0.0281544	0.910314	0.868342
175.113	0.794886	0.231223	5.93044e-05	0.000310229
1.91431	0.247853	0.656342	0.401	0.530227
0	0	1.13591
24.5496	1.01367	0.261701	6.56542e-06	4.35944e-05
2536.49	0.341289	0.0644525	7.56219e-08	7.68485e-07
15.4351	0.918068	0.360005	0.000895137	0.0033891
8.22555	1.12667	0.321594	2.54091e-05	0.000145758
0.0139596	0	0.90851	1
236.776	0.172386	0.188775	0.303701	0.431307
0.499009	0.459709	0.812246	0.162234
0.380476	-0.118249	0.85867	0.588002
25.9023	2.73172	0.44941	5.41418e-11	1.01323e-09
338.548	0.225712	0.127256	0.0606951	0.12132
3520.93	0.0691944	0.128685	0.569824	0.684454
4.9682	-0.642584	0.460989	0.0333368	0.0739128
7.47317	-0.401534	0.318269	0.0919172	0.169089
3.19267	0.552529	0.376487	0.0382062	0.0828394
1.55926	0.0120193	0.472213	0.964274	0.977123
1.85969	-0.41742	0.916684	0.163183	0.267395
704.897	0.147171	0.119978	0.197751	0.310616
35.8456	0.0122116	0.187012	0.941565	0.962721
0.294385	-0.187557	0.831132	0.452182
1018.58	-0.420004	0.124334	0.00034788	0.00147787
16.5595	-0.507217	0.289913	0.0253643	0.0587493
208.075	0.241426	0.142854	0.0697964	0.135646
102.493	-0.203852	0.202843	0.249188	0.371335
235.78	-0.622588	0.167053	3.81138e-05	0.00020984
17.6701	-0.466678	0.321434	0.0527921	0.108161
2.04445	-0.883472	1.02454	0.0345673	0.0762265
485.849	0.0746384	0.0974139	0.428956	0.558211
476.168	0.130927	0.152547	0.353396	0.483367
3.56083	0.158545	0.513686	0.56927	0.684116
5.99137	-0.294288	0.381033	0.254326	0.376815
0	0	1.13591
0.010613	-0.0564604	0.91573	0.740607
0.192796	0	0.90851	1
0	0	1.13591
0.0211009	0	0.90851	1
18.9402	0.724063	0.414114	0.012478	0.0325896
44.892	-0.720546	0.350661	0.00599138	0.0176339
0	0	1.13591
1.00072	-0.301004	0.68015	0.320574	0.449074
7.45909	-1.57314	0.527797	0.000105889	0.000519823
58.253	-0.0272898	0.200364	0.876446	0.91816
284.345	-1.27794	0.16697	1.45659e-15	5.66263e-14
66.6742	0.34069	0.123573	0.0035837	0.0112573
65.3366	0.551288	0.149805	6.38074e-05	0.000330742
28.7829	1.36238	0.34299	3.56815e-06	2.51224e-05
3978.35	0.438237	0.146883	0.00125017	0.00454541
17.0129	-0.411392	0.33602	0.0942703	0.172522
2.23358	0.0156764	0.456906	0.953027	0.969853
1098.44	0.033887	0.12525	0.775577	0.847669
211.662	-0.138698	0.0889782	0.10931	0.194192
30.0684	-0.926601	0.322487	0.000315859	0.00136273
17.57	-0.621425	0.238201	0.00184143	0.00635519
421.35	0.70693	0.110957	2.37262e-11	4.74853e-10
0.97636	-0.00325179	0.491778	0.990419	0.994098
8.44059	-0.973171	0.851364	0.0225926	0.0533412
3.76657	0.0629873	0.429339	0.81002	0.872332
11.216	0.929177	0.389951	0.0014355	0.00512222
21.4825	-0.096049	0.237065	0.626617	0.731493
1.87436	-0.967174	0.948258	0.0260405	0.0600902
429.617	-0.0199954	0.0726356	0.77934	0.850178
0.211528	-0.26145	0.803651	0.348342
345.606	-0.113069	0.157574	0.43556	0.564392
0.153383	-0.043749	0.863062	0.828279
1.16048	-0.0374332	0.661958	0.890741	0.927918
0.0406493	-0.00800259	0.908656	0.962375
0.238501	0	0.90851	1
0.209912	-0.105847	0.869542	0.613211
34.4708	-0.119153	0.263768	0.572456	0.686777
484.564	-0.031527	0.147107	0.817846	0.877961
0.118381	-0.133014	0.894326	0.513407
0	0	1.13591
414.956	0.329153	0.0843413	6.19181e-05	0.000322108
43.4831	-0.000519896	0.201454	0.997646	0.999038
7.6734	-0.548793	0.368999	0.0372453	0.0810925
139.252	0.0120154	0.0910678	0.892103	0.9288
3.56973	0.865436	0.740678	0.0282329	0.0642995
4.23178	1.6708	0.803913	0.00108541	0.00402558
1.12914	-0.414898	0.886065	0.174633	0.281736
84.3806	0.0528136	0.604839	0.848894	0.899056
1.77206	-0.2336	0.58453	0.422845	0.552053
19.0767	0.215495	0.192605	0.205222	0.319634
183.488	-0.165376	0.0780676	0.0305333	0.0686476
188.197	-0.0641823	0.0945906	0.484443	0.610603
59.7116	-0.368429	0.140161	0.00479352	0.014542
282.071	0.0781067	0.212317	0.669623	0.766139
4.35023	0.779564	0.545007	0.0214755	0.0511056
2.8042	0.311239	0.477772	0.272455	0.396733
2.10548	0.124293	0.464569	0.64522	0.746557
0.642045	-0.192948	0.667708	0.500977
0.00837544	0	0.90851	1
0.390295	-0.307819	0.807326	0.289402
0	0	1.13591
0.254837	0	0.90851	1
0.334792	-0.206155	0.864432	0.393764
0.380741	0.030491	0.655746	0.911078
0.10178	-0.0281544	0.910314	0.868342
11.6694	0.835586	0.37312	0.00266754	0.00874282
63.0428	-0.286027	0.164377	0.0561418	0.113869
8.74615	-0.102744	0.352086	0.674105	0.770075
0.613792	-0.065579	0.604634	0.813338
661.734	-0.863247	0.160591	5.55147e-09	7.03784e-08
0.615797	-0.364173	0.750151	0.243066
0.197556	-0.0717545	0.857906	0.731034
680.871	0.0924336	0.0825158	0.251725	0.374007
6.16429	-2.95723	0.771428	1.96498e-06	1.4651e-05
1.27065	-0.754872	0.710501	0.0438224	0.092883
39.2315	0.0133434	0.393407	0.958114	0.973224
738.707	-0.395004	0.166872	0.00901792	0.0247615
151.135	0.0332371	0.186666	0.841631	0.894868
11.0997	0.623423	0.310294	0.00921599	0.0252316
0.532812	0.0642995	0.581973	0.816954
224.969	-0.0438598	0.0842448	0.593943	0.704924
0.741235	0.126737	0.607137	0.652753
1.49062	0.668043	1.0688	0.0588379	0.118316
25.4783	0.211482	0.384582	0.409099	0.538486
10.7303	0.102654	0.260713	0.624294	0.729806
498.836	-0.0183653	0.107355	0.858897	0.906099
451.926	-0.428579	0.0855848	2.60791e-07	2.36849e-06
52.6531	0.347488	0.192641	0.0406582	0.0872285
469.878	0.247703	0.123956	0.0350215	0.0769611
532.818	0.318268	0.243694	0.113749	0.200284
14.7368	1.231	0.439929	0.000257112	0.00114281
131.425	0.0851763	0.146742	0.532793	0.652861
0.446175	-0.0981062	0.817606	0.675083
112.509	-0.322433	0.0993209	0.000767239	0.00296193
4.49464	-0.504828	0.50802	0.0984625	0.178711
112.35	-1.01772	0.133656	1.52987e-15	5.91192e-14
775.306	-0.10955	0.105268	0.280016	0.405315
0	0	1.13591
0	0	1.13591
0	0	1.13591
155.287	-0.505173	0.134388	5.76147e-05	0.000302414
0.466411	-0.327371	0.764441	0.279162
13.0185	0.27677	0.263918	0.191237	0.302716
60.0911	1.04385	0.203961	1.78679e-08	2.03485e-07
986.667	-0.0405046	0.133553	0.747554	0.827019
106.95	0.170408	0.172376	0.274689	0.399208
0.964341	0	0.652883	1	1
0.296745	0.0392478	0.87584	0.839145
0.786771	-0.0880989	0.596328	0.752196
0.309351	-0.0958701	0.678878	0.726382
0.14364	-0.0501765	0.896272	0.782624
0.0305743	0	0.90851	1
0.270639	-0.0281544	0.910314	0.868342
0.00911579	0	0.90851	1
705.316	0.31478	0.122988	0.00690884	0.0199033
52.5428	0.0950759	0.140895	0.470804	0.598613
0.0326953	-0.0564604	0.91573	0.740607
0.122973	-0.0800573	0.906818	0.658826
0.0106233	-0.0564671	0.915732	0.740578
0.181263	-0.179269	0.873464	0.433556
0.0869317	-0.0890005	0.923039	0.608909
0.0251263	0	0.90851	1
0	0	1.13591
0	0	1.13591
0.010613	-0.0564604	0.91573	0.740607
186.002	-1.11498	0.185341	1.05592e-10	1.86926e-09
0.0705154	0	0.90851	1
37.5046	-0.145194	0.174516	0.356949	0.48681
52.4615	0.15417	0.138364	0.234533	0.354183
0.379352	-0.163847	0.746899	0.544515
0.34669	0.133562	0.669002	0.632163
173.786	0.113125	0.302372	0.61926	0.725575
3148.99	0.44361	0.134968	0.000439415	0.00181814
0.596692	-0.166955	0.725555	0.544414
4091.92	0.670848	0.112415	3.65336e-10	5.87992e-09
2.47716	-0.132996	0.702927	0.627895	0.732527
339.976	0.438051	0.288505	0.0517604	0.10636
546.549	0.367955	0.14303	0.00563983	0.0167429
116.54	0.20644	0.236382	0.294892	0.421567
879.439	1.23653	0.169395	2.01981e-14	6.67555e-13
1.85457	-0.667657	0.721993	0.0666671	0.130716
1.92654	0.225293	0.66295	0.439788	0.568236
10.0156	-0.000340615	0.249208	0.998667	0.999832
507.076	-0.772467	0.110691	2.78189e-13	7.74878e-12
44.1982	0.00501551	0.126109	0.96655	0.978456
1.16681	0.0410228	0.568316	0.882173	0.922014
0	0	1.13591
17118.9	-0.58401	0.13228	2.37705e-06	1.73581e-05
3.40168	0.296887	0.373965	0.246292	0.36793
78.637	-0.293998	0.119042	0.009406	0.025677
583.324	-0.0800861	0.0981298	0.399266	0.528321
536.898	-0.141474	0.13138	0.253662	0.376083
44.4165	0.47554	0.182772	0.00344812	0.010898
0	0	1.13591
0.0853364	-0.0297416	0.873364	0.87814
0	0	1.13591
0.11711	-0.0811628	0.844739	0.709187
11.0331	-0.342871	0.304287	0.138079	0.234139
11.1557	-0.00920434	0.328226	0.968924	0.980033
5.61165	-0.326031	0.490157	0.256321	0.379088
59.8255	0.0822768	0.144748	0.542107	0.66149
0.427678	-0.115767	0.727014	0.665054
29.7039	0.167632	0.266036	0.429848	0.559103
0.297762	-0.235425	0.834921	0.369133
8.9038	4.3564	1.33581	1.03531e-06	8.21219e-06
158.276	8.3834	1.09181	7.46342e-17	3.53776e-15
0.593775	-0.1979	0.774167	0.464477
93.8208	-0.0325419	0.0957657	0.726054	0.811084
61.0784	0.0189417	0.129589	0.877154	0.918634
33.7057	0.0448939	0.208971	0.804115	0.867946
34.2565	-0.643571	0.242578	0.00147869	0.00524824
82.9895	-0.105656	0.11615	0.341153	0.470763
6.33636	-1.91436	0.750413	0.000261629	0.00116074
78.4975	0.765303	0.144613	1.21329e-08	1.41912e-07
201.297	1.29857	0.283937	2.66001e-07	2.40771e-06
274.773	-0.120286	0.0773096	0.112348	0.198431
689.628	0.119524	0.105996	0.241505	0.362555
169.308	0.789949	0.515865	0.0169779	0.042225
0.149948	0.0200634	0.89354	0.911377
46.347	0.607528	0.262816	0.00449819	0.013762
1.94982	-0.299968	0.68058	0.321956	0.450572
0.182243	-0.0628741	0.917447	0.712763
50.9848	0.1921	0.233564	0.325817	0.454709
0.816681	-0.301566	0.979535	0.197073
212.657	-0.160968	0.125457	0.175892	0.283133
431.112	0.0371429	0.163681	0.804102	0.867946
0.0318389	-0.0681727	0.919004	0.690133
131.807	-0.226278	0.122075	0.0509743	0.105014
244.696	1.46487	0.306579	9.95342e-08	9.87349e-07
12.2412	-0.459296	0.276057	0.0361552	0.0791388
8.98864	0.0058957	0.341422	0.980434	0.987884
26.2747	-0.111224	0.246859	0.583132	0.695799
122.591	-0.258161	0.117085	0.0207023	0.0495767
44.5494	-0.496583	0.159805	0.000652876	0.0025672
0.0601739	-0.0281542	0.910314	0.868344
0.136506	0	0.89239	1
0.561249	-0.057656	0.642106	0.83418
87.8518	0.379616	0.125813	0.0013918	0.00499232
0.0278877	-0.0558399	0.915574	0.743326
185.421	0.440571	0.116862	7.24621e-05	0.000370539
167.367	0.294175	0.197857	0.0898115	0.165964
116.167	-0.371993	0.189333	0.0262901	0.0605692
0.980123	0.062825	0.46679	0.814852	0.875573
0.920818	0.201043	0.670256	0.48468
5.75086	1.2307	0.47811	0.000506022	0.00205634
20.1061	-0.0582189	0.179184	0.717793	0.804266
7.42919	0.909043	0.463342	0.004697	0.0142813
3.30897	0.170813	0.472422	0.532239	0.65247
2.6862	-0.229613	0.746307	0.418008	0.547364
0.944901	-0.0661837	0.748283	0.79611	0.862379
51.6655	-0.915409	0.184723	4.78202e-08	5.03475e-07
0	0	1.13591
20.7584	0.041642	0.295342	0.852885	0.901869
16.0548	-0.252525	0.217541	0.174695	0.281764
1568.01	0.28423	0.0917611	0.00141254	0.0050519
3.16128	-0.794234	1.17352	0.0354468	0.0777456
26.8563	1.87825	0.478533	3.39698e-06	2.40819e-05
303.602	0.236053	0.133401	0.0598694	0.119966
71.4104	-0.124469	0.192272	0.464255	0.591958
82.9647	8.03013	1.23805	1.8e-13	5.16007e-12
0	0	1.13591
0	0	1.13591
0.391164	-0.167112	0.691229	0.551762
852.772	0.132035	0.0927149	0.142585	0.240141
36.7591	-2.87298	0.348283	8.27853e-18	4.3858e-16
0.0141389	0	0.90851	1
20.7083	-0.246688	0.249373	0.226989	0.34551
296.987	-0.862401	0.172917	4.54249e-08	4.8154e-07
0.226521	-0.121009	0.790943	0.627261
3.70701	-1.25002	0.978508	0.0100319	0.0271254
0.445112	-0.0211843	0.662382	0.937922
0.31559	-0.0980392	0.792836	0.688477
94.5594	0.0881973	0.156972	0.541852	0.661326
254.96	0.131964	0.137965	0.307804	0.435426
192.712	0.239364	0.161336	0.104879	0.187818
64.4947	0.213066	0.132386	0.0873932	0.162439
413.093	-0.183132	0.0829629	0.0237986	0.055738
210.919	-0.0551844	0.129532	0.652297	0.752214
0.0141389	0	0.90851	1
39.6512	0.0564634	0.170989	0.715944	0.802861
202.59	-0.191782	0.164995	0.202538	0.31628
10.63	-0.434082	0.394669	0.105653	0.188968
39.1284	0.32522	0.17046	0.0348723	0.0767496
899.384	0.235101	0.130785	0.0564966	0.114439
138.569	1.00597	0.123887	2.68377e-17	1.34281e-15
127.757	0.831097	0.137842	1.27534e-10	2.2283e-09
1.70934	0.102336	0.515589	0.710476	0.79905
14.6042	0.486715	0.338531	0.050496	0.104198
0.435565	-0.257649	0.810262	0.350607
261.163	0.0311131	0.100033	0.747758	0.827164
374.341	-2.62534	0.253423	2.51298e-26	4.14641e-24
1.31504	-0.587546	0.998951	0.0835794	0.156848
64.2024	-0.316154	0.151779	0.0239426	0.0560025
197.191	-0.56565	0.165614	0.000162769	0.000761691
290.608	-0.104748	0.142284	0.430769	0.559862
1.43516	-1.03829	1.19013	0.0197588	0.0477105
6.36863	-0.0444146	0.313276	0.847711	0.898361
4.926	0.0444975	0.480723	0.869022	0.913125
8.85781	-1.62645	0.44826	1.16967e-05	7.29651e-05
1.74271	-0.299219	0.459848	0.283463	0.409343
56.5886	-0.627033	0.377824	0.0203196	0.0488662
259.848	2.3118	0.345977	1.28367e-12	3.23765e-11
347.585	1.13761	0.144816	2.54964e-16	1.11334e-14
1195.52	-0.11003	0.115027	0.317243	0.44539
0.651665	-0.0409181	0.577251	0.882545
3020.31	0.0694476	0.129006	0.569269	0.684116
6.99229	-0.0424944	0.347714	0.860837	0.907481
0.121963	-0.0921915	0.916371	0.606108
2.97519	0.295548	0.402071	0.263612	0.387142
1.08948	-0.226459	0.617136	0.438217	0.56685
0	0	1.13591
27.8905	0.0750694	0.229469	0.69761	0.78856
0	0	1.13591
93.998	-0.957371	0.173262	2.00138e-09	2.77841e-08
19.0251	-0.478656	0.232118	0.0140359	0.0360315
2.99821	-0.220762	0.578573	0.446059	0.574487
0	0	1.13591
111.233	-0.0928321	0.151094	0.507263	0.630904
220.696	1.26159	0.378076	4.17744e-05	0.000226702
336.016	0.0608392	0.162648	0.682936	0.777377
2.41844	-0.194864	0.589781	0.498213	0.623198
48.9391	-0.529181	0.234792	0.00713645	0.0204426
1.4657	-0.209945	0.480247	0.448664	0.576859
543.784	0.236112	0.153835	0.096014	0.175223
723.066	-0.486206	0.22657	0.0111252	0.0295627
127.798	0.272987	0.257361	0.19028	0.301533
0	0	1.13591
10.764	-1.16155	0.467876	0.000724089	0.00281294
8.22045	-0.803376	0.550639	0.0191077	0.0463983
872.959	-0.227165	0.145127	0.0924478	0.169848
260.949	-0.175886	0.143016	0.187427	0.297929
21.445	0.177677	0.208524	0.325165	0.454079
40.2311	0.474131	0.145613	0.000431723	0.00179043
36.6023	0.182328	0.207016	0.310077	0.438031
336.29	-0.216779	0.143601	0.105217	0.188376
1.13974	-0.486057	0.860475	0.141729	0.238961
0	0	1.13591
0	0	1.13591
0	0	1.13591
0.299901	-0.104619	0.856615	0.628269
0	0	1.13591
44.0716	1.31057	0.192746	7.52921e-13	1.96551e-11
114.784	0.0270829	0.128301	0.82354	0.882075
72.3178	-0.671717	0.318185	0.0060542	0.0177922
69.2641	-0.138158	0.151117	0.323542	0.452176
243.192	0.157687	0.0848762	0.0568893	0.11504
7445.69	-0.354277	0.117434	0.00151576	0.00536135
82.2838	-0.202641	0.120881	0.0779474	0.148104
15.132	-0.262896	0.365886	0.29758	0.424567
56.804	1.09709	0.346994	9.04159e-05	0.000451871
49.9794	0.508135	0.134838	5.47642e-05	0.000289279
40.6459	-2.23404	0.362981	3.95567e-11	7.54639e-10
12.3301	0.924827	0.478065	0.00486578	0.0147405
197.561	1.69726	0.282034	1.10886e-10	1.95337e-09
138.966	-0.391093	0.10031	5.1726e-05	0.000274842
38.2264	0.187147	0.208947	0.300713	0.427992
32.3407	0.918452	0.189255	8.06224e-08	8.14705e-07
88.6892	-0.00133272	0.236713	0.994608	0.996961
1.3885	0.0464165	0.493198	0.864214	0.909665
1.52313	0.387607	0.512696	0.191494	0.302946
117.867	0.918328	0.144093	1.15961e-11	2.43822e-10
551.6	0.0336104	0.138195	0.795492	0.862056
180.048	0.360822	0.159647	0.0134191	0.0346913
986.98	0.0105167	0.142593	0.937099	0.959744
112.752	0.282889	0.116034	0.010563	0.0282994
0.228428	-0.0424607	0.912545	0.802967
124.574	0.543404	0.141421	3.46263e-05	0.000192551
48.4725	0.0878851	0.156402	0.542054	0.661463
17.7098	-0.232043	0.245028	0.250299	0.372501
3.09263	-0.0334475	0.566278	0.903735	0.936803
140.241	0.299852	0.151195	0.0317264	0.0709462
8.74528	-0.55466	0.670627	0.10427	0.186974
154.178	-0.309809	0.0975301	0.00101161	0.00377912
78.4245	0.0319847	0.291684	0.885994	0.92455
81.1297	0.103368	0.211938	0.571774	0.686224
0.0424137	0	0.90851	1
22.5086	-0.308517	0.286703	0.166366	0.271314
111.29	-2.08933	1.20905	0.0010618	0.00394478
1.04589	-0.426054	0.803413	0.185292	0.295229
0	0	1.13591
0.0716427	0	0.90851	1
0.806827	-0.960576	1.11412	0.0260537
0	0	1.13591
2.43121	0.0795174	0.616036	0.774956	0.847345
0.0822654	-0.0887427	0.885551	0.650967
59.5615	-0.448966	0.277165	0.0409769	0.0878076
44.2092	0.261702	0.185022	0.112234	0.198247
118.438	-0.320719	0.15843	0.0271235	0.0621448
74.3923	0.138685	0.17612	0.38244	0.512616
0.0106023	0	0.90851	1
0.377992	0.0188705	0.64335	0.9451
86.2234	0.337462	0.0929393	0.000178687	0.000826693
27.4751	-0.335643	0.250225	0.101319	0.182638
65.1979	-2.09299	0.356628	2.30635e-10	3.86748e-09
1.89758	-0.729578	1.08799	0.0487853	0.101384
63.7027	-0.0725095	0.146841	0.595671	0.706277
59.7119	0.576602	0.131518	2.83868e-06	2.04323e-05
0	0	1.13591
89.3632	0.43013	0.182295	0.00806382	0.0225864
68.5989	-0.16578	0.134009	0.18857	0.299437
14.5506	-0.0590399	0.200768	0.736953	0.819658
15.3341	0.148411	0.227858	0.440179	0.568604
19.0008	-0.492283	0.18018	0.00219248	0.00736906
0	0	1.13591
11.1481	0.700748	0.298723	0.00293087	0.00948296
0	0	1.13591
2.13219	0.201566	0.480291	0.466137	0.593763
0	0	1.13591
0	0	1.13591
0	0	1.13591
0	0	1.13591
0	0	1.13591
0	0	1.13591
0	0	1.13591
0	0	1.13591
0	0	1.13591
0	0	1.13591
0	0	1.13591
0	0	1.13591
0	0	1.13591
0	0	1.13591
0	0	1.13591
0	0	1.13591
0	0	1.13591
0	0	1.13591
0	0	1.13591
0	0	1.13591
0	0	1.13591
0	0	1.13591
0	0	1.13591
0	0	1.13591
0	0	1.13591
0	0	1.13591
0	0	1.13591
0	0	1.13591
0	0	1.13591
0	0	1.13591
0	0	1.13591
0	0	1.13591
0	0	1.13591
0	0	1.13591
0	0	1.13591
0	0	1.13591
0	0	1.13591
0	0	1.13591
0	0	1.13591
0	0	1.13591
0	0	1.13591
0	0	1.13591
0	0	1.13591
0	0	1.13591
0	0	1.13591
0	0	1.13591
0	0	1.13591
0	0	1.13591
0	0	1.13591
0	0	1.13591
0	0	1.13591
0	0	1.13591
0	0	1.13591
0	0	1.13591
0	0	1.13591
14.7233	0.652517	0.351048	0.0119764	0.0314561
23.3017	0.468456	0.346862	0.06283	0.124805
17.5411	-0.0537224	0.186632	0.746675	0.826425
9.95327	0.596342	0.276855	0.00708599	0.0203243
0.445566	0.172472	0.828322	0.484016
14.0627	2.7528	0.319285	3.83706e-19	2.39572e-17
0.771831	0.508869	0.914205	0.122606
9.7616	0.400193	0.431027	0.149786	0.249566
0.173677	0.0325102	0.74974	0.897902
1.32697	0.805335	0.714379	0.0349261	0.0767983
1.65297	2.11602	0.758108	0.000114569	0.000558377
3.2332	0.0814579	0.381075	0.746348	0.826281
1.08573	0.319927	0.499076	0.267415	0.391345
22.0428	1.34302	0.302598	4.9089e-07	4.1774e-06
15.5157	1.02404	0.329716	0.000120989	0.00058479
0.399845	0.0900248	0.629361	0.746245
9.09421	0.437753	0.289796	0.052571	0.107729
7.99839	0.141742	0.28584	0.521573	0.643886
0	0	1.13591
0.46322	0.0745937	0.780739	0.761684
1.62202	-0.108662	0.422509	0.678071	0.773226
1.67643	-0.596748	0.718222	0.0909949	0.167777
1.70516	-0.843631	0.690639	0.0272587	0.0624084
0.36344	-0.14826	0.68101	0.595758
4.28883	-0.343326	0.561037	0.253695	0.376106
13.7925	-0.617824	0.290573	0.00702468	0.0201752
22.6473	-0.695033	0.300888	0.00329953	0.0104943
0.81963	-0.515056	0.894653	0.123473
1.15918	-0.585667	0.8768	0.0986805	0.179001
1.80692	0.00018349	0.441341	0.999444	1
0.57572	-0.387082	0.74016	0.22237
5.87663	-0.127034	0.304938	0.578683	0.691789
1.74075	-0.405687	0.483867	0.164608	0.269219
2.47718	-0.392141	0.968006	0.15471	0.256275
0.00911579	0	0.90851	1
2.79698	-0.104471	0.405272	0.685528	0.779263
1.12118	-0.45594	0.683902	0.164918	0.269522
2.99902	-0.219089	0.473466	0.428159	0.557443
0.893499	0.126642	0.707909	0.642363
0.0687069	0	0.90851	1
0.312973	-0.294554	0.755449	0.32005
2.81508	1.87699	0.536526	1.60566e-05	9.65408e-05
1.95467	-0.879906	0.963346	0.0353413	0.0775379
1.57639	0.600299	0.660683	0.0828585	0.155673
1.64813	0.578274	0.57008	0.0766984	0.146232
0	0	1.13591
0	0	1.13591
0	0	1.13591
0.186257	-0.127079	0.851461	0.57077
0	0	1.13591
0	0	1.13591
0	0	1.13591
0	0	1.13591
0	0	1.13591
0	0	1.13591
0	0	1.13591
0.388655	-0.0586918	0.698641	0.826509
1.35557	-0.338736	0.734586	0.271017	0.395305
0.00837544	0	0.90851	1
0	0	1.13591
0	0	1.13591
0	0	1.13591
0	0	1.13591
0	0	1.13591
0	0	1.13591
0	0	1.13591
0	0	1.13591
0	0	1.13591
0	0	1.13591
0	0	1.13591
0	0	1.13591
0	0	1.13591
0	0	1.13591
0	0	1.13591
0	0	1.13591
0	0	1.13591
0	0	1.13591
14.706	-1.65694	0.432976	5.50604e-06	3.72032e-05
0.0143129	-0.0281544	0.910314	0.868342
0	0	1.13591
0	0	1.13591
0.183384	-0.0778976	0.922156	0.649593
5.12354	2.37929	0.772113	4.00666e-05	0.000218752
0.00711517	0	0.90851	1
2.4738	-0.135987	0.567718	0.629112	0.733158
4.45452	-0.229873	0.344568	0.347212	0.477052
4.11134	2.30144	0.630491	7.3703e-06	4.83048e-05
0.225543	-0.0732689	0.888359	0.701327
0.535493	-0.208973	0.740374	0.456073
9.79659	2.80965	0.75578	3.5721e-06	2.5142e-05
0.286012	-0.137018	0.843803	0.552019
23.7343	0.319685	0.347219	0.19694	0.309612
0.819767	-0.117042	0.627076	0.676366
0	0	1.13591
0.211893	-0.0667414	0.918573	0.69621
4.28001	0.375236	0.357002	0.137894	0.233935
1.96852	1.10116	0.747295	0.00979791	0.0265857
0.0390411	-0.0672254	0.918717	0.694152
0	0	1.13591
0	0	1.13591
0	0	1.13591
0	0	1.13591
0	0	1.13591
0	0	1.13591
0	0	1.13591
0	0	1.13591
0	0	1.13591
0	0	1.13591
0	0	1.13591
0	0	1.13591
0	0	1.13591
0	0	1.13591
0	0	1.13591
0	0	1.13591
0	0	1.13591
0	0	1.13591
0	0	1.13591
0	0	1.13591
0	0	1.13591
0	0	1.13591
0	0	1.13591
0.613011	0.494142	0.668749	0.137481
3.60724	0.0604544	0.383847	0.810562	0.872768
1.87703	1.2264	0.634478	0.00284179	0.00924298
2.14131	-2.26388	1.42828	0.000878505	0.00333669
0.468077	-0.0622566	0.660653	0.820133
1.7792	1.98522	0.791104	0.000269139	0.00118869
0.16068	-0.0334729	0.892781	0.854006
2.79504	-2.71487	1.28145	0.000200479	0.000917114
0.231901	-0.0518324	0.734018	0.841455
0.0364176	-0.0281544	0.910314	0.868342
0.0465075	0	0.90851	1
0.437137	-0.102032	0.579686	0.715262
8.79108	0.332524	0.328879	0.167976	0.273218
0.25633	0.019901	0.806943	0.931139
0.659438	-0.0800144	0.55347	0.773139
0.621708	-0.0150292	0.63838	0.956323
5.09411	-0.51539	0.463843	0.0800219	0.151288
0.228247	-0.167469	0.724836	0.5435
1.35655	0.510473	0.67394	0.128238	0.220409
5.07519	-0.272244	0.343458	0.266852	0.390792
1.18765	-0.651752	0.790602	0.0766596	0.146171
0	0	1.13591
0	0	1.13591
1.18304	-0.0988779	0.509662	0.719089	0.805175
1.41595	0.0585004	0.542748	0.832233	0.888156
2.94319	-0.964695	0.972801	0.0266409	0.06126
0.700152	-0.113067	0.615756	0.686814
0.165563	0.0165001	0.80121	0.943508
1.66456	-0.30987	0.569793	0.298985	0.42621
0	0	1.13591
5.93646	-0.218011	0.647767	0.453862	0.582106
1.10324	0.157384	0.448303	0.557897	0.675004
0	0	1.13591
0.0338034	-0.0628741	0.917447	0.712762
1.51376	0.00983319	0.575888	0.971624	0.98197
9.88708	-0.0677851	0.367251	0.784672	0.853927
0	0	1.13591
0	0	1.13591
0	0	1.13591
0	0	1.13591
1.74383	-0.0276068	0.437622	0.916409	0.945588
0	0	1.13591
0.217599	-0.18066	0.796093	0.487405
0.0188038	0	0.90851	1
2.49709	0.437556	0.460208	0.128973	0.221391
2.13999	-0.156906	0.499563	0.570691	0.685229
11.5487	0.341457	0.357339	0.1754	0.282509
0	0	1.13591
4.52312	-1.4199	0.565525	0.000485765	0.00198447
1.27003	-0.0937442	0.616487	0.736878	0.819658
15.7679	0.537556	0.397799	0.0498027	0.103052
0.010613	-0.0564604	0.91573	0.740607
0.44007	0	0.90851	1
0.611741	0.0318839	0.675194	0.906175
0.585409	0.00911536	0.575263	0.973693
0.0466755	-0.0750458	0.921191	0.661344
0	0	1.13591
1.21769	-0.932125	1.00506	0.0298524	0.0673409
0.136356	0	0.860378	1
5.18394	0.429787	0.372798	0.0989485	0.179372
1.3601	-0.442163	0.671283	0.174045	0.281018
0.214914	-0.017159	0.800565	0.941335
0	0	1.13591
0.969168	0.396591	0.575353	0.198707	0.311598
0	0	1.13591
9.19653	2.21246	0.577585	4.11426e-06	2.86235e-05
30.0861	2.71709	0.222676	2.0923e-35	8.86766e-33
0.0188038	0	0.90851	1
1.49204	-0.321281	0.493118	0.263676	0.387211
0.274313	-0.171561	0.739209	0.530469
1.13549	0.0606789	0.48314	0.822506	0.881213
0.647493	-0.300094	0.748942	0.314373
1.34297	-0.0857918	0.534372	0.756436	0.83389
0.289649	0	0.90851	1
0.37605	-0.0509979	0.58879	0.8541
1.18582	0.261167	0.494396	0.3562	0.485972
0.543598	-0.153684	0.688783	0.58206
2.65793	-0.495649	0.594136	0.124461	0.21508
0.427379	-0.123701	0.644558	0.658706
0.699751	0.0948506	0.570877	0.733912
0.604476	-0.000401207	0.695043	0.998799
3.50395	-1.02208	1.37117	0.0155488	0.039281
5.73803	-0.404991	0.411114	0.136809	0.232401
4.1226	-1.76347	0.830019	0.000866653	0.00329685
0.222901	0.1032	0.711941	0.701339
0.527885	-0.215906	0.906478	0.34164
0.0284518	-0.0281544	0.910314	0.868343
0.456349	-0.494033	0.985996	0.110831
0	0	1.13591
0.485087	-0.338782	0.911763	0.213359
3.29185	1.91734	0.512019	6.56743e-06	4.35944e-05
0.0289685	-0.0667414	0.918573	0.69621
0.00911579	0	0.90851	1
0	0	1.13591
0.906037	-0.132879	0.497852	0.629148
0.00965615	-0.0558401	0.915574	0.743325
2.98866	-0.0893392	0.394375	0.726262	0.811185
0.0636182	-0.0764692	0.921667	0.655465
11.8296	0.500135	0.471549	0.0906273	0.167242
0.457632	0.0949168	0.642485	0.732524
0.929566	-0.250665	0.621419	0.395893
0	0	1.13591
0	0	1.13591
7.83633	-0.0697572	0.504276	0.798503	0.864062
2.21451	0.111096	0.45846	0.678991	0.774072
0.466101	-0.0657243	0.585074	0.813029
0.912455	0.136397	0.704314	0.619407
2.43533	0.171076	0.432493	0.520276	0.64281
0	0	1.13591
0	0	1.13591
0	0	1.13591
0.231282	-0.125182	0.883711	0.545095
0.025303	0	0.90851	1
0.750569	-0.15256	0.575618	0.590106
0.0717724	0.00439634	0.90831	0.979343
0.213009	-0.136672	0.750945	0.605511
0	0	1.13591
0	0	1.13591
0	0	1.13591
0	0	1.13591
0	0	1.13591
0.010613	-0.0564604	0.91573	0.740607
3.69221	0.295795	0.442331	0.281698	0.407502
1.80769	-0.210528	0.425367	0.429259	0.558538
0.0339695	-0.0564669	0.915732	0.740579
1.16637	0.437737	0.532742	0.151574	0.25206
0.188603	-0.229673	0.776474	0.407582
0.781321	-0.633716	0.864946	0.0835687
0.284751	-0.0542571	0.721985	0.836187
0.412857	0.104149	0.673217	0.705377
1.648	0.459147	0.62255	0.154601	0.256147
0.14389	-0.0453425	0.764756	0.855551
0.581626	-0.00459859	0.593424	0.986727
0	0	1.13591
1.51218	-0.457643	0.68667	0.163934	0.268299
3.27325	-1.29268	0.810209	0.00541197	0.0161619
0.809333	0.152479	0.534742	0.58657
0	0	1.13591
0	0	1.13591
0.874114	-0.0233002	0.51263	0.932009
0.141104	-0.0867113	0.874166	0.668242
0	0	1.13591
2.40175	0.694826	0.481617	0.0261401	0.0602614
0.805756	-0.51978	0.832033	0.128253
0	0	1.13591
0	0	1.13591
0.234846	-0.294789	0.866225	0.276713
1.19221	-0.340229	0.657629	0.270921	0.395192
6.12662	3.34361	1.55009	6.79928e-05	0.000350087
0.00965615	-0.0558401	0.915574	0.743325
0.185444	-0.0628741	0.917447	0.712762
0	0	1.13591
0.23434	-0.107498	0.760008	0.676289
0	0	1.13591
19.3978	-3.45115	1.7309	7.68189e-05	0.000390876
0.677809	-0.138829	0.585058	0.62304
0	0	1.13591
0.285176	-0.329349	0.846953	0.25227
9.56599	0.852475	0.430551	0.00510031	0.0153564
0.171981	-0.0153839	0.821954	0.944936
0.184131	-0.0584243	0.82804	0.793282
1.37502	-0.594603	0.834429	0.0970006	0.176636
2.44566	-0.0859145	0.435495	0.74454	0.825195
0.0435769	0	0.90851	1
0.370724	0.0500453	0.746237	0.844694
19.2491	3.93722	2.11366	5.5046e-05	0.000290412
0.689123	-0.155964	0.58448	0.582682
5.9038	0.116509	0.400352	0.650547	0.750995
1.71706	-0.0506681	0.568545	0.85489	0.903354
0.769908	-0.0359334	0.595549	0.896725
3.07045	-0.578687	0.884442	0.100578	0.18172
0.549159	0.0316728	0.631178	0.908403
0.0752999	0	0.90851	1
0.0363746	0	0.90851	1
1.48173	-0.0846503	0.482103	0.754808	0.832577
0.448804	-0.0535873	0.732899	0.836426
12.4743	0.0939936	0.295252	0.675782	0.77147
0.0106023	0	0.90851	1
0.420334	0.0375546	0.62942	0.891601
0	0	1.13591
0.309725	-0.324811	0.813106	0.269272
0.270959	-0.0549243	0.789538	0.819266
0.611977	-0.0500053	0.488047	0.853539
0	0	1.13591
0	0	1.13591
0	0	1.13591
0	0	1.13591
0	0	1.13591
0	0	1.13591
0	0	1.13591
0	0	1.13591
0	0	1.13591
0	0	1.13591
0	0	1.13591
0	0	1.13591
0	0	1.13591
0	0	1.13591
0.0203246	-0.0281544	0.910314	0.868342
2.09775	-0.30456	0.481599	0.283376	0.409245
0.0945403	0	0.90851	1
0.47371	-0.514096	0.950601	0.113248
2.01434	0.273362	0.499771	0.337337	0.466808
0.359846	-0.189507	0.835973	0.445063
0.311454	-0.641292	0.946942	0.07734
0.025303	0	0.90851	1
0.172436	-0.0545743	0.79917	0.817311
0	0	1.13591
5.96142	0.191558	0.311887	0.409263	0.538582
0.0865938	-0.0841434	0.921842	0.627314
0.247079	-0.158129	0.796188	0.535047
2.43476	0.424023	0.581034	0.174775	0.281839
0	0	1.13591
0	0	1.13591
0	0	1.13591
0	0	1.13591
0	0	1.13591
0	0	1.13591
0	0	1.13591
0	0	1.13591
0	0	1.13591
0.223305	-0.102124	0.715355	0.703439
0.775781	-0.165286	0.667187	0.559229
0.282446	-0.183918	0.727352	0.508293
1.43676	-0.301886	0.615245	0.316752	0.444844
2.36733	0.453588	0.445156	0.111541	0.197296
0	0	1.13591
0.513871	-0.312757	0.711613	0.303623
2.00061	-0.537423	0.547462	0.0907122	0.167342
2.12758	-1.52682	1.28892	0.00543206	0.016204
0.569523	0.0270663	0.693062	0.919363
0.40484	-0.170246	0.648659	0.550103
0.445886	-0.0885749	0.624372	0.750325
1.46987	0.0928074	0.487954	0.733048	0.816215
4.63066	-0.681352	0.563769	0.0420757	0.0897174
0.0106023	0	0.90851	1
0.010613	-0.0564604	0.91573	0.740607
0	0	1.13591
0	0	1.13591
0.168132	-0.00195484	0.827292	0.992901
0.052018	-0.0672307	0.918719	0.69413
1.87401	-0.522736	0.625084	0.114101	0.200707
2.26707	0.254309	0.392978	0.328207	0.457217
3.93975	-0.0975295	0.442874	0.713186	0.800797
1.51495	0.319019	0.548127	0.281949	0.407756
0.00837544	0	0.90851	1
1.47562	0.0587238	0.457741	0.825803	0.883799
0.953145	-0.562785	0.91033	0.103542	0.185918
18.6686	-2.05857	0.657452	4.62935e-05	0.000248545
1.62667	-0.137337	0.705953
1.30568	0.0376033	0.48106	0.889143	0.926757
0.0493207	0	0.90851	1
0.0609453	-0.0628741	0.917447	0.712762
4.50716	-0.594118	0.525074	0.0611609	0.122023
2.25874	0.91112	0.643735	0.0162764	0.0407947
27.0279	-1.84704	0.400369	1.87641e-07	1.75654e-06
0.256312	0	0.90851	1
0.182097	0	0.90851	1
0.212847	-0.0349326	0.88828	0.850211
0.153212	-0.0716106	0.904018	0.692475
0.045983	0	0.90851	1
0.270865	-0.0363073	0.88414	0.846686
0.333857	0	0.874404	1
0.020884	0	0.90851	1
0.680592	-0.44406	0.71089	0.175527
0.025303	0	0.90851	1
0	0	1.13591
1.27579	0.02974	0.488012	0.912465	0.943229
0.160882	-0.0910948	0.870677	0.657243
0	0	1.13591
0	0	1.13591
0	0	1.13591
0	0	1.13591
0	0	1.13591
0	0	1.13591
0	0	1.13591
0	0	1.13591
0	0	1.13591
0	0	1.13591
0	0	1.13591
0	0	1.13591
0	0	1.13591
0	0	1.13591
0	0	1.13591
0	0	1.13591
0	0	1.13591
0.163757	-0.0424607	0.912545	0.802967
2.09524	0.829759	0.730726	0.0324398	0.0721979
1.73165	-0.341853	0.600805	0.26294	0.386419
1.06838	-0.280928	0.61808	0.347446	0.477253
0.476373	-0.0434603	0.679246	0.872277
0	0	1.13591
0.0106023	0	0.90851	1
0.515167	-0.220629	0.613489	0.448877
0	0	1.13591
3.24701	0.374717	0.57664	0.221248	0.338712
1.00561	0.216726	0.498191	0.43963	0.568156
0.669031	0.060281	0.558298	0.827734
1.12301	0.0523747	0.504115	0.84773	0.898361
4.38804	-0.244125	0.639624	0.407462	0.537062
0.456411	-0.504065	0.885635	0.129531
0.0915162	-0.0838855	0.922606	0.627324
1.51797	0.20584	0.419009	0.436729	0.565444
0.187866	-0.196846	0.840279	0.428479
0.00911579	0	0.90851	1
2.14358	-0.752929	0.854207	0.0535454	0.10946
0	0	1.13591
0.186266	-0.256281	0.838974	0.337468
0.387796	-0.430909	0.889844	0.16444
3.27755	1.75712	0.953461	0.00157132	0.00552982
2.99457	0.0376437	0.434529	0.886005	0.92455
9.60619	-0.660172	0.467277	0.030555	0.0686893
4.56296	0.415443	0.325888	0.0857374	0.15998
0.203811	0	0.90851	1
3.23067	0.700118	0.55561	0.0365164	0.0797677
0.253348	0.0136667	0.688741	0.959307
0.483576	-0.0394042	0.634179	0.886185
0	0	1.13591
2.89744	1.1048	0.653062	0.00613181	0.017986
0	0	1.13591
0	0	1.13591
0.210259	-0.0900277	0.926694	0.600902
3.5993	3.30548	0.705879	3.72679e-08	4.01568e-07
2.1262	0.180861	0.525091	0.520421	0.642905
2.53446	0.119183	0.451268	0.655969	0.755275
0.731811	0.176924	0.519836	0.528246
0.010613	-0.0564604	0.91573	0.740607
8.89123	-0.165102	0.332417	0.489932	0.615262
1.24149	0.0876998	0.5014	0.748512	0.827787
5.68019	-1.14543	0.951671	0.0139117	0.0357679
1.7667	-0.390668	0.676895	0.218728	0.335687
99.1046	0.466487	0.315323	0.0502257	0.103729
0.824829	-0.475082	0.734312	0.154903
0.0214585	0	0.90851	1
2.94191	1.05756	0.645541	0.0075404	0.0214089
1.36596	-0.128382	0.552703	0.646806	0.747952
0.486164	-0.0725952	0.90372	0.689122
0.362741	-0.141846	0.74385	0.595631
0.215585	0	0.887418	1
1.98856	1.17	0.609858	0.00322104	0.010281
1.85099	-0.337955	0.591942	0.266256	0.390195
1.03236	-0.281861	0.699469	0.34591	0.47585
0.032605	-0.0564604	0.91573	0.740607
2.99728	0.184661	0.449947	0.49435	0.619478
0.855174	0.0736662	0.530154	0.789387
2.64147	0.0554005	0.404332	0.829218	0.8859
3.13074	-0.459339	0.537854	0.136253	0.231607
0	0	1.13591
0.186673	-0.118806	0.843213	0.599432
0.997926	-0.330023	0.744428	0.27951	0.40477
0.219954	-0.142173	0.766887	0.586094
2.58767	0.191857	0.586862	0.504228	0.628395
5.52668	-1.21154	0.437992	0.000290428	0.00126846
0.619119	0.0958547	0.542401	0.729909
0.0249384	-0.0564669	0.915732	0.740579
0.309694	0.117127	0.757611	0.651883
0.290789	-0.130591	0.851826	0.561428
0.416278	-0.0391968	0.875713	0.839412
0.606012	-0.271686	0.690425	0.361524
0.510381	-0.117502	0.76495	0.648106
0.0233378	-0.0628741	0.917447	0.712762
0	0	1.13591
0	0	1.13591
0	0	1.13591
0	0	1.13591
0	0	1.13591
0	0	1.13591
0	0	1.13591
0	0	1.13591
0	0	1.13591
0	0	1.13591
0	0	1.13591
0	0	1.13591
0	0	1.13591
0	0	1.13591
0	0	1.13591
0	0	1.13591
0	0	1.13591
0	0	1.13591
0	0	1.13591
0.594831	-0.303896	0.794115	0.298258
0	0	1.13591
0	0	1.13591
0	0	1.13591
0	0	1.13591
0	0	1.13591
0	0	1.13591
0	0	1.13591
0	0	1.13591
0	0	1.13591
0	0	1.13591
0	0	1.13591
0.809864	-0.219435	0.675161	0.449428
0	0	1.13591
0.379461	-0.30715	0.752556	0.30493
0	0	1.13591
0	0	1.13591
3.38669	0.452723	0.690168	0.167802	0.273079
3.18264	0.0120212	0.56897	0.965299	0.977785
1.46695	0.242903	0.528961	0.397078	0.52636
3.2221	-0.124118	0.429354	0.637787	0.740017
2.36616	0.38988	0.556119	0.200957	0.314349
3.03368	3.11449	0.566066	9.29631e-10	1.3716e-08
11.0805	1.52482	0.460135	3.74319e-05	0.000206348
3.74235	-0.107291	0.439123	0.685516	0.779263
0.507859	0.00468352	0.607119	0.986467
0.190284	-0.339653	0.81329	0.25446
0	0	1.13591
1.85387	-0.334255	0.814303	0.259406	0.382531
0	0	1.13591
0	0	1.13591
0	0	1.13591
0	0	1.13591
0	0	1.13591
0	0	1.13591
0	0	1.13591
0	0	1.13591
0.0266883	-0.0628741	0.917447	0.712762
0	0	1.13591
0	0	1.13591
0	0	1.13591
0.744861	-0.444289	0.753074	0.175958
0	0	1.13591
0.107688	-0.067084	0.910697	0.702956
1.76903	-0.297113	0.562923	0.315812	0.44392
5.19463	0.723924	0.784548	0.0566451	0.114653
3.0301	-0.500865	0.689316	0.135656	0.230863
1.20067	-0.26141	0.633838	0.378744	0.509082
15.1842	1.38701	0.288788	8.93156e-08	8.9295e-07
0	0	1.13591
2.84015	3.01982	0.645987	6.45297e-08	6.64195e-07
5.30455	0.507292	0.47438	0.0874781	0.162569
0	0	1.13591
0	0	1.13591
0	0	1.13591
0	0	1.13591
0	0	1.13591
0	0	1.13591
0	0	1.13591
0	0	1.13591
0	0	1.13591
0	0	1.13591
0	0	1.13591
0	0	1.13591
0	0	1.13591
0	0	1.13591
0	0	1.13591
0	0	1.13591
0.192796	0	0.90851	1
0	0	1.13591
5.79247	2.95375	0.464602	7.73877e-12	1.69305e-10
0.058934	-0.0281544	0.910314	0.868342
0.289235	-0.0626101	0.8156	0.785095
0.862783	-0.0985818	0.476008	0.715717
1.45458	0.526664	0.561463	0.0994723	0.180105
0.141404	-0.0898877	0.872005	0.659909
1.40294	0.383032	0.519988	0.198357	0.311252
1.65832	0.299066	0.530381	0.305757	0.43343
1.46111	-0.188055	0.540145	0.507185	0.630904
0.42407	-0.080202	0.616841	0.77308
0.558344	0.0245433	0.563919	0.929225
0.953621	-0.154793	0.603043	0.585912	0.698037
0.191213	-0.246191	0.826013	0.358683
0.372815	-0.0866488	0.885792	0.657641
0.0339201	-0.00800259	0.908656	0.962375
0.285635	-0.283413	0.81564	0.314654
0.0400504	-0.0627462	0.917411	0.713313
7.13984	-1.01943	0.771822	0.0154039	0.0389695
0.538341	-0.366896	0.703786	0.242864
0.0143129	-0.0281544	0.910314	0.868342
0.0770122	-0.0724204	0.920336	0.67226
0.0143352	-0.0281544	0.910314	0.868342
1.54994	-0.0808608	0.470655	0.764001	0.83912
25.2187	1.0223	0.383229	0.000512962	0.00208024
0.477367	-0.583311	0.9127	0.0965645
0	0	1.13591
0	0	1.13591
1.04072	-0.310597	0.630788	0.306272	0.433956
1.41897	0.0470664	0.426686	0.857028	0.904746
0.185573	-0.180791	0.903195	0.40129
0.311059	-0.217416	0.847935	0.388141
0	0	1.13591
0.649898	0.0388375	0.621979	0.888116
0	0	1.13591
8.29909	1.67102	0.385766	7.06476e-07	5.78866e-06
0	0	1.13591
3.81599	-0.655624	0.634321	0.059809	0.119868
0	0	1.13591
0	0	1.13591
0	0	1.13591
0	0	1.13591
0	0	1.13591
0	0	1.13591
0	0	1.13591
0	0	1.13591
0	0	1.13591
0	0	1.13591
0	0	1.13591
0.237658	-0.125663	0.785459	0.618075
0.179066	-0.14712	0.788884	0.564068
0.92035	-0.140583	0.661589	0.616258
5.40004	-0.967765	0.780861	0.0198233	0.0478269
0.580032	-0.760444	1.08706	0.0453138
1.03507	0.319135	0.628072	0.294778	0.42146
0.147338	-0.0910286	0.872152	0.656138
0.426618	0.117212	0.585254	0.676382
0.0681913	-0.0564671	0.915732	0.740578
1.68103	-0.712387	0.66344	0.0482545	0.100522
0.00911579	0	0.90851	1
0.742973	-0.105165	0.598326	0.707315
0.0650029	-0.0564671	0.915732	0.740578
0.242511	-0.0628741	0.917447	0.712763
0.693487	0.0937702	0.575629	0.736901
0.160057	-0.0697493	0.91949	0.68347
7.04976	-0.142279	0.394515	0.579145	0.692116
0.140711	-0.142281	0.855295	0.52954
0.552811	-0.151122	0.616322	0.594363
5.43353	0.375686	0.520917	0.206378	0.321041
0.741321	-0.0389405	0.555572	0.887917
0.182925	0	0.90851	1
0.041768	0	0.90851	1
2.21744	0.177261	0.460977	0.51439	0.637275
1.96098	-0.568932	0.705373	0.101604	0.182998
7.13858	0.232037	0.288659	0.298256	0.425364
0.610274	-0.0099588	0.589268	0.971267
0.363254	-0.062874	0.917447	0.712763
0	0	1.13591
1.13363	-0.492015	0.840694	0.141199	0.238346
0	0	1.13591
0	0	1.13591
0	0	1.13591
0	0	1.13591
0	0	1.13591
0	0	1.13591
0	0	1.13591
0	0	1.13591
0	0	1.13591
0	0	1.13591
0	0	1.13591
0	0	1.13591
0	0	1.13591
0	0	1.13591
0	0	1.13591
0	0	1.13591
0	0	1.13591
0	0	1.13591
0	0	1.13591
0	0	1.13591
0	0	1.13591
0	0	1.13591
1.04298	0.257944	0.591781	0.381322	0.511497
5.84422	0.417873	0.407836	0.124216	0.214759
0.172621	-0.200927	0.814536	0.438183
0.0106233	-0.0564671	0.915732	0.740578
0	0	1.13591
0	0	1.13591
0.99024	-0.182155	0.659332	0.523882	0.64574
17.3665	0.712341	0.489348	0.0242798	0.0566422
0.302659	0.00220511	0.787208	0.992631
0.0176579	0	0.90851	1
0.032265	0	0.90851	1
0.0153374	0	0.90851	1
0	0	1.13591
0.570962	-0.0694338	0.60989	0.802623
0.118909	0	0.897623	1
0.0998606	-0.0536812	0.870884	0.786564
0.649212	-0.0584146	0.579721	0.833298
0.114175	0.0101064	0.863165	0.959543
0	0	1.13591
1.29621	0.284561	0.575989	0.336818	0.466269
0.194897	-0.223016	0.798399	0.408831
0.0844735	-0.0571322	0.915757	0.737804
0.0182316	0	0.90851	1
0.490647	-0.231533	0.887943	0.336267
0.272725	-0.0863181	0.889061	0.655543
0	0	1.13591
0	0	1.13591
0.0257921	-0.0628741	0.917447	0.712762
0	0	1.13591
0	0	1.13591
0	0	1.13591
0	0	1.13591
0	0	1.13591
0	0	1.13591
0	0	1.13591
0	0	1.13591
0	0	1.13591
0	0	1.13591
0	0	1.13591
0	0	1.13591
0	0	1.13591
1.3431	-0.877294	0.897324	0.0346061	0.076281
0.0329072	-0.0628741	0.917447	0.712762
0.115869	-0.0971812	0.9297	0.573217
0	0	1.13591
0.20342	-0.0564671	0.915732	0.740578
0.0143129	-0.0281544	0.910314	0.868342
0.976681	-0.620007	0.924833	0.0846439	0.158391
0	0	1.13591
0.460004	-0.142655	0.619654	0.614103
2.66809	0.278387	0.449389	0.312015	0.440193
0.212368	-0.0682323	0.898473	0.710429
0.198665	-0.248784	0.771571	0.379245
0.233659	-0.206232	0.780467	0.446315
0.0900364	-0.0413229	0.912333	0.808109
6.77368	-1.8925	0.862661	0.000628719	0.00248079
4.00042	-0.601236	0.691945	0.0864325	0.161027
3.44269	0.838914	0.777577	0.0344112	0.0759365
0	0	1.13591
1.10685	-0.259943	0.574424	0.375755	0.506192
0.165731	-0.208564	0.821255	0.420611
5.99223	0.356425	0.391875	0.177001	0.284516
0.570477	-0.290855	0.907236	0.255139
2.52961	1.79536	0.895884	0.00107772	0.00399913
0	0	1.13591
0	0	1.13591
0.0266883	-0.0628741	0.917447	0.712762
0	0	1.13591
1.18263	-0.268281	0.794996	0.342599	0.472486
0.152148	-0.0872596	0.834015	0.697194
0	0	1.13591
0	0	1.13591
0.0556552	-0.0677025	0.918861	0.692127
0.434902	-0.534655	0.882473	0.117171
0.0547197	-0.0564604	0.91573	0.740607
0.222925	0.0190668	0.674453	0.943764
0.161482	-0.0963676	0.839331	0.666039
10.4086	2.30949	0.402734	4.86513e-10	7.63687e-09
8.70836	2.48362	0.490856	1.755e-08	2.00181e-07
4.94435	1.55682	0.586615	0.000281903	0.00123622
0.135996	-0.0143546	0.833816	0.947118
0.489253	-0.0844392	0.878169	0.672119
1.0505	-0.699585	0.820904	0.0645409	0.12739
0.35853	-0.112613	0.697176	0.679825
7.21289	-0.349046	0.545719	0.243228	0.364564
4.48681	1.12748	0.499758	0.00144063	0.00513425
0.524564	-0.0793334	0.922656	0.64372
0	0	1.13591
0	0	1.13591
0	0	1.13591
0	0	1.13591
0.0188038	0	0.90851	1
0.15688	-0.100174	0.813624	0.671486
1.28482	-0.349154	0.644712	0.259666	0.382804
9.77394	-0.0638028	0.363836	0.796264	0.86246
3.72522	-0.145114	0.495559	0.598394	0.708263
0	0	1.13591
0.403451	-0.450187	0.881001	0.156321
1.73181	-0.745432	0.857122	0.0551782	0.112252
0.188983	-0.072439	0.892876	0.700166
0	0	1.13591
0.284752	-0.109114	0.77515	0.666006
0.239998	-0.0564604	0.91573	0.740607
0.602332	-0.235104	0.790291	0.393078
0.655268	0.0693337	0.583562	0.803067
1.66278	-0.168533	0.601454	0.554895	0.672274
2.60985	-0.27616	0.566206	0.348184	0.477901
0.0523483	0	0.90851	1
0.010613	-0.0564604	0.91573	0.740607
2.34069	0.373531	0.571718	0.221477	0.338935
0.670516	-0.532637	0.938144	0.109542
1.13558	-0.295159	0.944897	0.225438	0.343676
3.21149	0.148898	0.371875	0.552801	0.670602
0.110107	0	0.90851	1
0.040559	-0.0724305	0.920339	0.672217
2.31452	0.661726	0.651466	0.0603252	0.120667
0	0	1.13591
1.77536	0.650055	0.621526	0.0596531	0.119588
0.696687	-0.732979	0.982039	0.0562648
0.471342	-0.435643	0.805263	0.178455
3.72165	2.84546	0.652592	3.14909e-07	2.80576e-06
0.0271474	-0.05584	0.915574	0.743326
0	0	1.13591
0	0	1.13591
0.262476	-0.244018	0.891605	0.317036
5.63827	-0.663509	0.951691	0.0717813	0.138792
0.0572738	0.0165152	0.90844	0.922681
0	0	1.13591
0	0	1.13591
0	0	1.13591
0	0	1.13591
0	0	1.13591
0	0	1.13591
0	0	1.13591
0	0	1.13591
0	0	1.13591
0	0	1.13591
0	0	1.13591
0	0	1.13591
0	0	1.13591
0	0	1.13591
0	0	1.13591
0	0	1.13591
0.0768782	0	0.90851	1
0	0	1.13591
0	0	1.13591
0.688173	1.42482	0.973904	0.00539408
4.47155	1.14418	0.703122	0.00658042	0.0190818
0	0	1.13591
0	0	1.13591
0.0578529	-0.062874	0.917447	0.712763
1.56329	-0.148203	0.74763
1.63867	-0.2752	0.489091	0.33113	0.460252
1.59193	-1.2954	1.03593	0.00933264	0.025509
3.04167	1.22983	0.672188	0.00361214	0.0113286
23.9321	5.77651	1.99833	1.17679e-06	9.19608e-06
0.338212	-0.0137645	0.68586	0.959094
0	0	1.13591
0.453697	-0.153916	0.812622	0.534706
6.13712	-0.148591	0.30456	0.516094	0.638637
0	0	1.13591
0.830662	0.541555	0.683195	0.112352
1.52787	1.21538	0.894264	0.00960973	0.0261375
0	0	1.13591
0.618579	-0.134454	0.860895	0.543661
0.171213	-0.0628741	0.917447	0.712762
0	0	1.13591
5.97917	-0.0728023	0.574013	0.793429	0.860467
2.22372	0.816719	0.569717	0.0194876	0.0471907
0.595248	-0.323168	0.81175	0.271411
0.923886	-0.511817	0.782607	0.133998
6.24156	-0.102937	0.329943	0.664608	0.762217
1.54021	0.421868	0.485729	0.150716	0.250941
3.01201	-0.838293	0.789331	0.0352441	0.0773847
0.742445	-0.421698	0.739076	0.193156
0.268124	-0.183952	0.861933	0.43499
2.90179	-0.226127	0.420308	0.395082	0.524615
0.703062	-0.00840692	0.501122	0.975329
0.641864	-0.179338	0.565143	0.529023
0.929307	-0.0263673	0.56093	0.923962
0.532787	0	0.830742	1
0.138346	-0.184924	0.844784	0.447146
24.0368	-0.0691545	0.296017	0.758493	0.835207
30.7209	6.88273	1.09993	1.7812e-13	5.11976e-12
0.31337	-0.0987205	0.651576	0.721824
0	0	1.13591
1.30504	-0.240543	0.629257	0.413468	0.542828
1.06762	-0.25125	0.826271	0.351416	0.481238
0.00965615	-0.0558401	0.915574	0.743325
0	0	1.13591
1.29058	-0.291324	0.652954	0.334016	0.46334
0.0825752	-0.0627355	0.917408	0.713359
0.54326	-0.0943802	0.642662	0.733929
0	0	1.13591
1.20429	0.359596	0.62143	0.245351	0.366931
0.0232547	0	0.90851	1
0.864517	-0.39075	0.664301	0.217745
0	0	1.13591
0.861577	-0.499413	1.04975	0.0918419
0	0	1.13591
0.0339201	-0.00800259	0.908656	0.962375
0.0272383	0	0.90851	1
0.0388009	-0.0681727	0.919004	0.690133
0	0	1.13591
0	0	1.13591
0	0	1.13591
0	0	1.13591
0	0	1.13591
0.0563057	0	0.90851	1
0	0	1.13591
0	0	1.13591
0	0	1.13591
0	0	1.13591
0	0	1.13591
2.01338	0.36456	0.479618	0.205394	0.319856
0.273362	0	0.773713	1
0.493664	-0.260064	0.805563	0.349412
0.0802933	-0.0281544	0.910314	0.868343
0	0	1.13591
0	0	1.13591
0	0	1.13591
0	0	1.13591
0	0	1.13591
0.0233378	-0.0628741	0.917447	0.712762
0	0	1.13591
0.803627	-0.559997	0.846999	0.109872
0.0882624	-0.0692935	0.916143	0.68881
3.03544	-0.151472	0.365808	0.543334	0.662464
0.072755	-0.0784546	0.88529	0.685895
3.59508	1.07503	0.557239	0.00368747	0.0115347
4.19921	0.164969	0.397996	0.522692	0.644975
2.21354	-1.11187	1.0859	0.0171449	0.0425767
2.54648	-0.605695	0.762518	0.0909552	0.167719
0.120324	-0.0833553	0.924111	0.627422
0	0	1.13591
0.385942	0.0117169	0.567576	0.966173
0	0	1.13591
0.209775	-0.0541833	0.888487	0.772525
8.74507	1.99321	2.06702	0.00161122	0.00565367
0.12309	-0.0766836	0.908619	0.669059
0.00837544	0	0.90851	1
0	0	1.13591
0	0	1.13591
0	0	1.13591
0	0	1.13591
0	0	1.13591
0	0	1.13591
0	0	1.13591
0	0	1.13591
0	0	1.13591
0	0	1.13591
0	0	1.13591
0	0	1.13591
0	0	1.13591
0.0143129	-0.0281544	0.910314	0.868342
0.00965615	-0.0558401	0.915574	0.743325
0.337796	-0.109571	0.866178	0.605509
0	0	1.13591
0	0	1.13591
1.06992	0.1196	0.509994	0.66468	0.762252
0.0475074	-0.0622335	0.917267	0.715522
0.132922	-0.0628741	0.917447	0.712762
0	0	1.13591
0.115147	-0.0380147	0.803297	0.870394
2.93595	-0.618986	0.813453	0.088237	0.163656
0.0176579	0	0.90851	1
0.735009	-0.0426011	0.541011	0.877164
0.488605	-0.0958121	0.670482	0.727584
2.24718	-0.477079	0.578562	0.133391	0.227654
0.588865	-0.539477	0.831898	0.119238
0.101403	-0.0281544	0.910314	0.868342
0.409929	-0.6412	0.957311	0.0764641
7.22209	3.54781	0.555115	1.86794e-12	4.5622e-11
0.0344088	0	0.90851	1
2.37446	-0.0629511	0.654866	0.818603	0.878555
0.139275	-0.131267	0.859008	0.553403
1.88321	1.08638	0.72697	0.00967289	0.0262927
0.439831	-0.122114	0.683985	0.658093
0.60509	-0.0628741	0.917447	0.712762
6.18541	-0.922172	0.695348	0.0188558	0.0458974
10.0541	-2.26804	0.66752	1.73515e-05	0.000103434
0.629473	-0.384267	0.757887	0.223576
76.5867	-1.65232	0.66539	0.000408625	0.00170543
196.38	8.68294	2.87378	1.04886e-06	8.29835e-06
0.279709	-0.178786	0.787448	0.495718
1.68504	-3.21039	1.56986	9.98125e-05	0.000493131
185.808	9.92306	1.08257	1.24462e-21	1.06756e-19
0.149978	0	0.90851	1
0	0	1.13591
0.0376506	-0.0424607	0.912545	0.802967
0.149444	-0.0628741	0.917447	0.712762
0	0	1.13591
0	0	1.13591
0	0	1.13591
0	0	1.13591
0	0	1.13591
0	0	1.13591
0	0	1.13591
0	0	1.13591
0	0	1.13591
0	0	1.13591
0.285116	-0.197759	0.754532	0.472456
0.2541	-0.0457326	0.821163	0.838981
0.347008	-0.0757239	0.784974	0.756756
1.47887	0.0649476	0.533116	0.813774	0.874996
0.775376	-0.256035	0.777135	0.366493
0.280031	-0.221207	0.864245	0.370108
5.02894	0.175849	0.475265	0.521354	0.643662
2.09643	0.900126	0.715689	0.0224219	0.0529788
9.6713	0.506964	0.421181	0.0708623	0.137359
0.0143352	-0.0281544	0.910314	0.868342
0.64616	-0.0559063	0.632911	0.839497
3.14016	-2.25068	0.721572	4.08413e-05	0.000222084
3.65335	0.23896	0.463956	0.386566	0.516416
3.45799	0.161732	0.571299	0.568703	0.683677
0.0192617	-0.0281544	0.910314	0.868342
0.136377	-0.0538895	0.793137	0.821445
0.338249	-0.296924	0.799322	0.304711
17.6085	-1.44061	0.644572	0.000991636	0.00371348
0	0	1.13591
7.01547	0.165008	0.319479	0.481832	0.608412
0.00696197	0	0.90851	1
0.604107	-0.518165	0.837545	0.128634
0.346966	-0.0768911	0.921811	0.653728
0	0	1.13591
0	0	1.13591
0	0	1.13591
0	0	1.13591
0	0	1.13591
0	0	1.13591
0.0588542	-0.0627462	0.917411	0.713313
0.803678	-0.253216	0.876969	0.316699
0.0349591	-0.0558401	0.915574	0.743325
0	0	1.13591
0.211547	-0.0767077	0.899702	0.678183
0.0813579	0	0.90851	1
0	0	1.13591
0	0	1.13591
0	0	1.13591
0	0	1.13591
0	0	1.13591
0	0	1.13591
0	0	1.13591
0.793401	-0.568926	0.75063	0.105294
0	0	1.13591
0	0	1.13591
0	0	1.13591
0	0	1.13591
0	0	1.13591
0	0	1.13591
0	0	1.13591
0	0	1.13591
0	0	1.13591
0	0	1.13591
0	0	1.13591
0	0	1.13591
0	0	1.13591
0	0	1.13591
0	0	1.13591
0	0	1.13591
0	0	1.13591
0	0	1.13591
0	0	1.13591
2.10052	0.0580008	0.360301	0.813678	0.874996
2.3837	0.500334	0.446772	0.0827441	0.15555
1.91624	-0.237367	0.529675	0.407303	0.536918
2.20055	-0.354267	0.471794	0.214461	0.330712
0	0	1.13591
0	0	1.13591
7.05746	0.326417	0.301143	0.155118	0.256807
1.69476	0.187029	0.526513	0.507227	0.630904
19.4758	0.602764	0.442703	0.0398722	0.0858574
1.56624	0.0418555	0.615188	0.879666	0.920243
0.953324	-0.14349	0.557765	0.610303	0.718189
0	0	1.13591
0	0	1.13591
0.282463	-0.0897842	0.926596	0.601858
0.0192617	-0.0281544	0.910314	0.868342
0.107884	-0.00887443	0.862202	0.964571
0.677512	-0.0706267	0.59604	0.799522
0.36315	0.0997779	0.663987	0.717866
8.71112	-0.26122	0.307009	0.258484	0.381567
0.537259	0.00566834	0.545536	0.983578
0.0224526	0	0.90851	1
3.23859	0.146031	0.373354	0.56099	0.677502
0.442406	0.0086148	0.735002	0.973272
0	0	1.13591
2.40319	0.892561	0.689525	0.0213689	0.0508969
0.69877	-0.334904	0.699609	0.277683
2.65707	-0.256508	0.575936	0.38172	0.511873
35.6243	1.31568	0.411112	6.41794e-05	0.000332352
0.662344	0.177682	0.604261	0.534995
0.741468	-0.47502	0.930283	0.132565
1.88467	0.00749374	0.484603	0.977853	0.986019
0.00911579	0	0.90851	1
2.3501	-0.129938	0.366444	0.60166	0.710805
4.43271	-1.18639	0.830401	0.00904124	0.0248161
2.30772	-0.525443	0.763066	0.126647	0.218231
0.867125	-0.38753	0.673578	0.221516
1.5597	0.284472	0.543717	0.330832	0.459955
4.46114	3.45552	0.605977	1.50509e-10	2.59223e-09
0.204217	-0.0907429	0.896945	0.63278
2.75103	0.134952	0.392759	0.597929	0.707945
3.29254	1.52224	1.27202	0.00549592	0.0163606
0	0	1.13591
6.10019	0.04584	0.37339	0.854198	0.902904
0.732198	-0.162164	0.59822	0.569042
0.774328	-0.774638	0.970559	0.0498012
0.688869	-0.0693861	0.530969	0.801297
0.160082	-0.0491878	0.797219	0.835311
0.268127	-0.136884	0.878339	0.520791
0	0	1.13591
0.00965615	-0.0558401	0.915574	0.743325
0.0317946	0	0.90851	1
0.0931059	-0.06849	0.842398	0.752056
0.0478747	-0.0689024	0.919228	0.687046
0.167331	-0.131	0.722813	0.628049
0.7731	-0.220186	0.654352	0.449565
0.300795	-0.348435	0.924031	0.200202
1.57196	-0.667917	0.934793	0.0718297	0.13886
0.197665	-0.125559	0.810067	0.604807
0	0	1.13591
0.142902	-0.130432	0.889186	0.525594
0.527157	-0.590675	0.95124	0.0899374
0.358855	-0.235227	0.844896	0.363087
0.0247412	0	0.90851	1
0.299392	-0.0758681	0.693512	0.77868
0	0	1.13591
0	0	1.13591
0.189796	-0.149129	0.861434	0.507977
1.75607	-0.564891	0.745845	0.106796	0.190635
2.90092	0.0471635	0.36411	0.848588	0.898903
1.92999	-0.0570392	0.602103	0.837097	0.891166
0.0754845	0	0.90851	1
0.395292	-0.159233	0.846962	0.497861
0.0233378	-0.0628741	0.917447	0.712762
1.24598	-0.285051	0.529363	0.326624	0.455542
1.05527	-0.114804	0.484644	0.67359	0.76974
0.531223	-0.544918	0.804404	0.117561
1.10226	0.0912913	0.508399	0.739417	0.821604
0.754851	-0.000778388	0.534779	0.997739
0.323473	-0.327176	0.781959	0.275605
0.21577	0.155427	0.743685	0.56431
0	0	1.13591
0	0	1.13591
0	0	1.13591
0	0	1.13591
0	0	1.13591
0	0	1.13591
0	0	1.13591
0	0	1.13591
0.19644	-0.0281544	0.910314	0.868342
0.044972	-0.0558401	0.915574	0.743325
0	0	1.13591
0	0	1.13591
0	0	1.13591
0	0	1.13591
0	0	1.13591
0	0	1.13591
0	0	1.13591
0	0	1.13591
0.541245	-0.211785	0.664787	0.464555
0	0	1.13591
0.0272383	0	0.90851	1
0	0	1.13591
0	0	1.13591
0	0	1.13591
0	0	1.13591
0.531998	-0.583191	0.868058	0.100047
0.540228	-0.219637	0.665473	0.449894
0.0303203	0	0.90851	1
4.31775	0.466093	0.543089	0.132718	0.226792
0.634643	-0.054723	0.707783	0.83681
0.191602	0	0.887912	1
4.35519	0.407285	0.439711	0.146806	0.245814
0.20226	-0.0412138	0.783535	0.86461
0.023451	-0.0281544	0.910314	0.868343
0.195369	-0.15898	0.896866	0.450686
0.618303	-0.427327	0.789026	0.186023
6.98784	-0.0200101	0.297251	0.929217	0.95472
0	0	1.13591
0	0	1.13591
0	0	1.13591
0	0	1.13591
0	0	1.13591
0	0	1.13591
0.950203	0.101828	0.561005	0.71516	0.802314
1.0217	0.0160358	0.522646	0.953315	0.970055
0.349656	-0.158652	0.754509	0.553203
0.0713861	-0.0281542	0.910314	0.868344
4.89939	3.22098	0.839183	1.24352e-06	9.66513e-06
0	0	1.13591
3.74931	0.349349	0.42742	0.202362	0.31609
0.20287	0.0578639	0.726704	0.824858
0.82575	-0.589314	0.766983	0.0976116
0.131309	-0.0321519	0.896958	0.857488
0.174104	0.116764	0.758815	0.652377
0.44249	-0.151177	0.816658	0.538331
0	0	1.13591
0	0	1.13591
7.67566	0.703236	0.824107	0.0637458	0.126167
0.25003	-0.199788	0.897447	0.374667
5.5745	2.13303	0.584406	8.21434e-06	5.31755e-05
0.738801	-0.0327424	0.674116	0.903727
1.4237	-0.228611	0.558549	0.428703	0.558003
0.844441	-0.42292	0.783601	0.189758
0.857849	-0.376716	0.653785	0.2307
1.19469	0.029667	0.445315	0.91065	0.941849
0	0	1.13591
0	0	1.13591
0	0	1.13591
0	0	1.13591
0	0	1.13591
0	0	1.13591
0	0	1.13591
0	0	1.13591
0	0	1.13591
0	0	1.13591
0	0	1.13591
0	0	1.13591
0.0740014	-0.05584	0.915574	0.743326
[truncated: 30,061 more rows]

## Sheet: Ablated_vs_Sham - edgeR
Supplementary Table 1. Statistical pairwise comparisons using DESeq2 or edgeR.
Shown in the table are the statistical results of the comparisons, including, and identifier such as the respective ensembl gene id, base mean, p-values, adjusted p-values and log-fold-change columns for each respective comparison and tool used.
Data for Ablated_vs_Sham edgeR.
ID	genes	logFC	logCPM	F	PValue	FDR
ENSDARG00000098720	ENSDARG00000098720	15.0103	9.89527	994.744	6.55934e-29	1.45461e-24
ENSDARG00000046091	ENSDARG00000046091	14.1236	7.92122	977.307	9.07515e-29	1.45461e-24
ENSDARG00000096811	ENSDARG00000096811	4.65635	3.62277	582.129	1.09942e-24	1.17481e-20
ENSDARG00000005586	ENSDARG00000005586	3.58642	3.51906	552.424	2.8045e-24	2.2476e-20
ENSDARG00000092945	ENSDARG00000092945	6.74727	6.2686	499.122	1.70555e-23	1.0935e-19
ENSDARG00000103277	ENSDARG00000103277	8.13711	4.47958	399.102	8.70633e-22	4.016e-18
ENSDARG00000058821	ENSDARG00000058821	-2.95778	4.40085	397.914	9.17044e-22	4.016e-18
ENSDARG00000101749	ENSDARG00000101749	4.39773	4.64501	395.891	1.00221e-21	4.016e-18
ENSDARG00000040469	ENSDARG00000040469	5.73366	3.69316	377.009	2.34345e-21	7.57888e-18
ENSDARG00000071465	ENSDARG00000071465	-2.48763	6.68046	376.818	2.36419e-21	7.57888e-18
ENSDARG00000075748	ENSDARG00000075748	3.59449	5.20961	357.112	5.9875e-21	1.68499e-17
ENSDARG00000092999	ENSDARG00000092999	12.1588	6.22897	356.037	6.30748e-21	1.68499e-17
ENSDARG00000074546	ENSDARG00000074546	5.59197	4.78957	349	8.8979e-21	2.14498e-17
ENSDARG00000052429	ENSDARG00000052429	1.92903	4.79995	347.959	9.3676e-21	2.14498e-17
ENSDARG00000098899	ENSDARG00000098899	2.96039	5.51053	323.117	3.33753e-20	6.97239e-17
ENSDARG00000040503	ENSDARG00000040503	2.93735	4.68762	322.327	3.48e-20	6.97239e-17
ENSDARG00000101360	ENSDARG00000101360	15.7997	7.73778	311.381	6.27291e-20	1.12185e-16
ENSDARG00000045486	ENSDARG00000045486	2.43116	5.38839	310.883	6.44648e-20	1.12185e-16
ENSDARG00000043328	ENSDARG00000043328	4.89868	3.40119	310.318	6.64917e-20	1.12185e-16
ENSDARG00000056795	ENSDARG00000056795	6.50716	8.51907	306.939	8.00969e-20	1.28383e-16
ENSDARG00000073893	ENSDARG00000073893	3.91733	4.99717	298.299	1.30039e-19	1.98508e-16
ENSDARG00000018303	ENSDARG00000018303	2.67387	5.11208	290.665	2.01642e-19	2.87931e-16
ENSDARG00000075034	ENSDARG00000075034	2.74908	3.32381	290.249	2.06582e-19	2.87931e-16
ENSDARG00000105142	ENSDARG00000105142	2.9378	5.4985	285.994	2.65065e-19	3.4285e-16
ENSDARG00000017905	ENSDARG00000017905	1.7114	4.91435	285.847	2.67375e-19	3.4285e-16
ENSDARG00000096724	ENSDARG00000096724	3.15876	3.72305	282.527	3.2556e-19	4.00364e-16
ENSDARG00000054588	ENSDARG00000054588	-2.63918	9.9408	281.938	3.37206e-19	4.00364e-16
ENSDARG00000033444	ENSDARG00000033444	3.48793	3.43742	280.848	3.59927e-19	4.12077e-16
ENSDARG00000108332	ENSDARG00000108332	9.93457	3.8078	279.486	3.90597e-19	4.31772e-16
ENSDARG00000042620	ENSDARG00000042620	-2.06517	8.29997	277.472	4.41114e-19	4.71359e-16
ENSDARG00000117145	ENSDARG00000117145	3.51129	3.96856	276.613	4.64692e-19	4.80537e-16
ENSDARG00000059259	ENSDARG00000059259	-2.26749	10.2193	275.277	5.0405e-19	5.04948e-16
ENSDARG00000005481	ENSDARG00000005481	4.34768	5.96284	273.71	5.5476e-19	5.38907e-16
ENSDARG00000086825	ENSDARG00000086825	3.56162	3.18903	269.555	7.16884e-19	6.74384e-16
ENSDARG00000086057	ENSDARG00000086057	3.10126	4.44202	268.673	7.57344e-19	6.74384e-16
ENSDARG00000036785	ENSDARG00000036785	2.91815	3.55474	268.651	7.58405e-19	6.74384e-16
ENSDARG00000008388	ENSDARG00000008388	2.84783	6.18338	268.204	7.79822e-19	6.74384e-16
ENSDARG00000029866	ENSDARG00000029866	8.37843	1.88665	349.757	8.01553e-19	6.74384e-16
ENSDARG00000109233	ENSDARG00000109233	-5.62015	7.17834	267.391	8.20445e-19	6.74384e-16
ENSDARG00000055186	ENSDARG00000055186	4.39968	3.47592	266.959	8.42985e-19	6.75589e-16
ENSDARG00000033789	ENSDARG00000033789	-2.6645	8.22244	266.486	8.68342e-19	6.78938e-16
ENSDARG00000003797	ENSDARG00000003797	-4.93327	4.88422	263.292	1.06225e-18	7.94521e-16
ENSDARG00000004592	ENSDARG00000004592	-3.95604	8.44539	263.24	1.06574e-18	7.94521e-16
ENSDARG00000094367	ENSDARG00000094367	9.16277	2.55186	260.55	1.26503e-18	9.10954e-16
ENSDARG00000023290	ENSDARG00000023290	-2.33756	9.4732	260.069	1.30459e-18	9.10954e-16
ENSDARG00000027009	ENSDARG00000027009	-2.37307	7.58904	259.875	1.32092e-18	9.10954e-16
ENSDARG00000059906	ENSDARG00000059906	2.88406	7.10559	259.703	1.33558e-18	9.10954e-16
ENSDARG00000091253	ENSDARG00000091253	-4.06683	7.065	257.834	1.50639e-18	1.00605e-15
ENSDARG00000088428	ENSDARG00000088428	3.6288	2.74738	257.015	1.5884e-18	1.03917e-15
ENSDARG00000056525	ENSDARG00000056525	1.97852	5.28865	256.206	1.67396e-18	1.07324e-15
ENSDARG00000102762	ENSDARG00000102762	3.12019	2.79054	255.59	1.74236e-18	1.07797e-15
ENSDARG00000015559	ENSDARG00000015559	5.38602	3.69072	255.536	1.74858e-18	1.07797e-15
ENSDARG00000100858	ENSDARG00000100858	12.998	5.84039	254.301	1.8953e-18	1.14637e-15
ENSDARG00000078866	ENSDARG00000078866	-2.40158	7.9045	250.569	2.42286e-18	1.43588e-15
ENSDARG00000031100	ENSDARG00000031100	2.48399	7.13403	250.318	2.46354e-18	1.43588e-15
ENSDARG00000052948	ENSDARG00000052948	8.4067	3.57427	249.774	2.5542e-18	1.44868e-15
ENSDARG00000061710	ENSDARG00000061710	5.48125	4.03314	249.646	2.57588e-18	1.44868e-15
ENSDARG00000061375	ENSDARG00000061375	1.69691	5.46262	245.607	3.37538e-18	1.8656e-15
ENSDARG00000003403	ENSDARG00000003403	-2.97453	4.97706	245.329	3.4393e-18	1.86871e-15
ENSDARG00000069744	ENSDARG00000069744	6.60378	2.96252	244.9	3.54028e-18	1.89151e-15
ENSDARG00000035657	ENSDARG00000035657	2.60886	3.24051	244.599	3.6132e-18	1.89883e-15
ENSDARG00000054597	ENSDARG00000054597	-1.72413	7.49556	243.354	3.93132e-18	2.02635e-15
ENSDARG00000026655	ENSDARG00000026655	-3.22147	6.47412	243.165	3.98228e-18	2.02635e-15
ENSDARG00000069961	ENSDARG00000069961	5.26275	3.62041	241.8	4.37052e-18	2.18915e-15
ENSDARG00000097738	ENSDARG00000097738	3.56884	6.55442	241.266	4.53286e-18	2.23554e-15
ENSDARG00000070844	ENSDARG00000070844	-3.24712	6.26488	239.411	5.14876e-18	2.50082e-15
ENSDARG00000038583	ENSDARG00000038583	3.21304	6.53888	238.428	5.51047e-18	2.63655e-15
ENSDARG00000101077	ENSDARG00000101077	-6.85248	2.722	238.068	5.64959e-18	2.66337e-15
ENSDARG00000095998	ENSDARG00000095998	11.7705	4.56729	236.596	6.25759e-18	2.89071e-15
ENSDARG00000086703	ENSDARG00000086703	6.12003	3.26261	236.471	6.31218e-18	2.89071e-15
ENSDARG00000098753	ENSDARG00000098753	2.28622	5.40061	236.225	6.42138e-18	2.8993e-15
ENSDARG00000104314	ENSDARG00000104314	4.31885	2.29218	235.222	6.88716e-18	3.06641e-15
ENSDARG00000040133	ENSDARG00000040133	2.7576	6.30702	234.997	6.99657e-18	3.07245e-15
ENSDARG00000038428	ENSDARG00000038428	3.33676	3.37945	234.186	7.40592e-18	3.20827e-15
ENSDARG00000001953	ENSDARG00000001953	3.81539	4.57815	233.582	7.72733e-18	3.30287e-15
ENSDARG00000009390	ENSDARG00000009390	2.57162	3.87218	233.39	7.83267e-18	3.30384e-15
ENSDARG00000013795	ENSDARG00000013795	2.90484	3.53825	232.776	8.17944e-18	3.40433e-15
ENSDARG00000056915	ENSDARG00000056915	-4.49096	5.61996	232.597	8.2833e-18	3.40433e-15
ENSDARG00000103311	ENSDARG00000103311	5.17979	2.54945	232.209	8.51358e-18	3.45468e-15
ENSDARG00000012388	ENSDARG00000012388	-2.87701	9.76724	230.286	9.75938e-18	3.91071e-15
ENSDARG00000024940	ENSDARG00000024940	2.31579	3.27252	229.795	1.01075e-17	4.00022e-15
ENSDARG00000111964	ENSDARG00000111964	11.3077	4.90816	228.63	1.09858e-17	4.2948e-15
ENSDARG00000075608	ENSDARG00000075608	-2.69089	6.95275	228.375	1.11887e-17	4.3214e-15
ENSDARG00000038754	ENSDARG00000038754	1.93208	5.18379	227.494	1.19201e-17	4.54907e-15
ENSDARG00000062359	ENSDARG00000062359	-3.75379	6.99607	226.954	1.23935e-17	4.67412e-15
ENSDARG00000031836	ENSDARG00000031836	1.53989	5.78983	225.819	1.34543e-17	5.01516e-15
ENSDARG00000099974	ENSDARG00000099974	-2.54355	10.5511	224.336	1.49851e-17	5.49746e-15
ENSDARG00000034368	ENSDARG00000034368	2.38867	6.19924	224.239	1.50911e-17	5.49746e-15
ENSDARG00000042725	ENSDARG00000042725	3.66202	6.50709	223.73	1.56626e-17	5.64154e-15
ENSDARG00000117133	ENSDARG00000117133	3.05822	4.63591	223.353	1.61002e-17	5.7347e-15
ENSDARG00000045750	ENSDARG00000045750	13.0419	4.62123	223.151	1.63407e-17	5.75642e-15
ENSDARG00000043457	ENSDARG00000043457	-2.96048	13.861	222.295	1.73997e-17	6.06284e-15
ENSDARG00000059972	ENSDARG00000059972	-2.9394	5.58187	221.582	1.83359e-17	6.32038e-15
ENSDARG00000098708	ENSDARG00000098708	10.1477	3.85876	220.693	1.95792e-17	6.67713e-15
ENSDARG00000035663	ENSDARG00000035663	3.56115	4.81958	220.466	1.99114e-17	6.71895e-15
ENSDARG00000037403	ENSDARG00000037403	6.15624	4.18161	220.293	2.0168e-17	6.73464e-15
ENSDARG00000063126	ENSDARG00000063126	1.90611	5.18894	219.97	2.06558e-17	6.82641e-15
ENSDARG00000097402	ENSDARG00000097402	2.88445	3.50238	219.698	2.1076e-17	6.89421e-15
ENSDARG00000011615	ENSDARG00000011615	-1.83299	12.1794	218.306	2.3376e-17	7.56934e-15
ENSDARG00000015153	ENSDARG00000015153	3.06429	2.79809	218.02	2.38809e-17	7.65551e-15
ENSDARG00000058257	ENSDARG00000058257	3.02128	3.58677	217.54	2.47533e-17	7.8566e-15
ENSDARG00000113183	ENSDARG00000113183	2.31242	3.19981	215.868	2.80652e-17	8.78113e-15
ENSDARG00000017121	ENSDARG00000017121	1.95375	5.7893	215.678	2.84695e-17	8.78113e-15
ENSDARG00000061736	ENSDARG00000061736	-3.13294	7.7799	215.67	2.84879e-17	8.78113e-15
ENSDARG00000013317	ENSDARG00000013317	-2.40656	9.16803	215.273	2.93525e-17	8.91102e-15
ENSDARG00000103679	ENSDARG00000103679	1.93055	6.76123	215.223	2.94653e-17	8.91102e-15
ENSDARG00000088283	ENSDARG00000088283	4.68323	3.69064	214.694	3.06655e-17	9.14001e-15
ENSDARG00000103181	ENSDARG00000103181	3.21725	4.58926	214.64	3.07927e-17	9.14001e-15
ENSDARG00000033160	ENSDARG00000033160	5.62098	5.33883	213.731	3.29895e-17	9.63999e-15
ENSDARG00000075263	ENSDARG00000075263	7.71643	5.47861	213.671	3.31408e-17	9.63999e-15
ENSDARG00000007753	ENSDARG00000007753	5.31327	1.66777	213.577	3.33793e-17	9.63999e-15
ENSDARG00000112958	ENSDARG00000112958	-2.56242	4.58589	212.849	3.52817e-17	1.00984e-14
ENSDARG00000005318	ENSDARG00000005318	1.46058	5.34399	212.332	3.6701e-17	1.04117e-14
ENSDARG00000094732	ENSDARG00000094732	2.92772	3.72166	211.825	3.81527e-17	1.06135e-14
ENSDARG00000102846	ENSDARG00000102846	-1.87599	5.21993	211.794	3.82421e-17	1.06135e-14
ENSDARG00000043475	ENSDARG00000043475	3.09594	3.59561	211.738	3.84056e-17	1.06135e-14
ENSDARG00000027750	ENSDARG00000027750	2.72599	5.81754	211.202	4.00169e-17	1.09484e-14
ENSDARG00000074656	ENSDARG00000074656	4.32924	5.41187	211.11	4.03006e-17	1.09484e-14
ENSDARG00000077828	ENSDARG00000077828	3.41476	3.76525	210.852	4.11071e-17	1.10737e-14
ENSDARG00000101334	ENSDARG00000101334	2.87497	6.94941	210.722	4.1521e-17	1.1092e-14
ENSDARG00000011724	ENSDARG00000011724	3.02041	3.71168	209.272	4.64331e-17	1.23017e-14
ENSDARG00000016545	ENSDARG00000016545	-1.82116	6.46681	208.597	4.89244e-17	1.28555e-14
ENSDARG00000056922	ENSDARG00000056922	3.09963	5.48098	208.393	4.97061e-17	1.29547e-14
ENSDARG00000054304	ENSDARG00000054304	3.04895	5.22548	207.719	5.2379e-17	1.35412e-14
ENSDARG00000038900	ENSDARG00000038900	-2.34328	9.14055	207.202	5.45346e-17	1.39857e-14
ENSDARG00000044073	ENSDARG00000044073	2.04667	5.96718	206.889	5.58811e-17	1.42173e-14
ENSDARG00000041041	ENSDARG00000041041	3.46401	3.77756	206.558	5.73463e-17	1.44752e-14
ENSDARG00000020009	ENSDARG00000020009	1.66623	4.58262	206.128	5.93106e-17	1.48541e-14
ENSDARG00000042793	ENSDARG00000042793	2.14047	5.71275	205.443	6.25836e-17	1.53559e-14
ENSDARG00000092606	ENSDARG00000092606	4.75996	4.23587	205.42	6.26997e-17	1.53559e-14
ENSDARG00000099874	ENSDARG00000099874	3.29674	2.70346	205.409	6.27516e-17	1.53559e-14
ENSDARG00000027172	ENSDARG00000027172	1.65782	4.48406	204.819	6.5735e-17	1.58667e-14
ENSDARG00000098355	ENSDARG00000098355	-2.04499	8.75897	204.801	6.58285e-17	1.58667e-14
ENSDARG00000091003	ENSDARG00000091003	2.77373	4.67063	204.475	6.75415e-17	1.61581e-14
ENSDARG00000078683	ENSDARG00000078683	2.03987	4.261	204.178	6.91452e-17	1.64192e-14
ENSDARG00000001937	ENSDARG00000001937	8.53383	1.11261	203.975	7.02637e-17	1.65621e-14
ENSDARG00000111701	ENSDARG00000111701	-2.8378	6.60634	203.827	7.10905e-17	1.66347e-14
ENSDARG00000067723	ENSDARG00000067723	2.58404	2.80974	203.618	7.22734e-17	1.67889e-14
ENSDARG00000043436	ENSDARG00000043436	3.41889	4.89933	202.511	7.89085e-17	1.81767e-14
ENSDARG00000005754	ENSDARG00000005754	2.00549	3.31276	202.436	7.93816e-17	1.81767e-14
ENSDARG00000105667	ENSDARG00000105667	3.90741	2.74308	202.23	8.06981e-17	1.83471e-14
ENSDARG00000042282	ENSDARG00000042282	3.98056	3.6468	201.244	8.73011e-17	1.97085e-14
ENSDARG00000076554	ENSDARG00000076554	2.43508	4.06903	200.719	9.10514e-17	2.04114e-14
ENSDARG00000105643	ENSDARG00000105643	4.87635	4.44503	200.464	9.29311e-17	2.06103e-14
ENSDARG00000036074	ENSDARG00000036074	2.88449	5.65831	200.424	9.32245e-17	2.06103e-14
ENSDARG00000031161	ENSDARG00000031161	5.2233	2.49772	200.212	9.4829e-17	2.08215e-14
ENSDARG00000022995	ENSDARG00000022995	-1.76051	10.1613	200.064	9.59606e-17	2.09266e-14
ENSDARG00000009313	ENSDARG00000009313	2.72223	5.44071	199.495	1.00461e-16	2.176e-14
ENSDARG00000059363	ENSDARG00000059363	3.40522	4.03582	199.33	1.01804e-16	2.19029e-14
ENSDARG00000026871	ENSDARG00000026871	2.7341	4.73633	198.61	1.07896e-16	2.30589e-14
ENSDARG00000042956	ENSDARG00000042956	-3.19015	3.6038	197.596	1.17134e-16	2.47272e-14
ENSDARG00000025147	ENSDARG00000025147	2.03088	8.58619	197.578	1.17301e-16	2.47272e-14
ENSDARG00000070314	ENSDARG00000070314	2.24895	5.83694	197.504	1.18017e-16	2.47272e-14
ENSDARG00000061603	ENSDARG00000061603	-2.0267	7.42274	197.156	1.21403e-16	2.52716e-14
ENSDARG00000041959	ENSDARG00000041959	3.17289	5.86776	196.649	1.26518e-16	2.61242e-14
ENSDARG00000093448	ENSDARG00000093448	-2.13099	7.22226	196.59	1.27129e-16	2.61242e-14
ENSDARG00000020143	ENSDARG00000020143	11.445	4.35188	195.249	1.41867e-16	2.8967e-14
ENSDARG00000089838	ENSDARG00000089838	4.27615	4.10537	195.165	1.42846e-16	2.89824e-14
ENSDARG00000025091	ENSDARG00000025091	1.60986	6.32178	194.972	1.45126e-16	2.92597e-14
ENSDARG00000055938	ENSDARG00000055938	1.52577	5.41829	194.689	1.48535e-16	2.97598e-14
ENSDARG00000101438	ENSDARG00000101438	2.48539	5.02747	194.593	1.49717e-16	2.98103e-14
ENSDARG00000101406	ENSDARG00000101406	-2.13331	8.14195	194.51	1.50742e-16	2.98293e-14
ENSDARG00000096887	ENSDARG00000096887	3.11527	3.13227	193.943	1.57959e-16	3.10657e-14
ENSDARG00000055226	ENSDARG00000055226	4.62458	4.37595	193.632	1.62066e-16	3.16789e-14
ENSDARG00000102180	ENSDARG00000102180	-1.63414	5.95676	193.514	1.63648e-16	3.17944e-14
ENSDARG00000075045	ENSDARG00000075045	4.87924	6.01392	193.308	1.66462e-16	3.21461e-14
ENSDARG00000032631	ENSDARG00000032631	3.18782	3.80902	192.855	1.72821e-16	3.31744e-14
ENSDARG00000076320	ENSDARG00000076320	3.82703	2.79687	192.679	1.75365e-16	3.34161e-14
ENSDARG00000044318	ENSDARG00000044318	4.22578	3.24692	192.624	1.76165e-16	3.34161e-14
ENSDARG00000013926	ENSDARG00000013926	3.74944	3.34669	190.952	2.02476e-16	3.81727e-14
ENSDARG00000054616	ENSDARG00000054616	3.28261	5.19778	190.8	2.05061e-16	3.81727e-14
ENSDARG00000026048	ENSDARG00000026048	-2.12717	6.76843	190.791	2.05221e-16	3.81727e-14
ENSDARG00000098831	ENSDARG00000098831	-1.42713	4.61403	190.746	2.06004e-16	3.81727e-14
ENSDARG00000041381	ENSDARG00000041381	3.07802	2.60952	190.544	2.09502e-16	3.85978e-14
ENSDARG00000077618	ENSDARG00000077618	2.11789	5.45086	190.388	2.12267e-16	3.88837e-14
ENSDARG00000030641	ENSDARG00000030641	2.49345	7.28317	188.412	2.50675e-16	4.56584e-14
ENSDARG00000069909	ENSDARG00000069909	2.87321	3.48087	188.163	2.56007e-16	4.63661e-14
ENSDARG00000030087	ENSDARG00000030087	1.97558	5.40898	187.316	2.75045e-16	4.95344e-14
ENSDARG00000099313	ENSDARG00000099313	2.0972	4.93542	186.874	2.85576e-16	5.11436e-14
ENSDARG00000037153	ENSDARG00000037153	1.89768	5.21565	186.627	2.91655e-16	5.19422e-14
ENSDARG00000097759	ENSDARG00000097759	1.65211	4.4827	185.814	3.12606e-16	5.53659e-14
ENSDARG00000052746	ENSDARG00000052746	1.46501	5.9437	185.456	3.22329e-16	5.67741e-14
ENSDARG00000013968	ENSDARG00000013968	1.99878	8.73426	185.36	3.25006e-16	5.69329e-14
ENSDARG00000096365	ENSDARG00000096365	3.67654	5.36507	184.86	3.39254e-16	5.91058e-14
ENSDARG00000052708	ENSDARG00000052708	-1.75538	11.4353	184.437	3.51789e-16	6.09583e-14
ENSDARG00000053091	ENSDARG00000053091	3.6626	6.70719	184.342	3.54681e-16	6.1129e-14
ENSDARG00000090912	ENSDARG00000090912	1.9464	6.2458	184.007	3.65081e-16	6.25851e-14
ENSDARG00000098834	ENSDARG00000098834	2.53914	3.99959	183.943	3.67089e-16	6.25946e-14
ENSDARG00000001452	ENSDARG00000001452	5.02388	4.99665	183.709	3.74582e-16	6.35343e-14
ENSDARG00000019062	ENSDARG00000019062	2.06083	5.03009	183.24	3.90063e-16	6.58119e-14
ENSDARG00000075768	ENSDARG00000075768	-1.816	8.23332	183.004	3.98115e-16	6.68132e-14
ENSDARG00000031848	ENSDARG00000031848	4.70454	2.31127	182.945	4.00166e-16	6.68132e-14
ENSDARG00000028664	ENSDARG00000028664	-3.58219	5.10055	182.754	4.06825e-16	6.7573e-14
ENSDARG00000088222	ENSDARG00000088222	-4.21378	3.00022	182.478	4.16705e-16	6.88573e-14
ENSDARG00000079932	ENSDARG00000079932	2.35183	6.34299	182.164	4.28219e-16	7.03969e-14
ENSDARG00000003902	ENSDARG00000003902	9.98481	2.0777	181.881	4.38893e-16	7.15977e-14
ENSDARG00000015540	ENSDARG00000015540	1.93318	4.15596	181.852	4.39989e-16	7.15977e-14
ENSDARG00000057491	ENSDARG00000057491	2.12664	4.47858	181.776	4.4292e-16	7.17105e-14
ENSDARG00000034893	ENSDARG00000034893	1.74433	3.76332	181.663	4.47307e-16	7.20007e-14
ENSDARG00000059789	ENSDARG00000059789	3.313	3.82107	181.614	4.49204e-16	7.20007e-14
ENSDARG00000012968	ENSDARG00000012968	4.52379	1.4077	181.1	4.69842e-16	7.4934e-14
ENSDARG00000045141	ENSDARG00000045141	-2.93437	9.2817	181.039	4.72352e-16	7.49613e-14
ENSDARG00000016691	ENSDARG00000016691	8.16453	5.85763	180.477	4.96163e-16	7.83521e-14
ENSDARG00000020976	ENSDARG00000020976	2.41487	4.6578	180.375	5.00603e-16	7.86658e-14
ENSDARG00000098761	ENSDARG00000098761	3.35523	3.53618	179.973	5.18571e-16	8.10919e-14
ENSDARG00000101169	ENSDARG00000101169	3.11552	4.08223	179.793	5.26812e-16	8.18241e-14
ENSDARG00000062049	ENSDARG00000062049	3.27363	4.30174	179.76	5.28358e-16	8.18241e-14
ENSDARG00000032970	ENSDARG00000032970	-1.77769	8.9952	179.606	5.35559e-16	8.25404e-14
ENSDARG00000097901	ENSDARG00000097901	11.1371	4.06661	222.402	5.51398e-16	8.43719e-14
ENSDARG00000057286	ENSDARG00000057286	2.33477	4.98095	179.248	5.52706e-16	8.43719e-14
ENSDARG00000078674	ENSDARG00000078674	8.24422	4.66318	179.069	5.61522e-16	8.51517e-14
ENSDARG00000061852	ENSDARG00000061852	1.95889	3.0218	179.029	5.63463e-16	8.51517e-14
ENSDARG00000101089	ENSDARG00000101089	2.50212	2.25065	178.981	5.65874e-16	8.51517e-14
ENSDARG00000109996	ENSDARG00000109996	-3.11645	7.23269	178.93	5.68439e-16	8.51517e-14
ENSDARG00000063661	ENSDARG00000063661	3.27558	3.56577	178.522	5.89256e-16	8.78595e-14
ENSDARG00000042172	ENSDARG00000042172	2.49721	7.65439	178.428	5.94175e-16	8.81827e-14
ENSDARG00000054537	ENSDARG00000054537	-2.84534	7.41598	177.351	6.53762e-16	9.6579e-14
ENSDARG00000042823	ENSDARG00000042823	1.49416	5.59202	176.576	7.00417e-16	1.02997e-13
ENSDARG00000033307	ENSDARG00000033307	2.62969	6.31649	176.202	7.24249e-16	1.05846e-13
ENSDARG00000019307	ENSDARG00000019307	2.96746	4.88107	176.169	7.26394e-16	1.05846e-13
ENSDARG00000099026	ENSDARG00000099026	4.13078	3.30009	175.967	7.39616e-16	1.07284e-13
ENSDARG00000070864	ENSDARG00000070864	3.33658	4.57039	175.826	7.49e-16	1.07812e-13
ENSDARG00000100167	ENSDARG00000100167	11.6314	3.94664	175.811	7.49979e-16	1.07812e-13
ENSDARG00000089706	ENSDARG00000089706	5.31844	2.93299	175.605	7.63946e-16	1.0933e-13
ENSDARG00000003854	ENSDARG00000003854	-2.59454	9.1758	175.461	7.73889e-16	1.1026e-13
ENSDARG00000060641	ENSDARG00000060641	-4.42487	2.72101	175.169	7.94444e-16	1.12062e-13
ENSDARG00000069464	ENSDARG00000069464	-2.65179	7.82023	175.135	7.96873e-16	1.12062e-13
ENSDARG00000000001	ENSDARG00000000001	2.0816	4.25424	175.133	7.97023e-16	1.12062e-13
ENSDARG00000077664	ENSDARG00000077664	1.9429	5.77693	175.039	8.03777e-16	1.12156e-13
ENSDARG00000057121	ENSDARG00000057121	3.06182	4.12556	175.026	8.04691e-16	1.12156e-13
ENSDARG00000063295	ENSDARG00000063295	3.31637	5.22094	174.786	8.22276e-16	1.14111e-13
ENSDARG00000031749	ENSDARG00000031749	5.37714	1.69042	174.706	8.2819e-16	1.14437e-13
ENSDARG00000001578	ENSDARG00000001578	-1.65657	7.59816	174.616	8.34934e-16	1.14873e-13
ENSDARG00000059836	ENSDARG00000059836	2.89964	6.08354	174.124	8.72836e-16	1.19575e-13
ENSDARG00000040917	ENSDARG00000040917	1.91377	4.71293	173.969	8.85127e-16	1.20462e-13
ENSDARG00000015576	ENSDARG00000015576	2.65323	3.22176	173.947	8.86829e-16	1.20462e-13
ENSDARG00000100261	ENSDARG00000100261	5.57036	1.04999	173.387	9.32971e-16	1.26195e-13
ENSDARG00000053485	ENSDARG00000053485	-1.95907	8.14867	173.285	9.4161e-16	1.26829e-13
ENSDARG00000089362	ENSDARG00000089362	6.30348	7.9594	172.956	9.70082e-16	1.30108e-13
ENSDARG00000012381	ENSDARG00000012381	-2.32529	7.84398	172.911	9.74075e-16	1.30108e-13
ENSDARG00000020645	ENSDARG00000020645	3.5093	4.3354	172.836	9.80757e-16	1.30457e-13
ENSDARG00000061737	ENSDARG00000061737	1.7733	6.33242	172.654	9.97094e-16	1.32082e-13
ENSDARG00000088168	ENSDARG00000088168	-2.52727	4.19058	172.022	1.0561e-15	1.39323e-13
ENSDARG00000003989	ENSDARG00000003989	-3.331	3.26862	171.718	1.08584e-15	1.42658e-13
ENSDARG00000043371	ENSDARG00000043371	-1.99119	11.3544	171.287	1.12939e-15	1.47775e-13
ENSDARG00000017860	ENSDARG00000017860	3.92232	3.78044	171.074	1.15172e-15	1.50083e-13
ENSDARG00000040439	ENSDARG00000040439	-1.74644	7.54608	170.825	1.17827e-15	1.52922e-13
ENSDARG00000060601	ENSDARG00000060601	4.07568	3.42574	170.713	1.19046e-15	1.53881e-13
ENSDARG00000032206	ENSDARG00000032206	-5.87271	5.39689	170.414	1.22354e-15	1.57522e-13
ENSDARG00000104325	ENSDARG00000104325	3.84564	3.85226	170.11	1.25824e-15	1.61342e-13
ENSDARG00000043081	ENSDARG00000043081	3.00039	6.30656	169.969	1.27469e-15	1.628e-13
ENSDARG00000018817	ENSDARG00000018817	7.3058	1.84605	169.734	1.30255e-15	1.65697e-13
ENSDARG00000016154	ENSDARG00000016154	2.77553	6.09695	169.653	1.31225e-15	1.66272e-13
ENSDARG00000019644	ENSDARG00000019644	-2.12574	10.9718	169.592	1.31967e-15	1.66553e-13
ENSDARG00000090585	ENSDARG00000090585	3.11107	4.40361	169.52	1.32854e-15	1.67015e-13
ENSDARG00000008238	ENSDARG00000008238	2.17926	3.62069	169.362	1.34802e-15	1.68803e-13
ENSDARG00000061405	ENSDARG00000061405	2.98673	2.03478	169.238	1.36352e-15	1.69424e-13
ENSDARG00000028071	ENSDARG00000028071	1.89938	5.17221	169.174	1.37161e-15	1.69424e-13
ENSDARG00000037859	ENSDARG00000037859	7.09157	3.47665	169.155	1.37404e-15	1.69424e-13
ENSDARG00000027063	ENSDARG00000027063	2.82897	6.9431	169.154	1.37412e-15	1.69424e-13
ENSDARG00000068152	ENSDARG00000068152	2.46741	3.17395	169.053	1.38705e-15	1.70362e-13
ENSDARG00000026801	ENSDARG00000026801	-1.73445	9.65182	168.767	1.42418e-15	1.74256e-13
ENSDARG00000062054	ENSDARG00000062054	-1.93532	7.87762	168.553	1.45278e-15	1.77079e-13
ENSDARG00000018404	ENSDARG00000018404	2.37402	8.44693	168.266	1.49192e-15	1.81161e-13
ENSDARG00000054451	ENSDARG00000054451	2.35886	7.14123	168.056	1.52138e-15	1.84041e-13
ENSDARG00000044074	ENSDARG00000044074	2.58259	5.64679	167.833	1.55325e-15	1.8719e-13
ENSDARG00000030913	ENSDARG00000030913	-1.5462	6.85073	167.779	1.56103e-15	1.87422e-13
ENSDARG00000021287	ENSDARG00000021287	2.44142	4.3277	167.29	1.63384e-15	1.95088e-13
ENSDARG00000004218	ENSDARG00000004218	3.0347	2.59925	167.269	1.63704e-15	1.95088e-13
ENSDARG00000076699	ENSDARG00000076699	15.2103	7.0759	167.152	1.65491e-15	1.96487e-13
ENSDARG00000039482	ENSDARG00000039482	2.94747	3.44492	166.852	1.70203e-15	2.01335e-13
ENSDARG00000056650	ENSDARG00000056650	-2.92117	5.26584	166.608	1.74125e-15	2.05218e-13
ENSDARG00000096539	ENSDARG00000096539	-2.14398	3.59879	166.56	1.74908e-15	2.05353e-13
ENSDARG00000099786	ENSDARG00000099786	1.24838	6.76234	166.523	1.75521e-15	2.05353e-13
ENSDARG00000076058	ENSDARG00000076058	1.90022	4.19619	166.15	1.81765e-15	2.11886e-13
ENSDARG00000039150	ENSDARG00000039150	2.519	8.00573	166.02	1.8399e-15	2.13298e-13
ENSDARG00000000767	ENSDARG00000000767	3.06731	5.28982	165.956	1.85102e-15	2.13298e-13
ENSDARG00000013598	ENSDARG00000013598	5.2688	2.99187	165.951	1.8519e-15	2.13298e-13
ENSDARG00000015985	ENSDARG00000015985	-2.44665	6.43552	165.925	1.85639e-15	2.13298e-13
ENSDARG00000034559	ENSDARG00000034559	2.91758	3.33074	165.819	1.875e-15	2.14668e-13
ENSDARG00000076241	ENSDARG00000076241	-2.20358	6.7049	165.668	1.90181e-15	2.16962e-13
ENSDARG00000055575	ENSDARG00000055575	3.90685	5.86699	164.726	2.07833e-15	2.36259e-13
ENSDARG00000001788	ENSDARG00000001788	-1.89055	9.94375	164.557	2.11167e-15	2.3836e-13
ENSDARG00000040982	ENSDARG00000040982	-2.17116	4.40117	164.557	2.11169e-15	2.3836e-13
ENSDARG00000003869	ENSDARG00000003869	-2.09935	5.86615	164.489	2.12548e-15	2.39075e-13
ENSDARG00000004034	ENSDARG00000004034	2.3691	5.61786	164.407	2.14185e-15	2.4003e-13
ENSDARG00000070670	ENSDARG00000070670	1.93664	7.83846	164.36	2.15153e-15	2.4003e-13
ENSDARG00000036329	ENSDARG00000036329	-1.84721	6.25026	164.336	2.15643e-15	2.4003e-13
ENSDARG00000043403	ENSDARG00000043403	2.36091	4.47497	164.268	2.1702e-15	2.40727e-13
ENSDARG00000099954	ENSDARG00000099954	2.1846	3.76644	163.997	2.22668e-15	2.4614e-13
ENSDARG00000029146	ENSDARG00000029146	2.0746	6.41887	163.857	2.25658e-15	2.48588e-13
ENSDARG00000043923	ENSDARG00000043923	6.54358	1.94587	163.265	2.38705e-15	2.6206e-13
ENSDARG00000005821	ENSDARG00000005821	3.28819	4.76192	163.142	2.41524e-15	2.63489e-13
ENSDARG00000106298	ENSDARG00000106298	-5.78905	2.09065	163.136	2.4165e-15	2.63489e-13
ENSDARG00000008363	ENSDARG00000008363	2.02638	7.13795	162.987	2.45114e-15	2.6636e-13
ENSDARG00000036967	ENSDARG00000036967	2.09443	5.74059	162.935	2.46335e-15	2.66782e-13
ENSDARG00000036489	ENSDARG00000036489	-2.07399	7.33694	162.749	2.50733e-15	2.70631e-13
ENSDARG00000001950	ENSDARG00000001950	-2.86258	10.0447	162.407	2.59059e-15	2.78186e-13
ENSDARG00000034396	ENSDARG00000034396	1.56643	5.02711	162.39	2.59468e-15	2.78186e-13
ENSDARG00000036912	ENSDARG00000036912	4.65424	3.67454	162.245	2.63099e-15	2.81139e-13
ENSDARG00000114454	ENSDARG00000114454	4.48797	2.57519	161.865	2.72842e-15	2.89607e-13
ENSDARG00000032769	ENSDARG00000032769	2.69794	2.86789	161.852	2.73175e-15	2.89607e-13
ENSDARG00000035598	ENSDARG00000035598	1.7492	6.77818	161.831	2.73734e-15	2.89607e-13
ENSDARG00000042644	ENSDARG00000042644	-1.8004	7.9453	161.772	2.75275e-15	2.9028e-13
ENSDARG00000030357	ENSDARG00000030357	5.43755	2.12752	161.348	2.86713e-15	3.00888e-13
ENSDARG00000079095	ENSDARG00000079095	5.55264	2.0834	161.33	2.87213e-15	3.00888e-13
ENSDARG00000040072	ENSDARG00000040072	2.32623	6.39468	161.265	2.89015e-15	3.0179e-13
ENSDARG00000071685	ENSDARG00000071685	3.58758	2.05983	160.772	3.03051e-15	3.15419e-13
ENSDARG00000025549	ENSDARG00000025549	-1.62634	6.50931	160.729	3.04322e-15	3.15717e-13
ENSDARG00000100624	ENSDARG00000100624	-2.86799	3.38732	160.55	3.09614e-15	3.2017e-13
ENSDARG00000013576	ENSDARG00000013576	4.83644	4.92598	160.513	3.10726e-15	3.20287e-13
ENSDARG00000067741	ENSDARG00000067741	2.39742	5.82634	160.322	3.16483e-15	3.25176e-13
ENSDARG00000054609	ENSDARG00000054609	1.71889	5.68951	159.768	3.33911e-15	3.41986e-13
ENSDARG00000052895	ENSDARG00000052895	2.7862	2.8194	158.998	3.59829e-15	3.67358e-13
ENSDARG00000007264	ENSDARG00000007264	-1.57326	7.58015	158.936	3.62005e-15	3.68407e-13
ENSDARG00000103042	ENSDARG00000103042	2.89849	2.8265	158.397	3.81503e-15	3.87021e-13
ENSDARG00000062277	ENSDARG00000062277	7.35669	0.937832	158.286	3.85671e-15	3.89336e-13
ENSDARG00000041502	ENSDARG00000041502	2.05531	5.02451	158.271	3.86215e-15	3.89336e-13
ENSDARG00000055731	ENSDARG00000055731	2.11139	3.60806	158.227	3.87898e-15	3.89807e-13
ENSDARG00000016429	ENSDARG00000016429	-1.89575	4.85353	158.093	3.93004e-15	3.93704e-13
ENSDARG00000020544	ENSDARG00000020544	-2.48143	7.55314	157.945	3.98708e-15	3.98174e-13
ENSDARG00000040309	ENSDARG00000040309	2.07575	3.93726	157.905	4.00278e-15	3.985e-13
ENSDARG00000013750	ENSDARG00000013750	3.56449	3.20849	157.663	4.09851e-15	4.06767e-13
ENSDARG00000042133	ENSDARG00000042133	-2.63295	4.77786	157.424	4.19559e-15	4.15118e-13
ENSDARG00000038585	ENSDARG00000038585	-1.76775	4.86358	157.376	4.21556e-15	4.15809e-13
ENSDARG00000057881	ENSDARG00000057881	4.93928	2.35173	157.265	4.26182e-15	4.19084e-13
ENSDARG00000059093	ENSDARG00000059093	-3.23285	4.26477	157.175	4.29961e-15	4.21507e-13
ENSDARG00000078734	ENSDARG00000078734	3.37104	4.75676	157.088	4.33647e-15	4.23824e-13
ENSDARG00000100646	ENSDARG00000100646	-3.12656	2.17211	156.986	4.37998e-15	4.26775e-13
ENSDARG00000018976	ENSDARG00000018976	1.85739	4.93959	156.882	4.42517e-15	4.29573e-13
ENSDARG00000041108	ENSDARG00000041108	2.21022	5.93516	156.858	4.43549e-15	4.29573e-13
ENSDARG00000079463	ENSDARG00000079463	2.09092	3.81187	156.518	4.5861e-15	4.42821e-13
ENSDARG00000076357	ENSDARG00000076357	4.2513	2.24265	156.402	4.63901e-15	4.46585e-13
ENSDARG00000004954	ENSDARG00000004954	3.99866	7.43794	156.306	4.68324e-15	4.48632e-13
ENSDARG00000057698	ENSDARG00000057698	2.64935	8.01438	156.295	4.68827e-15	4.48632e-13
ENSDARG00000023188	ENSDARG00000023188	3.3026	6.81989	156.262	4.70364e-15	4.48764e-13
ENSDARG00000068233	ENSDARG00000068233	2.6432	5.09704	156.102	4.77822e-15	4.54526e-13
ENSDARG00000052288	ENSDARG00000052288	5.30992	2.53242	155.966	4.84266e-15	4.58036e-13
ENSDARG00000035256	ENSDARG00000035256	-1.53156	9.53198	155.951	4.85002e-15	4.58036e-13
ENSDARG00000005593	ENSDARG00000005593	2.20886	3.55727	155.934	4.85798e-15	4.58036e-13
ENSDARG00000038938	ENSDARG00000038938	1.79697	4.29887	155.669	4.98727e-15	4.68848e-13
ENSDARG00000058105	ENSDARG00000058105	-1.86118	8.38548	155.556	5.04331e-15	4.72729e-13
ENSDARG00000038076	ENSDARG00000038076	-1.42257	8.13596	154.931	5.36524e-15	5.01439e-13
ENSDARG00000092150	ENSDARG00000092150	3.32173	2.94289	154.858	5.40447e-15	5.03637e-13
ENSDARG00000076899	ENSDARG00000076899	1.62172	3.36794	154.808	5.43159e-15	5.04697e-13
ENSDARG00000078077	ENSDARG00000078077	2.38137	4.20655	154.193	5.77426e-15	5.34987e-13
ENSDARG00000101387	ENSDARG00000101387	7.99367	1.87502	153.724	6.05078e-15	5.58991e-13
ENSDARG00000104077	ENSDARG00000104077	3.04182	5.2017	153.556	6.15318e-15	5.66817e-13
ENSDARG00000026519	ENSDARG00000026519	-1.98108	6.3638	153.458	6.21386e-15	5.70767e-13
ENSDARG00000109859	ENSDARG00000109859	2.62186	2.94607	153.385	6.25979e-15	5.73343e-13
ENSDARG00000095820	ENSDARG00000095820	7.34812	2.88944	152.766	6.66037e-15	6.08295e-13
ENSDARG00000078659	ENSDARG00000078659	1.7783	4.60355	152.588	6.78014e-15	6.17475e-13
ENSDARG00000021521	ENSDARG00000021521	3.21164	2.271	152.46	6.86798e-15	6.23702e-13
ENSDARG00000087277	ENSDARG00000087277	-2.39642	5.50569	152.407	6.90509e-15	6.25301e-13
ENSDARG00000011897	ENSDARG00000011897	1.66563	4.59185	152.316	6.96856e-15	6.28364e-13
ENSDARG00000045936	ENSDARG00000045936	8.22418	3.20857	152.288	6.98829e-15	6.28364e-13
ENSDARG00000008697	ENSDARG00000008697	-1.83597	4.65798	152.274	6.99772e-15	6.28364e-13
ENSDARG00000038687	ENSDARG00000038687	2.67347	5.9623	152.008	7.18822e-15	6.43667e-13
ENSDARG00000062594	ENSDARG00000062594	-2.04409	4.51478	151.95	7.23018e-15	6.45621e-13
ENSDARG00000090230	ENSDARG00000090230	1.27732	4.7851	151.665	7.44099e-15	6.626e-13
ENSDARG00000007099	ENSDARG00000007099	2.26122	3.07474	151.518	7.55277e-15	6.7069e-13
ENSDARG00000093068	ENSDARG00000093068	5.57338	1.6344	151.208	7.79307e-15	6.90117e-13
ENSDARG00000068382	ENSDARG00000068382	8.27688	1.52097	151.158	7.83256e-15	6.91704e-13
ENSDARG00000007990	ENSDARG00000007990	3.12169	2.98744	151.086	7.89031e-15	6.94306e-13
ENSDARG00000059442	ENSDARG00000059442	-1.78593	6.37752	151.067	7.90535e-15	6.94306e-13
ENSDARG00000076416	ENSDARG00000076416	2.66465	2.86171	150.595	8.2932e-15	7.23267e-13
ENSDARG00000033355	ENSDARG00000033355	6.00722	5.02356	150.585	8.30125e-15	7.23267e-13
ENSDARG00000075433	ENSDARG00000075433	-1.96468	9.40457	150.583	8.30278e-15	7.23267e-13
ENSDARG00000040623	ENSDARG00000040623	3.72406	5.61642	150.461	8.40661e-15	7.30327e-13
ENSDARG00000052958	ENSDARG00000052958	3.36567	9.54278	149.696	9.08776e-15	7.87369e-13
ENSDARG00000098296	ENSDARG00000098296	4.0614	3.43386	149.431	9.33716e-15	8.0647e-13
ENSDARG00000101847	ENSDARG00000101847	-2.04974	3.59222	149.409	9.35854e-15	8.0647e-13
ENSDARG00000039007	ENSDARG00000039007	-1.95594	10.8208	149.368	9.39765e-15	8.07669e-13
ENSDARG00000077239	ENSDARG00000077239	3.82738	5.11293	149.26	9.50169e-15	8.14427e-13
ENSDARG00000096872	ENSDARG00000096872	5.29978	2.25528	149.198	9.56295e-15	8.17492e-13
ENSDARG00000061140	ENSDARG00000061140	2.03514	5.91244	149.069	9.68924e-15	8.26085e-13
ENSDARG00000101762	ENSDARG00000101762	3.15616	2.97923	149.034	9.72496e-15	8.26724e-13
ENSDARG00000079166	ENSDARG00000079166	2.26049	4.19423	149.01	9.74832e-15	8.26724e-13
ENSDARG00000044092	ENSDARG00000044092	-1.95257	8.09299	148.756	1.00062e-14	8.46351e-13
ENSDARG00000074036	ENSDARG00000074036	-3.99149	4.46252	148.539	1.02312e-14	8.61488e-13
ENSDARG00000077414	ENSDARG00000077414	-3.07249	7.24041	148.532	1.02389e-14	8.61488e-13
ENSDARG00000069752	ENSDARG00000069752	3.43356	7.02116	148.417	1.03597e-14	8.67764e-13
ENSDARG00000104197	ENSDARG00000104197	2.89252	2.6924	148.41	1.03676e-14	8.67764e-13
ENSDARG00000008398	ENSDARG00000008398	-3.44625	5.44854	148.145	1.06535e-14	8.89371e-13
ENSDARG00000057671	ENSDARG00000057671	-2.16722	7.66945	147.93	1.08922e-14	9.0694e-13
ENSDARG00000018105	ENSDARG00000018105	-2.25429	6.82587	147.718	1.11335e-14	9.24628e-13
ENSDARG00000090767	ENSDARG00000090767	3.49394	3.9155	147.482	1.14084e-14	9.45007e-13
ENSDARG00000104225	ENSDARG00000104225	2.25179	5.05757	147.442	1.14546e-14	9.46393e-13
ENSDARG00000034817	ENSDARG00000034817	2.32117	6.06424	147.359	1.15542e-14	9.5217e-13
ENSDARG00000040453	ENSDARG00000040453	1.6871	3.17755	147.326	1.15936e-14	9.52962e-13
ENSDARG00000056378	ENSDARG00000056378	2.16536	5.27415	147.188	1.17604e-14	9.64204e-13
ENSDARG00000028335	ENSDARG00000028335	1.29975	7.22353	147.08	1.18925e-14	9.72547e-13
ENSDARG00000111126	ENSDARG00000111126	3.52471	5.34439	147.021	1.19649e-14	9.7598e-13
ENSDARG00000023583	ENSDARG00000023583	-1.95506	7.19444	146.991	1.20019e-14	9.76512e-13
ENSDARG00000074846	ENSDARG00000074846	3.71813	3.56623	146.762	1.22906e-14	9.95413e-13
ENSDARG00000029865	ENSDARG00000029865	2.45781	4.32265	146.757	1.22963e-14	9.95413e-13
ENSDARG00000030490	ENSDARG00000030490	-2.21904	7.85227	146.471	1.26667e-14	1.02281e-12
ENSDARG00000075261	ENSDARG00000075261	3.99517	5.76603	146.409	1.27485e-14	1.02451e-12
ENSDARG00000070578	ENSDARG00000070578	4.34795	3.62331	146.407	1.27517e-14	1.02451e-12
ENSDARG00000015551	ENSDARG00000015551	-2.43951	10.1034	145.91	1.34286e-14	1.0762e-12
ENSDARG00000099702	ENSDARG00000099702	-2.44015	5.58917	145.644	1.38057e-14	1.1024e-12
ENSDARG00000028027	ENSDARG00000028027	-2.50361	8.04054	145.631	1.38242e-14	1.1024e-12
ENSDARG00000074663	ENSDARG00000074663	2.69389	2.38348	145.561	1.3927e-14	1.10783e-12
ENSDARG00000039929	ENSDARG00000039929	-2.15763	8.90025	145.002	1.47638e-14	1.1715e-12
ENSDARG00000011821	ENSDARG00000011821	2.71361	6.68793	144.816	1.50549e-14	1.19164e-12
ENSDARG00000020610	ENSDARG00000020610	-1.73967	12.3391	144.59	1.54163e-14	1.21724e-12
ENSDARG00000056480	ENSDARG00000056480	1.94238	4.58682	144.401	1.57248e-14	1.23855e-12
ENSDARG00000020252	ENSDARG00000020252	1.22245	4.83578	144.346	1.58165e-14	1.24272e-12
ENSDARG00000088878	ENSDARG00000088878	-2.76716	1.8931	144.229	1.60112e-14	1.25494e-12
ENSDARG00000009401	ENSDARG00000009401	2.14646	4.32861	144.178	1.60975e-14	1.25863e-12
ENSDARG00000040864	ENSDARG00000040864	2.49148	4.6211	144.143	1.61576e-14	1.26025e-12
ENSDARG00000055713	ENSDARG00000055713	3.10984	3.90344	144.05	1.63155e-14	1.26948e-12
ENSDARG00000042816	ENSDARG00000042816	4.29863	3.62609	144.027	1.63565e-14	1.26959e-12
ENSDARG00000078386	ENSDARG00000078386	1.2804	5.52345	143.989	1.64209e-14	1.27151e-12
ENSDARG00000096917	ENSDARG00000096917	-3.00649	4.47188	143.959	1.64739e-14	1.27254e-12
ENSDARG00000076296	ENSDARG00000076296	1.51499	4.84176	143.901	1.65737e-14	1.27717e-12
ENSDARG00000095432	ENSDARG00000095432	-2.05178	5.25206	143.857	1.66511e-14	1.28006e-12
ENSDARG00000059855	ENSDARG00000059855	5.38067	0.585082	143.791	1.67683e-14	1.28599e-12
ENSDARG00000017128	ENSDARG00000017128	2.47386	4.7194	143.66	1.70004e-14	1.30067e-12
ENSDARG00000097461	ENSDARG00000097461	-3.15298	2.6944	143.397	1.74798e-14	1.33417e-12
ENSDARG00000035514	ENSDARG00000035514	4.96496	3.44562	143.346	1.75739e-14	1.33816e-12
ENSDARG00000069404	ENSDARG00000069404	-2.42356	11.5761	142.746	1.87264e-14	1.42254e-12
ENSDARG00000094809	ENSDARG00000094809	2.25599	4.53711	142.708	1.88013e-14	1.42486e-12
ENSDARG00000070669	ENSDARG00000070669	3.16456	3.27886	142.651	1.8916e-14	1.43017e-12
ENSDARG00000093019	ENSDARG00000093019	4.24185	1.98148	142.466	1.92912e-14	1.4551e-12
ENSDARG00000099672	ENSDARG00000099672	3.27879	4.73066	142.42	1.93845e-14	1.45871e-12
ENSDARG00000086933	ENSDARG00000086933	-2.78858	5.53068	142.359	1.95123e-14	1.46488e-12
ENSDARG00000075853	ENSDARG00000075853	1.40893	5.52651	142.194	1.98571e-14	1.48729e-12
ENSDARG00000040284	ENSDARG00000040284	4.46867	4.66641	142.107	2.00416e-14	1.49761e-12
ENSDARG00000099802	ENSDARG00000099802	3.95113	2.82884	142.02	2.02279e-14	1.50801e-12
ENSDARG00000059370	ENSDARG00000059370	5.64035	2.49308	141.98	2.03137e-14	1.5109e-12
ENSDARG00000029353	ENSDARG00000029353	2.03688	4.84554	141.779	2.0753e-14	1.53948e-12
ENSDARG00000093495	ENSDARG00000093495	2.4837	5.70438	141.747	2.08247e-14	1.53948e-12
ENSDARG00000010255	ENSDARG00000010255	2.23091	3.69583	141.739	2.08421e-14	1.53948e-12
ENSDARG00000102599	ENSDARG00000102599	1.91581	5.95633	141.606	2.11398e-14	1.55788e-12
ENSDARG00000098746	ENSDARG00000098746	-2.43029	5.20631	141.56	2.12449e-14	1.56204e-12
ENSDARG00000001897	ENSDARG00000001897	1.69711	5.28044	141.463	2.14656e-14	1.57466e-12
ENSDARG00000000690	ENSDARG00000000690	1.79574	3.99723	141.318	2.18001e-14	1.59322e-12
ENSDARG00000019564	ENSDARG00000019564	2.36978	3.29392	141.31	2.18181e-14	1.59322e-12
ENSDARG00000095798	ENSDARG00000095798	4.53962	1.49815	141.234	2.19978e-14	1.60269e-12
ENSDARG00000091138	ENSDARG00000091138	1.67989	5.88634	140.927	2.27317e-14	1.6524e-12
ENSDARG00000056510	ENSDARG00000056510	-1.99161	7.03064	140.761	2.31401e-14	1.67829e-12
ENSDARG00000074378	ENSDARG00000074378	3.48177	6.86169	140.375	2.41182e-14	1.74528e-12
ENSDARG00000045190	ENSDARG00000045190	7.43806	1.94514	140.129	2.47646e-14	1.78801e-12
ENSDARG00000069295	ENSDARG00000069295	3.09149	3.80916	140.035	2.50158e-14	1.79616e-12
ENSDARG00000056468	ENSDARG00000056468	-2.32109	3.88258	140.019	2.50608e-14	1.79616e-12
ENSDARG00000079858	ENSDARG00000079858	18.2971	9.87806	140.007	2.50931e-14	1.79616e-12
ENSDARG00000057378	ENSDARG00000057378	-2.09257	5.33995	140.004	2.51015e-14	1.79616e-12
ENSDARG00000020759	ENSDARG00000020759	1.51257	5.89567	139.837	2.55561e-14	1.82462e-12
ENSDARG00000075818	ENSDARG00000075818	3.10403	2.6958	139.774	2.57309e-14	1.83301e-12
ENSDARG00000097743	ENSDARG00000097743	8.8298	2.11016	139.644	2.60934e-14	1.85471e-12
ENSDARG00000015355	ENSDARG00000015355	6.36936	5.05527	139.551	2.6356e-14	1.86919e-12
ENSDARG00000112909	ENSDARG00000112909	-3.07199	2.0128	139.531	2.64137e-14	1.86919e-12
ENSDARG00000044694	ENSDARG00000044694	3.32518	4.23243	139.492	2.65246e-14	1.87291e-12
ENSDARG00000075468	ENSDARG00000075468	2.42816	4.6881	139.116	2.76261e-14	1.94639e-12
ENSDARG00000026985	ENSDARG00000026985	1.32114	6.37106	139.071	2.7759e-14	1.95119e-12
ENSDARG00000114048	ENSDARG00000114048	2.11733	2.5899	139.053	2.78159e-14	1.95119e-12
ENSDARG00000109276	ENSDARG00000109276	1.87968	4.13659	138.934	2.81766e-14	1.97218e-12
ENSDARG00000092398	ENSDARG00000092398	10.5025	4.21854	138.759	2.87152e-14	2.00115e-12
ENSDARG00000022772	ENSDARG00000022772	2.20924	3.74426	138.759	2.87154e-14	2.00115e-12
ENSDARG00000076239	ENSDARG00000076239	3.3858	2.9933	138.716	2.88493e-14	2.00612e-12
ENSDARG00000098377	ENSDARG00000098377	3.52966	3.6633	138.651	2.90529e-14	2.0159e-12
ENSDARG00000009250	ENSDARG00000009250	-1.68524	8.50065	138.596	2.92281e-14	2.02369e-12
ENSDARG00000045528	ENSDARG00000045528	1.7638	3.9281	138.519	2.94735e-14	2.03628e-12
ENSDARG00000098477	ENSDARG00000098477	3.21519	2.85302	138.409	2.98269e-14	2.05445e-12
ENSDARG00000021720	ENSDARG00000021720	10.1444	3.13184	138.397	2.98648e-14	2.05445e-12
ENSDARG00000089924	ENSDARG00000089924	-1.74802	6.05097	137.973	3.12768e-14	2.14698e-12
ENSDARG00000104037	ENSDARG00000104037	-2.52222	2.3209	137.95	3.13549e-14	2.14774e-12
ENSDARG00000044098	ENSDARG00000044098	5.6366	2.77695	137.919	3.14611e-14	2.15042e-12
ENSDARG00000009447	ENSDARG00000009447	-1.85654	9.77364	137.861	3.16602e-14	2.15942e-12
ENSDARG00000058369	ENSDARG00000058369	1.74623	3.62725	137.801	3.18687e-14	2.16903e-12
ENSDARG00000073917	ENSDARG00000073917	-2.15712	5.45747	137.591	3.26061e-14	2.21452e-12
ENSDARG00000086256	ENSDARG00000086256	-4.48857	3.79555	137.56	3.27178e-14	2.21741e-12
ENSDARG00000040812	ENSDARG00000040812	3.94134	3.00498	137.456	3.30893e-14	2.23786e-12
ENSDARG00000002663	ENSDARG00000002663	1.94266	5.74397	137.381	3.33629e-14	2.25161e-12
ENSDARG00000095888	ENSDARG00000095888	3.82024	4.56029	137.246	3.38582e-14	2.28023e-12
ENSDARG00000096603	ENSDARG00000096603	2.48378	3.24178	136.807	3.5527e-14	2.38761e-12
ENSDARG00000070957	ENSDARG00000070957	2.27692	2.59828	136.78	3.56296e-14	2.3895e-12
ENSDARG00000051886	ENSDARG00000051886	1.98607	5.73861	136.758	3.57183e-14	2.39044e-12
ENSDARG00000038359	ENSDARG00000038359	2.15164	3.78139	136.508	3.67097e-14	2.45167e-12
ENSDARG00000006242	ENSDARG00000006242	1.26659	6.15682	136.416	3.70836e-14	2.47149e-12
ENSDARG00000075891	ENSDARG00000075891	6.2074	1.93642	136.199	3.79801e-14	2.526e-12
ENSDARG00000024324	ENSDARG00000024324	1.33443	4.45511	135.958	3.90024e-14	2.58861e-12
ENSDARG00000061120	ENSDARG00000061120	5.96421	4.50794	135.871	3.93759e-14	2.608e-12
ENSDARG00000103980	ENSDARG00000103980	2.69825	5.13794	135.828	3.95638e-14	2.61504e-12
ENSDARG00000091111	ENSDARG00000091111	1.93259	4.62828	135.808	3.96536e-14	2.61559e-12
ENSDARG00000043299	ENSDARG00000043299	5.44239	0.308236	135.78	3.97764e-14	2.6183e-12
ENSDARG00000034168	ENSDARG00000034168	3.76916	2.63451	135.759	3.98674e-14	2.61891e-12
ENSDARG00000026070	ENSDARG00000026070	1.57174	4.27729	135.738	3.99602e-14	2.61964e-12
ENSDARG00000091234	ENSDARG00000091234	4.30295	4.86136	135.69	4.01692e-14	2.62796e-12
ENSDARG00000074782	ENSDARG00000074782	3.97482	2.80008	135.436	4.13123e-14	2.69452e-12
ENSDARG00000005870	ENSDARG00000005870	-1.58693	6.14014	135.427	4.13546e-14	2.69452e-12
ENSDARG00000073684	ENSDARG00000073684	2.29965	4.27437	135.207	4.23726e-14	2.75525e-12
ENSDARG00000055518	ENSDARG00000055518	-3.54487	5.59961	135.039	4.31691e-14	2.80136e-12
ENSDARG00000103184	ENSDARG00000103184	4.72566	2.97819	134.963	4.35362e-14	2.81745e-12
ENSDARG00000078322	ENSDARG00000078322	3.97718	7.5769	134.951	4.35928e-14	2.81745e-12
ENSDARG00000004539	ENSDARG00000004539	3.59454	3.64149	134.836	4.41539e-14	2.84797e-12
ENSDARG00000052088	ENSDARG00000052088	6.30534	1.02141	134.506	4.58012e-14	2.94829e-12
ENSDARG00000104193	ENSDARG00000104193	9.76514	2.88242	134.358	4.65615e-14	2.99122e-12
ENSDARG00000116197	ENSDARG00000116197	3.00837	2.039	134.336	4.66731e-14	2.9924e-12
ENSDARG00000038151	ENSDARG00000038151	3.50184	2.19023	134.222	4.72716e-14	3.02472e-12
ENSDARG00000054849	ENSDARG00000054849	-1.70341	7.28154	134.174	4.75243e-14	3.03483e-12
ENSDARG00000097308	ENSDARG00000097308	4.79528	4.4116	134.087	4.79849e-14	3.05815e-12
ENSDARG00000025902	ENSDARG00000025902	1.4614	5.92021	134.029	4.82986e-14	3.07204e-12
ENSDARG00000079578	ENSDARG00000079578	-1.8977	9.89554	134.004	4.84293e-14	3.07425e-12
ENSDARG00000005941	ENSDARG00000005941	1.4725	4.81813	133.952	4.87117e-14	3.08607e-12
ENSDARG00000042737	ENSDARG00000042737	-2.55184	3.85454	133.831	4.93765e-14	3.12202e-12
ENSDARG00000011841	ENSDARG00000011841	-1.82065	8.4877	133.78	4.96582e-14	3.13365e-12
ENSDARG00000013997	ENSDARG00000013997	1.80681	3.91138	133.691	5.01517e-14	3.15857e-12
ENSDARG00000040046	ENSDARG00000040046	2.58839	4.50905	133.555	5.09194e-14	3.20063e-12
ENSDARG00000088439	ENSDARG00000088439	1.74181	4.40202	133.479	5.13566e-14	3.22045e-12
ENSDARG00000016745	ENSDARG00000016745	1.90174	4.90642	133.465	5.14356e-14	3.22045e-12
ENSDARG00000075397	ENSDARG00000075397	5.01322	3.02586	133.325	5.22489e-14	3.265e-12
ENSDARG00000030938	ENSDARG00000030938	2.87285	2.71413	133.273	5.25521e-14	3.27755e-12
ENSDARG00000104027	ENSDARG00000104027	-3.51784	3.88405	133.063	5.38032e-14	3.34723e-12
ENSDARG00000029075	ENSDARG00000029075	1.89382	4.77363	133.05	5.38781e-14	3.34723e-12
ENSDARG00000101366	ENSDARG00000101366	2.47946	2.56801	132.787	5.54956e-14	3.44105e-12
ENSDARG00000079591	ENSDARG00000079591	2.25595	3.25161	132.642	5.64026e-14	3.49054e-12
ENSDARG00000062460	ENSDARG00000062460	1.84565	3.86971	132.513	5.72312e-14	3.53499e-12
ENSDARG00000056210	ENSDARG00000056210	4.05908	5.21376	132.481	5.74363e-14	3.54084e-12
ENSDARG00000062462	ENSDARG00000062462	4.08747	1.14737	132.436	5.77289e-14	3.55205e-12
ENSDARG00000018257	ENSDARG00000018257	-3.4089	2.43651	132.295	5.86517e-14	3.60191e-12
ENSDARG00000088546	ENSDARG00000088546	-1.91903	3.70682	132.261	5.88775e-14	3.60886e-12
ENSDARG00000069135	ENSDARG00000069135	3.17184	6.43252	132.177	5.94374e-14	3.63623e-12
ENSDARG00000008165	ENSDARG00000008165	3.44169	2.49811	132.16	5.95512e-14	3.63625e-12
ENSDARG00000055377	ENSDARG00000055377	-3.90176	4.93033	132.114	5.98562e-14	3.64793e-12
ENSDARG00000094451	ENSDARG00000094451	3.24148	6.50019	131.996	6.06584e-14	3.68749e-12
ENSDARG00000004270	ENSDARG00000004270	1.21336	5.44782	131.965	6.08709e-14	3.68749e-12
ENSDARG00000058302	ENSDARG00000058302	1.69993	5.54841	131.965	6.08728e-14	3.68749e-12
ENSDARG00000097170	ENSDARG00000097170	5.1567	1.01374	131.951	6.09655e-14	3.68749e-12
ENSDARG00000001879	ENSDARG00000001879	-1.65247	5.97007	131.897	6.1343e-14	3.70334e-12
ENSDARG00000019815	ENSDARG00000019815	3.08298	8.06541	131.834	6.17776e-14	3.72256e-12
ENSDARG00000103658	ENSDARG00000103658	2.26943	4.83505	131.816	6.19022e-14	3.72307e-12
ENSDARG00000077768	ENSDARG00000077768	2.52961	2.38299	131.474	6.43422e-14	3.86258e-12
ENSDARG00000073869	ENSDARG00000073869	-1.65119	5.15137	131.363	6.5156e-14	3.90412e-12
ENSDARG00000079808	ENSDARG00000079808	3.2201	3.73407	131.222	6.62093e-14	3.95983e-12
ENSDARG00000108683	ENSDARG00000108683	-3.20155	4.25435	130.976	6.8083e-14	4.06431e-12
ENSDARG00000071084	ENSDARG00000071084	2.23401	4.87033	130.942	6.83388e-14	4.06723e-12
ENSDARG00000093950	ENSDARG00000093950	1.61564	3.60128	130.936	6.83856e-14	4.06723e-12
ENSDARG00000063292	ENSDARG00000063292	1.80202	4.02982	130.773	6.9666e-14	4.13571e-12
ENSDARG00000058206	ENSDARG00000058206	4.54956	2.3747	130.672	7.04691e-14	4.17565e-12
ENSDARG00000099539	ENSDARG00000099539	14.7497	6.31608	130.588	7.115e-14	4.20822e-12
ENSDARG00000076602	ENSDARG00000076602	2.07079	3.87984	130.448	7.22919e-14	4.26789e-12
ENSDARG00000076569	ENSDARG00000076569	-2.50885	4.78952	130.391	7.27581e-14	4.28751e-12
ENSDARG00000039234	ENSDARG00000039234	4.94124	1.39188	130.373	7.29104e-14	4.28861e-12
ENSDARG00000070626	ENSDARG00000070626	2.72336	2.27791	130.352	7.30849e-14	4.29099e-12
ENSDARG00000059601	ENSDARG00000059601	-3.36283	3.12526	130.185	7.4487e-14	4.35738e-12
ENSDARG00000103237	ENSDARG00000103237	6.17593	1.81189	130.185	7.44875e-14	4.35738e-12
ENSDARG00000030656	ENSDARG00000030656	-2.62362	5.58891	130.152	7.47732e-14	4.35823e-12
ENSDARG00000036282	ENSDARG00000036282	2.07583	4.49131	130.151	7.47739e-14	4.35823e-12
ENSDARG00000117781	ENSDARG00000117781	2.84061	3.42804	130.059	7.55681e-14	4.39201e-12
ENSDARG00000097766	ENSDARG00000097766	4.76111	1.88995	130.052	7.56275e-14	4.39201e-12
ENSDARG00000002332	ENSDARG00000002332	1.5683	3.87867	130.002	7.60632e-14	4.40933e-12
ENSDARG00000010785	ENSDARG00000010785	2.96214	6.64879	129.851	7.73826e-14	4.47772e-12
ENSDARG00000069498	ENSDARG00000069498	-2.03688	5.43296	129.81	7.77459e-14	4.49063e-12
ENSDARG00000058479	ENSDARG00000058479	14.075	6.63669	129.778	7.80322e-14	4.49906e-12
ENSDARG00000059354	ENSDARG00000059354	1.62363	4.49661	129.577	7.98461e-14	4.59538e-12
ENSDARG00000020328	ENSDARG00000020328	-2.04983	7.4895	129.554	8.0056e-14	4.59921e-12
ENSDARG00000055276	ENSDARG00000055276	2.23028	4.26783	129.488	8.06607e-14	4.62256e-12
ENSDARG00000104472	ENSDARG00000104472	1.627	4.17675	129.478	8.0751e-14	4.62256e-12
ENSDARG00000056615	ENSDARG00000056615	3.32104	4.89461	129.431	8.119e-14	4.63941e-12
ENSDARG00000098108	ENSDARG00000098108	4.38561	5.21759	129.364	8.1819e-14	4.66703e-12
ENSDARG00000099124	ENSDARG00000099124	3.27495	3.67937	129.226	8.31175e-14	4.73268e-12
ENSDARG00000070651	ENSDARG00000070651	2.59008	3.99136	129.101	8.43219e-14	4.79274e-12
ENSDARG00000093780	ENSDARG00000093780	15.4153	8.03638	128.99	8.54042e-14	4.84567e-12
ENSDARG00000056624	ENSDARG00000056624	-2.80166	2.21965	128.764	8.7653e-14	4.96447e-12
ENSDARG00000062017	ENSDARG00000062017	4.12088	0.960846	128.552	8.98167e-14	5.07805e-12
ENSDARG00000033735	ENSDARG00000033735	3.91445	4.2292	128.366	9.17558e-14	5.17855e-12
ENSDARG00000053468	ENSDARG00000053468	1.26695	7.41768	128.328	9.21613e-14	5.19229e-12
ENSDARG00000097827	ENSDARG00000097827	1.53571	5.95512	128.31	9.23513e-14	5.19387e-12
ENSDARG00000007774	ENSDARG00000007774	1.78869	3.54068	128.223	9.32842e-14	5.23715e-12
ENSDARG00000087804	ENSDARG00000087804	2.41246	4.53017	128.141	9.41722e-14	5.27776e-12
ENSDARG00000091885	ENSDARG00000091885	6.46053	9.46464	127.939	9.63934e-14	5.39282e-12
ENSDARG00000040621	ENSDARG00000040621	3.53749	2.83555	127.745	9.85842e-14	5.50577e-12
ENSDARG00000068784	ENSDARG00000068784	2.2529	5.32455	127.687	9.92487e-14	5.53324e-12
ENSDARG00000086173	ENSDARG00000086173	1.90171	5.65444	127.67	9.94357e-14	5.53405e-12
ENSDARG00000051940	ENSDARG00000051940	2.76204	3.25303	127.653	9.96333e-14	5.53544e-12
ENSDARG00000010384	ENSDARG00000010384	3.08558	2.59385	127.626	9.99538e-14	5.54363e-12
ENSDARG00000102878	ENSDARG00000102878	-2.04432	5.69672	127.596	1.00291e-13	5.55275e-12
ENSDARG00000074502	ENSDARG00000074502	1.33997	4.82422	127.271	1.04151e-13	5.7565e-12
ENSDARG00000071235	ENSDARG00000071235	2.67586	4.26841	127.224	1.0472e-13	5.77695e-12
ENSDARG00000044601	ENSDARG00000044601	1.46714	8.19259	127.21	1.04882e-13	5.77695e-12
ENSDARG00000092167	ENSDARG00000092167	10.5613	4.49667	127.093	1.06321e-13	5.84241e-12
ENSDARG00000035858	ENSDARG00000035858	2.04946	7.29041	127.084	1.06434e-13	5.84241e-12
ENSDARG00000009724	ENSDARG00000009724	1.47168	5.99869	126.922	1.08455e-13	5.94317e-12
ENSDARG00000044688	ENSDARG00000044688	2.1465	5.01525	126.798	1.1003e-13	6.01917e-12
ENSDARG00000060927	ENSDARG00000060927	3.80535	3.49919	126.427	1.14889e-13	6.27428e-12
ENSDARG00000040192	ENSDARG00000040192	2.02689	3.81401	126.389	1.15398e-13	6.29067e-12
ENSDARG00000039997	ENSDARG00000039997	-1.68821	8.3791	126.376	1.15582e-13	6.29067e-12
ENSDARG00000020834	ENSDARG00000020834	2.10513	3.73855	125.945	1.21552e-13	6.60439e-12
ENSDARG00000055163	ENSDARG00000055163	-1.94152	6.93056	125.431	1.29089e-13	6.99393e-12
ENSDARG00000051888	ENSDARG00000051888	1.47779	6.16013	125.427	1.29158e-13	6.99393e-12
ENSDARG00000075833	ENSDARG00000075833	2.74106	2.80418	125.266	1.3162e-13	7.11526e-12
ENSDARG00000006491	ENSDARG00000006491	3.96472	3.28735	125.208	1.32513e-13	7.15074e-12
ENSDARG00000093413	ENSDARG00000093413	2.29188	4.78523	125.195	1.32723e-13	7.15074e-12
ENSDARG00000008785	ENSDARG00000008785	-1.31844	8.79836	125.121	1.33881e-13	7.20106e-12
ENSDARG00000015278	ENSDARG00000015278	3.05194	4.90774	125.061	1.34829e-13	7.23988e-12
ENSDARG00000013966	ENSDARG00000013966	2.00958	5.39803	125.016	1.35541e-13	7.26596e-12
ENSDARG00000034572	ENSDARG00000034572	6.56942	-0.508734	124.867	1.37934e-13	7.38053e-12
ENSDARG00000052842	ENSDARG00000052842	-1.7529	5.11792	124.845	1.38303e-13	7.38053e-12
ENSDARG00000103112	ENSDARG00000103112	3.9574	1.47604	124.841	1.38369e-13	7.38053e-12
ENSDARG00000079012	ENSDARG00000079012	-3.65917	3.082	124.802	1.3901e-13	7.40238e-12
ENSDARG00000045932	ENSDARG00000045932	6.48247	1.33384	124.757	1.39746e-13	7.42926e-12
ENSDARG00000117530	ENSDARG00000117530	-1.80084	4.90825	124.481	1.4437e-13	7.64544e-12
ENSDARG00000060366	ENSDARG00000060366	1.68865	3.88779	124.479	1.44393e-13	7.64544e-12
ENSDARG00000012066	ENSDARG00000012066	1.55485	8.54129	124.471	1.44528e-13	7.64544e-12
ENSDARG00000105023	ENSDARG00000105023	2.99204	2.80217	124.446	1.44967e-13	7.65085e-12
ENSDARG00000063416	ENSDARG00000063416	1.88305	5.0643	124.438	1.45108e-13	7.65085e-12
ENSDARG00000114309	ENSDARG00000114309	9.72225	3.13719	124.141	1.50285e-13	7.91083e-12
ENSDARG00000100741	ENSDARG00000100741	2.4541	3.4005	124.097	1.51067e-13	7.93893e-12
ENSDARG00000099499	ENSDARG00000099499	-1.82456	9.31351	123.904	1.54555e-13	8.09702e-12
ENSDARG00000017772	ENSDARG00000017772	-1.78156	10.2908	123.903	1.5458e-13	8.09702e-12
ENSDARG00000017504	ENSDARG00000017504	3.34737	3.63241	123.875	1.551e-13	8.11101e-12
ENSDARG00000045976	ENSDARG00000045976	1.59179	4.22161	123.798	1.56505e-13	8.17113e-12
ENSDARG00000090930	ENSDARG00000090930	-2.86366	3.94074	123.507	1.62021e-13	8.44539e-12
ENSDARG00000044362	ENSDARG00000044362	-2.72923	3.19039	123.416	1.63775e-13	8.52295e-12
ENSDARG00000076754	ENSDARG00000076754	1.92425	3.74244	123.356	1.64943e-13	8.56984e-12
ENSDARG00000020483	ENSDARG00000020483	7.89765	0.163711	123.014	1.71788e-13	8.91099e-12
ENSDARG00000054610	ENSDARG00000054610	2.8213	5.80113	122.94	1.73316e-13	8.97577e-12
ENSDARG00000041828	ENSDARG00000041828	5.51869	1.5892	122.893	1.74299e-13	9.01208e-12
ENSDARG00000004930	ENSDARG00000004930	-1.89214	9.68226	122.857	1.75049e-13	9.03631e-12
ENSDARG00000098075	ENSDARG00000098075	1.41292	5.78752	122.674	1.78915e-13	9.22101e-12
ENSDARG00000090890	ENSDARG00000090890	3.65116	4.21792	122.652	1.79386e-13	9.23048e-12
ENSDARG00000018004	ENSDARG00000018004	-1.5189	7.30643	122.617	1.80135e-13	9.25413e-12
ENSDARG00000039850	ENSDARG00000039850	-2.03237	5.57723	122.552	1.81533e-13	9.31103e-12
ENSDARG00000099996	ENSDARG00000099996	-1.41185	6.93665	122.532	1.81959e-13	9.31388e-12
ENSDARG00000087646	ENSDARG00000087646	2.9755	2.31315	122.523	1.82169e-13	9.31388e-12
ENSDARG00000011837	ENSDARG00000011837	2.07423	3.19733	122.465	1.83441e-13	9.36394e-12
ENSDARG00000036462	ENSDARG00000036462	3.32695	1.48683	122.443	1.83915e-13	9.37158e-12
ENSDARG00000063433	ENSDARG00000063433	3.37293	1.63582	122.431	1.84175e-13	9.37158e-12
ENSDARG00000077762	ENSDARG00000077762	-4.29887	2.61484	122.401	1.84842e-13	9.39062e-12
ENSDARG00000030781	ENSDARG00000030781	-2.14538	6.5088	122.352	1.85927e-13	9.43079e-12
ENSDARG00000089413	ENSDARG00000089413	2.11836	3.58184	122.258	1.88023e-13	9.52207e-12
ENSDARG00000042876	ENSDARG00000042876	2.91219	4.28113	122.195	1.89444e-13	9.57887e-12
ENSDARG00000058725	ENSDARG00000058725	-5.72067	2.61288	122.106	1.91473e-13	9.66476e-12
ENSDARG00000077799	ENSDARG00000077799	12.8811	5.59224	144.98	1.91745e-13	9.66476e-12
ENSDARG00000038283	ENSDARG00000038283	5.25233	0.257576	122.077	1.92154e-13	9.67014e-12
ENSDARG00000012824	ENSDARG00000012824	-1.86477	5.15029	121.964	1.94762e-13	9.786e-12
ENSDARG00000094428	ENSDARG00000094428	4.7054	1.92128	121.885	1.96622e-13	9.86405e-12
ENSDARG00000068738	ENSDARG00000068738	-1.62813	8.61897	121.845	1.97573e-13	9.89625e-12
ENSDARG00000077405	ENSDARG00000077405	1.72313	4.84874	121.732	2.00271e-13	1.00157e-11
ENSDARG00000013880	ENSDARG00000013880	-1.67586	5.74598	121.561	2.04427e-13	1.02077e-11
ENSDARG00000093799	ENSDARG00000093799	-3.31027	3.21639	121.504	2.0584e-13	1.02622e-11
ENSDARG00000102556	ENSDARG00000102556	-4.07924	3.83889	121.361	2.09393e-13	1.04232e-11
ENSDARG00000051853	ENSDARG00000051853	2.36259	3.47862	121.329	2.1022e-13	1.04481e-11
ENSDARG00000105562	ENSDARG00000105562	6.76115	2.9847	121.19	2.13751e-13	1.06072e-11
ENSDARG00000052764	ENSDARG00000052764	8.25646	1.47297	121.021	2.18163e-13	1.08093e-11
ENSDARG00000035133	ENSDARG00000035133	2.08452	4.04212	120.975	2.19378e-13	1.08528e-11
ENSDARG00000094983	ENSDARG00000094983	5.4407	1.01399	120.804	2.23944e-13	1.10616e-11
ENSDARG00000068214	ENSDARG00000068214	-1.32469	8.52041	120.662	2.2784e-13	1.12367e-11
ENSDARG00000036428	ENSDARG00000036428	1.74968	3.3246	120.545	2.3108e-13	1.1379e-11
ENSDARG00000019601	ENSDARG00000019601	5.20553	6.12871	120.465	2.33332e-13	1.14723e-11
ENSDARG00000091317	ENSDARG00000091317	10.5502	2.51872	120.307	2.37837e-13	1.16759e-11
ENSDARG00000061830	ENSDARG00000061830	3.88117	2.27953	120.198	2.41002e-13	1.17958e-11
ENSDARG00000009214	ENSDARG00000009214	1.47085	4.07837	120.196	2.41052e-13	1.17958e-11
ENSDARG00000024209	ENSDARG00000024209	1.51942	5.46903	120.185	2.41384e-13	1.17958e-11
ENSDARG00000042090	ENSDARG00000042090	-3.55664	5.85572	120.16	2.42113e-13	1.18134e-11
ENSDARG00000063297	ENSDARG00000063297	-2.29355	2.45632	119.82	2.5231e-13	1.22923e-11
ENSDARG00000092285	ENSDARG00000092285	2.47478	1.40693	119.75	2.54486e-13	1.23795e-11
ENSDARG00000077648	ENSDARG00000077648	2.24441	2.27653	119.675	2.56807e-13	1.24734e-11
ENSDARG00000075909	ENSDARG00000075909	1.99268	3.99645	119.602	2.59106e-13	1.2566e-11
ENSDARG00000045802	ENSDARG00000045802	1.89307	3.35944	119.437	2.64349e-13	1.2801e-11
ENSDARG00000093440	ENSDARG00000093440	3.28147	4.6624	119.378	2.66268e-13	1.28745e-11
ENSDARG00000034534	ENSDARG00000034534	1.59425	5.37461	119.251	2.70416e-13	1.30553e-11
ENSDARG00000017180	ENSDARG00000017180	1.31809	5.96938	119.148	2.7384e-13	1.32007e-11
ENSDARG00000098114	ENSDARG00000098114	1.56774	6.14045	119.057	2.76896e-13	1.3328e-11
ENSDARG00000013443	ENSDARG00000013443	1.70886	5.88029	118.978	2.79579e-13	1.3437e-11
ENSDARG00000006052	ENSDARG00000006052	2.77547	2.75361	118.595	2.92997e-13	1.40443e-11
ENSDARG00000037618	ENSDARG00000037618	4.23665	5.00364	118.593	2.93091e-13	1.40443e-11
ENSDARG00000086616	ENSDARG00000086616	4.52388	2.02745	118.406	2.99878e-13	1.43479e-11
ENSDARG00000093003	ENSDARG00000093003	1.9994	2.31929	118.394	3.00322e-13	1.43479e-11
ENSDARG00000036942	ENSDARG00000036942	2.50624	3.62581	118.34	3.02332e-13	1.44224e-11
ENSDARG00000071052	ENSDARG00000071052	-3.11215	2.12211	118.25	3.05688e-13	1.45608e-11
ENSDARG00000040065	ENSDARG00000040065	-1.86707	6.26324	118.175	3.08512e-13	1.46722e-11
ENSDARG00000071872	ENSDARG00000071872	1.74365	2.93618	118.163	3.08941e-13	1.46722e-11
ENSDARG00000014967	ENSDARG00000014967	-3.72842	5.66881	118.124	3.10433e-13	1.47212e-11
ENSDARG00000103720	ENSDARG00000103720	2.09299	7.42914	118.043	3.13549e-13	1.48356e-11
ENSDARG00000104804	ENSDARG00000104804	8.8271	2.14436	118.037	3.13771e-13	1.48356e-11
ENSDARG00000030449	ENSDARG00000030449	2.81197	3.81917	118.016	3.14581e-13	1.4852e-11
ENSDARG00000013415	ENSDARG00000013415	2.39028	6.34236	117.875	3.20109e-13	1.50908e-11
ENSDARG00000011422	ENSDARG00000011422	3.56784	1.21065	117.835	3.21673e-13	1.51423e-11
ENSDARG00000086332	ENSDARG00000086332	1.63149	6.13479	117.572	3.32292e-13	1.56192e-11
ENSDARG00000079315	ENSDARG00000079315	3.48621	2.39176	117.529	3.34025e-13	1.56777e-11
ENSDARG00000073867	ENSDARG00000073867	-1.93959	3.50294	117.496	3.35402e-13	1.57193e-11
ENSDARG00000059049	ENSDARG00000059049	4.31573	5.74725	117.407	3.39096e-13	1.58669e-11
ENSDARG00000078529	ENSDARG00000078529	6.44348	0.546183	117.397	3.39542e-13	1.58669e-11
ENSDARG00000054837	ENSDARG00000054837	3.66497	2.70062	117.378	3.40319e-13	1.58801e-11
ENSDARG00000104210	ENSDARG00000104210	2.57153	3.14053	117.326	3.42525e-13	1.59598e-11
ENSDARG00000096979	ENSDARG00000096979	4.723	3.8277	116.856	3.63026e-13	1.68898e-11
ENSDARG00000013847	ENSDARG00000013847	1.77474	4.26058	116.836	3.63912e-13	1.68898e-11
ENSDARG00000037307	ENSDARG00000037307	2.84822	3.05758	116.833	3.64065e-13	1.68898e-11
ENSDARG00000088867	ENSDARG00000088867	9.27064	1.29267	116.596	3.74919e-13	1.73682e-11
ENSDARG00000043665	ENSDARG00000043665	-1.48237	6.57204	116.554	3.76883e-13	1.7434e-11
ENSDARG00000034375	ENSDARG00000034375	3.61846	2.52589	116.469	3.80876e-13	1.75933e-11
ENSDARG00000038845	ENSDARG00000038845	-1.73794	4.40693	116.371	3.85527e-13	1.77825e-11
ENSDARG00000056695	ENSDARG00000056695	1.64628	4.6163	116.35	3.86554e-13	1.78043e-11
ENSDARG00000097203	ENSDARG00000097203	-1.45084	5.004	116.176	3.95022e-13	1.8151e-11
ENSDARG00000042983	ENSDARG00000042983	3.94733	3.313	116.172	3.95216e-13	1.8151e-11
ENSDARG00000095698	ENSDARG00000095698	2.09595	3.9677	116.071	4.00203e-13	1.83538e-11
ENSDARG00000057910	ENSDARG00000057910	-1.30589	6.05956	116.022	4.02661e-13	1.84401e-11
ENSDARG00000051819	ENSDARG00000051819	3.99189	1.22691	115.979	4.0484e-13	1.85135e-11
ENSDARG00000004714	ENSDARG00000004714	1.14753	6.40562	115.925	4.07563e-13	1.86115e-11
ENSDARG00000059682	ENSDARG00000059682	-3.24475	3.39354	115.848	4.11517e-13	1.87653e-11
ENSDARG00000009209	ENSDARG00000009209	-1.39736	5.15106	115.653	4.21613e-13	1.91984e-11
ENSDARG00000095019	ENSDARG00000095019	-2.64397	4.49762	115.617	4.23513e-13	1.92575e-11
ENSDARG00000097320	ENSDARG00000097320	9.10527	1.47559	115.59	4.24958e-13	1.92958e-11
ENSDARG00000079547	ENSDARG00000079547	-3.22076	1.72654	115.325	4.39275e-13	1.99177e-11
ENSDARG00000102640	ENSDARG00000102640	1.27063	7.7787	115.271	4.42257e-13	2.00246e-11
ENSDARG00000026829	ENSDARG00000026829	2.254	6.2529	115.244	4.43748e-13	2.00638e-11
ENSDARG00000090965	ENSDARG00000090965	4.42868	1.53304	115.23	4.4455e-13	2.00718e-11
ENSDARG00000097606	ENSDARG00000097606	-2.58333	4.42767	115.104	4.51631e-13	2.03628e-11
ENSDARG00000002235	ENSDARG00000002235	1.80378	5.83513	115.078	4.53096e-13	2.03864e-11
ENSDARG00000023578	ENSDARG00000023578	2.46188	5.80434	115.072	4.53426e-13	2.03864e-11
ENSDARG00000062129	ENSDARG00000062129	1.95883	5.95576	114.949	4.60505e-13	2.06757e-11
ENSDARG00000019096	ENSDARG00000019096	-1.94616	14.0642	114.804	4.68931e-13	2.10245e-11
ENSDARG00000025012	ENSDARG00000025012	-1.98846	3.89808	114.771	4.70858e-13	2.10814e-11
ENSDARG00000037429	ENSDARG00000037429	-2.69898	2.49129	114.701	4.75046e-13	2.12392e-11
ENSDARG00000044339	ENSDARG00000044339	1.69496	3.9825	114.583	4.82166e-13	2.14993e-11
ENSDARG00000045514	ENSDARG00000045514	-1.54802	9.77491	114.582	4.82205e-13	2.14993e-11
ENSDARG00000011400	ENSDARG00000011400	-1.83602	11.6681	114.552	4.84056e-13	2.15519e-11
ENSDARG00000038822	ENSDARG00000038822	3.7764	6.51065	114.536	4.85034e-13	2.15655e-11
ENSDARG00000091555	ENSDARG00000091555	1.65509	4.73894	114.506	4.86837e-13	2.16157e-11
ENSDARG00000076789	ENSDARG00000076789	3.8595	3.58322	114.479	4.88468e-13	2.16581e-11
ENSDARG00000054827	ENSDARG00000054827	3.49044	2.05039	114.304	4.99408e-13	2.21126e-11
ENSDARG00000062272	ENSDARG00000062272	-1.26732	6.36738	114.292	5.00114e-13	2.21133e-11
ENSDARG00000044125	ENSDARG00000044125	2.88148	6.42269	114.258	5.02276e-13	2.21783e-11
ENSDARG00000036415	ENSDARG00000036415	1.96641	3.37221	114.237	5.03628e-13	2.21865e-11
ENSDARG00000045277	ENSDARG00000045277	2.21698	2.93352	114.226	5.04309e-13	2.21865e-11
ENSDARG00000090352	ENSDARG00000090352	4.13621	5.47479	114.223	5.04537e-13	2.21865e-11
ENSDARG00000032849	ENSDARG00000032849	2.55612	5.25636	114.188	5.06734e-13	2.22526e-11
ENSDARG00000031681	ENSDARG00000031681	1.23942	5.14979	114.014	5.17989e-13	2.27157e-11
ENSDARG00000117546	ENSDARG00000117546	-3.08772	5.03219	113.984	5.19968e-13	2.27713e-11
ENSDARG00000078114	ENSDARG00000078114	2.61208	4.24165	113.958	5.21634e-13	2.28131e-11
ENSDARG00000031952	ENSDARG00000031952	-1.87858	14.3007	113.873	5.27307e-13	2.30298e-11
ENSDARG00000062148	ENSDARG00000062148	-2.84823	5.12546	113.75	5.35528e-13	2.3357e-11
ENSDARG00000045612	ENSDARG00000045612	-2.81338	6.3412	113.657	5.419e-13	2.36029e-11
ENSDARG00000004059	ENSDARG00000004059	1.92608	2.57719	113.369	5.62048e-13	2.44472e-11
ENSDARG00000026090	ENSDARG00000026090	2.68067	3.60477	113.322	5.65378e-13	2.45587e-11
ENSDARG00000021346	ENSDARG00000021346	-1.552	8.8666	113.241	5.71247e-13	2.47801e-11
ENSDARG00000029019	ENSDARG00000029019	-2.78856	6.31732	113.162	5.76956e-13	2.49939e-11
ENSDARG00000044039	ENSDARG00000044039	3.34053	3.36883	113.151	5.77801e-13	2.49967e-11
ENSDARG00000092855	ENSDARG00000092855	2.00171	2.01509	113.14	5.78591e-13	2.49972e-11
ENSDARG00000105288	ENSDARG00000105288	1.07463	4.72574	113.091	5.82186e-13	2.51186e-11
ENSDARG00000014953	ENSDARG00000014953	-2.54111	5.17018	113.079	5.83131e-13	2.51256e-11
ENSDARG00000026350	ENSDARG00000026350	2.78408	4.08433	112.986	5.90007e-13	2.53706e-11
ENSDARG00000028086	ENSDARG00000028086	1.48847	4.02187	112.981	5.904e-13	2.53706e-11
ENSDARG00000033170	ENSDARG00000033170	2.55159	7.43968	112.948	5.92885e-13	2.54433e-11
ENSDARG00000115717	ENSDARG00000115717	-2.00725	3.96549	112.895	5.96923e-13	2.55507e-11
ENSDARG00000025094	ENSDARG00000025094	1.6069	4.69387	112.894	5.96984e-13	2.55507e-11
ENSDARG00000100075	ENSDARG00000100075	2.34752	4.01384	112.84	6.01109e-13	2.56618e-11
ENSDARG00000040118	ENSDARG00000040118	4.0278	1.34912	112.839	6.0118e-13	2.56618e-11
ENSDARG00000028618	ENSDARG00000028618	1.75462	8.20415	112.751	6.0794e-13	2.59159e-11
ENSDARG00000097236	ENSDARG00000097236	-1.54225	5.94959	112.727	6.09811e-13	2.59611e-11
ENSDARG00000010434	ENSDARG00000010434	2.80671	7.51966	112.672	6.1407e-13	2.61077e-11
ENSDARG00000077249	ENSDARG00000077249	2.4809	2.90687	112.634	6.17065e-13	2.62003e-11
ENSDARG00000012656	ENSDARG00000012656	1.37537	5.27731	112.613	6.18762e-13	2.62376e-11
ENSDARG00000062801	ENSDARG00000062801	1.40129	4.76493	112.576	6.21672e-13	2.63262e-11
ENSDARG00000103984	ENSDARG00000103984	2.75869	3.59809	112.488	6.2863e-13	2.65857e-11
ENSDARG00000062082	ENSDARG00000062082	-2.46391	6.09143	112.469	6.30233e-13	2.66184e-11
ENSDARG00000055439	ENSDARG00000055439	5.18267	2.53385	112.396	6.36126e-13	2.6832e-11
ENSDARG00000104808	ENSDARG00000104808	-1.77195	6.03699	112.377	6.37642e-13	2.68605e-11
ENSDARG00000041799	ENSDARG00000041799	2.10332	3.9548	112.228	6.49903e-13	2.73411e-11
ENSDARG00000006603	ENSDARG00000006603	1.79829	5.57755	112.087	6.61733e-13	2.78023e-11
ENSDARG00000018881	ENSDARG00000018881	-2.13309	6.76176	112.035	6.66142e-13	2.79509e-11
ENSDARG00000068275	ENSDARG00000068275	5.07843	5.30474	111.978	6.71031e-13	2.81193e-11
ENSDARG00000061345	ENSDARG00000061345	1.44719	6.67907	111.846	6.82393e-13	2.85581e-11
ENSDARG00000061335	ENSDARG00000061335	1.20312	5.32355	111.791	6.87226e-13	2.87228e-11
ENSDARG00000055365	ENSDARG00000055365	2.36371	5.18415	111.755	6.90424e-13	2.88189e-11
ENSDARG00000042338	ENSDARG00000042338	1.8861	2.44666	111.669	6.98059e-13	2.90997e-11
ENSDARG00000091085	ENSDARG00000091085	15.5201	6.21608	146.433	7.04111e-13	2.93139e-11
ENSDARG00000062374	ENSDARG00000062374	1.73503	2.87407	111.532	7.10464e-13	2.954e-11
ENSDARG00000112670	ENSDARG00000112670	-1.9188	3.17757	111.421	7.2068e-13	2.98879e-11
ENSDARG00000053010	ENSDARG00000053010	2.73827	2.41505	111.421	7.20696e-13	2.98879e-11
ENSDARG00000105287	ENSDARG00000105287	1.27504	6.74311	111.114	7.49664e-13	3.10491e-11
ENSDARG00000006316	ENSDARG00000006316	-1.60402	8.77125	111.054	7.55495e-13	3.12502e-11
ENSDARG00000075265	ENSDARG00000075265	6.51346	2.62838	110.962	7.64549e-13	3.15839e-11
ENSDARG00000009783	ENSDARG00000009783	2.09068	4.40422	110.837	7.76968e-13	3.20324e-11
ENSDARG00000034643	ENSDARG00000034643	2.14935	4.51956	110.832	7.77403e-13	3.20324e-11
ENSDARG00000012513	ENSDARG00000012513	1.33002	7.62793	110.82	7.78694e-13	3.20444e-11
ENSDARG00000037057	ENSDARG00000037057	-1.49924	6.79182	110.759	7.84761e-13	3.22527e-11
ENSDARG00000019332	ENSDARG00000019332	-1.6231	6.88417	110.65	7.9595e-13	3.26706e-11
ENSDARG00000111509	ENSDARG00000111509	-1.88038	7.53163	110.512	8.10214e-13	3.32136e-11
ENSDARG00000019113	ENSDARG00000019113	1.24821	4.097	110.382	8.23967e-13	3.37342e-11
ENSDARG00000010946	ENSDARG00000010946	3.40497	2.59612	110.37	8.25278e-13	3.37448e-11
ENSDARG00000054423	ENSDARG00000054423	1.81051	3.51623	110.332	8.29335e-13	3.38675e-11
ENSDARG00000021664	ENSDARG00000021664	-2.65792	3.32659	110.236	8.39708e-13	3.42475e-11
ENSDARG00000098788	ENSDARG00000098788	1.19797	6.54397	110.189	8.44876e-13	3.44145e-11
ENSDARG00000071491	ENSDARG00000071491	1.93817	4.61001	110.038	8.61566e-13	3.50498e-11
ENSDARG00000024874	ENSDARG00000024874	1.79429	4.03551	109.998	8.66036e-13	3.5187e-11
ENSDARG00000105638	ENSDARG00000105638	-1.92058	4.78217	109.853	8.8244e-13	3.58081e-11
ENSDARG00000097690	ENSDARG00000097690	1.25638	3.93577	109.773	8.91657e-13	3.61364e-11
ENSDARG00000099148	ENSDARG00000099148	2.35705	6.66933	109.759	8.93314e-13	3.61578e-11
ENSDARG00000005220	ENSDARG00000005220	1.61589	4.60607	109.74	8.9545e-13	3.61985e-11
ENSDARG00000015922	ENSDARG00000015922	1.97919	4.44238	109.709	8.99092e-13	3.63e-11
ENSDARG00000031387	ENSDARG00000031387	-3.01941	2.24459	109.567	9.15874e-13	3.6931e-11
ENSDARG00000086222	ENSDARG00000086222	-3.62773	3.71093	109.179	9.63382e-13	3.87979e-11
ENSDARG00000069402	ENSDARG00000069402	-4.10498	2.0629	109.166	9.65058e-13	3.88167e-11
ENSDARG00000098348	ENSDARG00000098348	-3.9282	4.19771	109.03	9.82318e-13	3.94614e-11
ENSDARG00000007396	ENSDARG00000007396	2.01854	5.55785	108.737	1.02061e-12	4.09484e-11
ENSDARG00000003931	ENSDARG00000003931	1.98019	5.81786	108.717	1.02324e-12	4.10025e-11
ENSDARG00000069440	ENSDARG00000069440	-2.21213	5.31818	108.492	1.05386e-12	4.21769e-11
ENSDARG00000104139	ENSDARG00000104139	-1.56665	9.72229	108.444	1.06059e-12	4.23931e-11
ENSDARG00000043664	ENSDARG00000043664	7.50544	0.00641781	108.373	1.07046e-12	4.27345e-11
ENSDARG00000040920	ENSDARG00000040920	1.59596	6.44158	108.348	1.07393e-12	4.28195e-11
ENSDARG00000097159	ENSDARG00000097159	11.1606	4.37202	108.175	1.09872e-12	4.37535e-11
ENSDARG00000002523	ENSDARG00000002523	-1.49587	7.73994	108.083	1.11199e-12	4.42273e-11
ENSDARG00000062363	ENSDARG00000062363	4.04086	2.78665	108.031	1.11972e-12	4.44795e-11
ENSDARG00000061890	ENSDARG00000061890	1.48605	3.97248	107.914	1.137e-12	4.51099e-11
ENSDARG00000012002	ENSDARG00000012002	2.49504	2.66778	107.902	1.13874e-12	4.51232e-11
ENSDARG00000023058	ENSDARG00000023058	-3.05276	5.45605	107.882	1.1418e-12	4.51886e-11
ENSDARG00000078582	ENSDARG00000078582	5.27042	1.56732	107.83	1.14962e-12	4.54419e-11
ENSDARG00000062385	ENSDARG00000062385	1.98941	4.72585	107.708	1.16833e-12	4.61245e-11
ENSDARG00000087012	ENSDARG00000087012	6.36783	2.5791	107.598	1.18541e-12	4.67415e-11
ENSDARG00000003326	ENSDARG00000003326	7.43878	-0.0423934	107.533	1.19556e-12	4.70835e-11
ENSDARG00000043527	ENSDARG00000043527	3.38631	1.81463	107.513	1.19865e-12	4.71475e-11
ENSDARG00000079201	ENSDARG00000079201	1.68416	3.44893	107.425	1.21264e-12	4.75905e-11
ENSDARG00000068892	ENSDARG00000068892	-2.27533	5.06309	107.424	1.21288e-12	4.75905e-11
ENSDARG00000104118	ENSDARG00000104118	1.72581	5.42534	107.412	1.21477e-12	4.7606e-11
ENSDARG00000100199	ENSDARG00000100199	5.49478	1.4858	107.348	1.22514e-12	4.79541e-11
ENSDARG00000079895	ENSDARG00000079895	1.69306	5.44859	107.328	1.22832e-12	4.80198e-11
ENSDARG00000036456	ENSDARG00000036456	1.27722	6.80805	107.152	1.25734e-12	4.90943e-11
ENSDARG00000011797	ENSDARG00000011797	3.09928	2.00643	107.121	1.26251e-12	4.92362e-11
ENSDARG00000054340	ENSDARG00000054340	2.56449	2.41224	107.09	1.26771e-12	4.93792e-11
ENSDARG00000003061	ENSDARG00000003061	1.87585	5.20815	107.052	1.2741e-12	4.95677e-11
ENSDARG00000077356	ENSDARG00000077356	1.99836	3.36348	106.981	1.28612e-12	4.99749e-11
ENSDARG00000078318	ENSDARG00000078318	-1.56366	5.94536	106.927	1.29527e-12	5.02695e-11
ENSDARG00000097234	ENSDARG00000097234	4.4139	6.06596	106.839	1.31045e-12	5.07757e-11
ENSDARG00000100045	ENSDARG00000100045	6.97402	-0.0621333	106.833	1.31148e-12	5.07757e-11
ENSDARG00000033567	ENSDARG00000033567	2.16462	2.63139	106.775	1.32168e-12	5.11088e-11
ENSDARG00000071004	ENSDARG00000071004	2.01247	3.98436	106.711	1.33287e-12	5.14256e-11
ENSDARG00000011065	ENSDARG00000011065	-1.59179	6.78892	106.71	1.33308e-12	5.14256e-11
ENSDARG00000068893	ENSDARG00000068893	-1.52427	5.43848	106.595	1.35358e-12	5.21535e-11
ENSDARG00000026417	ENSDARG00000026417	5.81766	2.12671	106.432	1.38325e-12	5.32326e-11
ENSDARG00000016765	ENSDARG00000016765	1.18903	5.06824	106.362	1.39623e-12	5.36677e-11
ENSDARG00000017874	ENSDARG00000017874	1.20855	4.37664	106.349	1.39867e-12	5.36973e-11
ENSDARG00000015385	ENSDARG00000015385	-1.72055	7.31125	106.324	1.4032e-12	5.38065e-11
ENSDARG00000012040	ENSDARG00000012040	1.17734	6.0333	106.245	1.41804e-12	5.43107e-11
ENSDARG00000097680	ENSDARG00000097680	3.06736	2.27041	106.185	1.42952e-12	5.46851e-11
ENSDARG00000003699	ENSDARG00000003699	1.50669	4.88122	106.061	1.45323e-12	5.55259e-11
ENSDARG00000087706	ENSDARG00000087706	3.35361	2.99249	106.029	1.45942e-12	5.56961e-11
ENSDARG00000038608	ENSDARG00000038608	-1.43397	6.62881	105.963	1.47238e-12	5.61239e-11
ENSDARG00000039051	ENSDARG00000039051	-2.22152	5.17249	105.902	1.4845e-12	5.65187e-11
ENSDARG00000076189	ENSDARG00000076189	2.87233	4.20054	105.854	1.49402e-12	5.68135e-11
ENSDARG00000090039	ENSDARG00000090039	1.43665	5.41194	105.716	1.52181e-12	5.78019e-11
ENSDARG00000022045	ENSDARG00000022045	1.77549	5.61578	105.614	1.54263e-12	5.85233e-11
ENSDARG00000076747	ENSDARG00000076747	3.52438	2.00381	105.455	1.5759e-12	5.97147e-11
ENSDARG00000077504	ENSDARG00000077504	-4.69213	6.95088	105.295	1.61e-12	6.09347e-11
ENSDARG00000076075	ENSDARG00000076075	-3.35395	8.90103	105.052	1.66335e-12	6.28799e-11
ENSDARG00000032976	ENSDARG00000032976	-1.83719	12.7466	105.027	1.66901e-12	6.30194e-11
ENSDARG00000036291	ENSDARG00000036291	1.93058	3.50009	104.924	1.69206e-12	6.38147e-11
ENSDARG00000010953	ENSDARG00000010953	-1.48691	6.3319	104.83	1.71367e-12	6.45536e-11
ENSDARG00000098379	ENSDARG00000098379	4.67362	1.74628	104.807	1.71892e-12	6.46752e-11
ENSDARG00000101232	ENSDARG00000101232	3.78719	1.16952	104.695	1.74506e-12	6.55818e-11
ENSDARG00000003313	ENSDARG00000003313	10.5934	3.94327	104.643	1.75739e-12	6.59679e-11
ENSDARG00000101322	ENSDARG00000101322	-4.40925	5.15839	104.624	1.76185e-12	6.60582e-11
ENSDARG00000067797	ENSDARG00000067797	2.76785	4.95672	104.44	1.80613e-12	6.76392e-11
ENSDARG00000112540	ENSDARG00000112540	5.1121	1.58262	104.211	1.86282e-12	6.96809e-11
ENSDARG00000100613	ENSDARG00000100613	-3.48313	3.2608	104.166	1.87415e-12	7.00227e-11
ENSDARG00000017835	ENSDARG00000017835	1.74213	2.79893	104.138	1.88124e-12	7.02059e-11
ENSDARG00000004325	ENSDARG00000004325	2.64515	3.45038	104.106	1.88947e-12	7.0431e-11
ENSDARG00000014875	ENSDARG00000014875	1.10266	5.11532	104.052	1.90308e-12	7.08559e-11
ENSDARG00000074858	ENSDARG00000074858	-1.27176	8.36376	104.005	1.91544e-12	7.12335e-11
ENSDARG00000117011	ENSDARG00000117011	-4.55087	1.27991	103.961	1.92667e-12	7.15682e-11
ENSDARG00000080020	ENSDARG00000080020	1.8089	4.50414	103.916	1.93847e-12	7.18537e-11
ENSDARG00000036541	ENSDARG00000036541	1.37451	5.84607	103.915	1.93884e-12	7.18537e-11
ENSDARG00000094025	ENSDARG00000094025	2.38675	2.56039	103.873	1.94986e-12	7.21785e-11
ENSDARG00000101212	ENSDARG00000101212	2.08421	3.29476	103.662	2.0065e-12	7.41896e-11
ENSDARG00000016721	ENSDARG00000016721	-1.21102	9.29375	103.643	2.01153e-12	7.429e-11
ENSDARG00000014907	ENSDARG00000014907	1.7423	6.61161	103.63	2.01513e-12	7.43035e-11
ENSDARG00000034975	ENSDARG00000034975	2.02682	2.36718	103.625	2.01653e-12	7.43035e-11
ENSDARG00000068992	ENSDARG00000068992	1.43239	10.8537	103.565	2.033e-12	7.4824e-11
ENSDARG00000073978	ENSDARG00000073978	4.2834	3.13412	103.484	2.05539e-12	7.55615e-11
ENSDARG00000077009	ENSDARG00000077009	2.91781	3.1685	103.464	2.06096e-12	7.56785e-11
ENSDARG00000034753	ENSDARG00000034753	-1.51794	7.52236	103.456	2.06329e-12	7.56785e-11
ENSDARG00000096667	ENSDARG00000096667	-3.34305	6.45547	103.383	2.08372e-12	7.63403e-11
ENSDARG00000068231	ENSDARG00000068231	-1.7842	5.81358	103.309	2.10482e-12	7.70255e-11
ENSDARG00000045017	ENSDARG00000045017	-1.67053	3.48937	103.287	2.11113e-12	7.71682e-11
ENSDARG00000089129	ENSDARG00000089129	4.51526	1.23284	103.253	2.12103e-12	7.74057e-11
ENSDARG00000086337	ENSDARG00000086337	5.61595	3.52121	103.24	2.12486e-12	7.74057e-11
ENSDARG00000008811	ENSDARG00000008811	1.51182	3.8321	103.24	2.12487e-12	7.74057e-11
ENSDARG00000103466	ENSDARG00000103466	4.04281	2.90491	103.171	2.14485e-12	7.80446e-11
ENSDARG00000103834	ENSDARG00000103834	1.85444	3.44574	103.092	2.16795e-12	7.87958e-11
ENSDARG00000058094	ENSDARG00000058094	3.12697	4.01375	103.076	2.17255e-12	7.88542e-11
ENSDARG00000094852	ENSDARG00000094852	1.72037	3.60608	103.07	2.17447e-12	7.88542e-11
ENSDARG00000060072	ENSDARG00000060072	2.90983	3.31775	102.993	2.19753e-12	7.95238e-11
ENSDARG00000027249	ENSDARG00000027249	1.18971	8.91758	102.991	2.1979e-12	7.95238e-11
ENSDARG00000091009	ENSDARG00000091009	-2.60325	4.71365	102.956	2.2086e-12	7.98209e-11
ENSDARG00000070081	ENSDARG00000070081	2.0119	4.34417	102.744	2.27327e-12	8.20657e-11
ENSDARG00000077308	ENSDARG00000077308	4.94891	2.76313	102.736	2.27589e-12	8.20679e-11
ENSDARG00000078249	ENSDARG00000078249	2.95818	2.70764	102.589	2.32205e-12	8.35496e-11
ENSDARG00000043079	ENSDARG00000043079	-1.94478	7.25432	102.588	2.3222e-12	8.35496e-11
ENSDARG00000079826	ENSDARG00000079826	3.17145	1.80311	102.485	2.35502e-12	8.46356e-11
ENSDARG00000089913	ENSDARG00000089913	-2.17195	6.1336	102.452	2.36573e-12	8.49252e-11
ENSDARG00000023508	ENSDARG00000023508	1.71528	2.34435	102.426	2.37437e-12	8.514e-11
ENSDARG00000014273	ENSDARG00000014273	-1.75788	6.20457	102.248	2.43264e-12	8.71321e-11
ENSDARG00000028889	ENSDARG00000028889	-1.62398	7.81369	102.238	2.43615e-12	8.71605e-11
ENSDARG00000070318	ENSDARG00000070318	1.90511	2.55131	102.127	2.4734e-12	8.83945e-11
ENSDARG00000042122	ENSDARG00000042122	-1.41828	5.94205	102.082	2.48887e-12	8.88483e-11
ENSDARG00000115557	ENSDARG00000115557	-1.53828	7.37059	102.055	2.49786e-12	8.90699e-11
ENSDARG00000037409	ENSDARG00000037409	1.64921	2.8823	102.041	2.50294e-12	8.91519e-11
ENSDARG00000054543	ENSDARG00000054543	3.29832	4.21589	101.978	2.52465e-12	8.98256e-11
ENSDARG00000043562	ENSDARG00000043562	-2.64089	4.27008	101.957	2.53191e-12	8.99839e-11
ENSDARG00000070673	ENSDARG00000070673	2.21391	3.03055	101.873	2.56117e-12	9.09231e-11
ENSDARG00000057058	ENSDARG00000057058	1.38645	3.9826	101.837	2.57401e-12	9.12049e-11
ENSDARG00000102055	ENSDARG00000102055	-1.71915	9.17189	101.833	2.57545e-12	9.12049e-11
ENSDARG00000068940	ENSDARG00000068940	-1.65759	8.16603	101.826	2.57765e-12	9.12049e-11
ENSDARG00000013771	ENSDARG00000013771	2.59788	5.65876	101.799	2.58751e-12	9.14528e-11
ENSDARG00000058160	ENSDARG00000058160	4.06667	3.35178	101.785	2.59229e-12	9.14539e-11
ENSDARG00000070774	ENSDARG00000070774	5.46692	1.61914	101.781	2.59361e-12	9.14539e-11
ENSDARG00000042799	ENSDARG00000042799	-1.365	5.65038	101.774	2.5961e-12	9.14539e-11
ENSDARG00000093818	ENSDARG00000093818	5.03596	-0.256014	101.747	2.60578e-12	9.16941e-11
ENSDARG00000103735	ENSDARG00000103735	1.39133	6.98235	101.735	2.61006e-12	9.17442e-11
ENSDARG00000068187	ENSDARG00000068187	-1.04635	5.72714	101.613	2.65435e-12	9.31989e-11
ENSDARG00000097055	ENSDARG00000097055	1.57387	3.79853	101.569	2.67048e-12	9.36626e-11
ENSDARG00000097054	ENSDARG00000097054	5.95622	0.071929	101.549	2.67793e-12	9.38211e-11
ENSDARG00000077138	ENSDARG00000077138	1.64963	4.36196	101.49	2.69968e-12	9.44798e-11
ENSDARG00000061796	ENSDARG00000061796	2.02879	3.37766	101.472	2.70654e-12	9.46166e-11
ENSDARG00000038456	ENSDARG00000038456	-1.4621	5.18984	101.418	2.72646e-12	9.52094e-11
ENSDARG00000095533	ENSDARG00000095533	2.06403	6.83633	101.389	2.73735e-12	9.54855e-11
ENSDARG00000026990	ENSDARG00000026990	3.47287	2.06662	101.348	2.75291e-12	9.59239e-11
ENSDARG00000005565	ENSDARG00000005565	2.52822	4.00734	101.268	2.7834e-12	9.68812e-11
ENSDARG00000021135	ENSDARG00000021135	-1.90097	5.69347	101.246	2.79224e-12	9.70834e-11
ENSDARG00000014386	ENSDARG00000014386	3.43607	1.4786	101.201	2.80952e-12	9.75784e-11
ENSDARG00000074201	ENSDARG00000074201	1.59656	8.16719	101.148	2.83017e-12	9.81893e-11
ENSDARG00000059604	ENSDARG00000059604	1.47514	3.95716	101.115	2.84318e-12	9.85339e-11
ENSDARG00000111753	ENSDARG00000111753	4.85641	0.530978	101.061	2.86438e-12	9.91613e-11
ENSDARG00000041314	ENSDARG00000041314	-1.64226	7.4798	101.051	2.86832e-12	9.91908e-11
ENSDARG00000099600	ENSDARG00000099600	-3.1675	4.05701	100.99	2.89268e-12	9.99254e-11
ENSDARG00000074635	ENSDARG00000074635	1.42304	6.46973	100.834	2.95549e-12	1.01985e-10
ENSDARG00000091813	ENSDARG00000091813	2.37759	3.90071	100.647	3.03316e-12	1.04553e-10
ENSDARG00000074818	ENSDARG00000074818	4.75397	1.79733	100.636	3.03774e-12	1.04598e-10
ENSDARG00000078547	ENSDARG00000078547	4.29014	2.74842	100.615	3.04652e-12	1.04788e-10
ENSDARG00000087736	ENSDARG00000087736	3.71233	2.1095	100.56	3.06993e-12	1.05415e-10
ENSDARG00000099693	ENSDARG00000099693	7.67857	1.67633	100.557	3.07132e-12	1.05415e-10
ENSDARG00000058348	ENSDARG00000058348	3.50242	4.7642	100.411	3.13407e-12	1.07453e-10
ENSDARG00000068415	ENSDARG00000068415	-1.25531	5.12491	100.368	3.15299e-12	1.07987e-10
ENSDARG00000052522	ENSDARG00000052522	1.73891	3.85102	100.333	3.16822e-12	1.08376e-10
ENSDARG00000074322	ENSDARG00000074322	3.25113	4.96192	100.326	3.17112e-12	1.08376e-10
ENSDARG00000068478	ENSDARG00000068478	-2.00606	5.32589	100.297	3.18407e-12	1.08702e-10
ENSDARG00000101785	ENSDARG00000101785	2.4772	4.8188	100.266	3.19769e-12	1.09051e-10
ENSDARG00000022845	ENSDARG00000022845	-1.20757	5.14749	100.244	3.20751e-12	1.0927e-10
ENSDARG00000116442	ENSDARG00000116442	6.51126	0.564082	100.236	3.21099e-12	1.09272e-10
ENSDARG00000093382	ENSDARG00000093382	-2.08015	4.3055	100.055	3.29303e-12	1.11945e-10
ENSDARG00000009014	ENSDARG00000009014	4.07012	5.05985	99.9881	3.32386e-12	1.12874e-10
ENSDARG00000010752	ENSDARG00000010752	2.9505	5.03597	99.8442	3.39116e-12	1.15037e-10
ENSDARG00000103388	ENSDARG00000103388	-2.4949	4.18689	99.7317	3.44477e-12	1.16733e-10
ENSDARG00000042440	ENSDARG00000042440	2.09704	2.92904	99.7075	3.45642e-12	1.17004e-10
ENSDARG00000040555	ENSDARG00000040555	-1.26032	7.26967	99.6626	3.47816e-12	1.17615e-10
ENSDARG00000099771	ENSDARG00000099771	2.15388	3.24829	99.5689	3.52395e-12	1.19038e-10
ENSDARG00000077938	ENSDARG00000077938	3.66681	1.99389	99.5345	3.54091e-12	1.19485e-10
ENSDARG00000078468	ENSDARG00000078468	3.81682	1.44411	99.5194	3.54841e-12	1.19612e-10
ENSDARG00000043446	ENSDARG00000043446	-2.15605	5.96376	99.4669	3.57452e-12	1.20366e-10
ENSDARG00000079327	ENSDARG00000079327	2.37898	4.33542	99.4023	3.60692e-12	1.2133e-10
ENSDARG00000076487	ENSDARG00000076487	2.86387	1.88158	99.3811	3.61765e-12	1.21563e-10
ENSDARG00000003994	ENSDARG00000003994	4.78679	0.631301	99.2937	3.66215e-12	1.22929e-10
ENSDARG00000094854	ENSDARG00000094854	2.79291	3.4708	99.2637	3.67757e-12	1.23318e-10
ENSDARG00000096003	ENSDARG00000096003	-2.1792	6.39539	99.2362	3.69174e-12	1.23664e-10
ENSDARG00000040158	ENSDARG00000040158	1.02265	6.95623	99.2083	3.70619e-12	1.24018e-10
ENSDARG00000093317	ENSDARG00000093317	-5.16041	1.24451	99.1936	3.71385e-12	1.24145e-10
ENSDARG00000097877	ENSDARG00000097877	-1.46034	4.38667	99.1776	3.72218e-12	1.24294e-10
ENSDARG00000055252	ENSDARG00000055252	3.47747	2.30828	99.1681	3.72712e-12	1.24329e-10
ENSDARG00000115646	ENSDARG00000115646	3.34786	1.45065	99.1349	3.74449e-12	1.24779e-10
ENSDARG00000008931	ENSDARG00000008931	3.19034	1.41236	99.0127	3.8092e-12	1.26803e-10
ENSDARG00000095167	ENSDARG00000095167	-2.18188	2.68409	98.989	3.8219e-12	1.27094e-10
ENSDARG00000043093	ENSDARG00000043093	2.89619	3.87521	98.9591	3.83797e-12	1.27368e-10
ENSDARG00000099407	ENSDARG00000099407	10.6953	3.3747	132.303	3.83807e-12	1.27368e-10
ENSDARG00000026165	ENSDARG00000026165	5.94552	2.29275	98.9252	3.85626e-12	1.27839e-10
ENSDARG00000016939	ENSDARG00000016939	2.08421	6.27834	98.7738	3.9391e-12	1.3045e-10
ENSDARG00000028058	ENSDARG00000028058	1.62231	4.15128	98.6004	4.03632e-12	1.33532e-10
ENSDARG00000015557	ENSDARG00000015557	1.26559	6.35006	98.5874	4.04369e-12	1.33638e-10
ENSDARG00000092553	ENSDARG00000092553	-1.81984	13.3633	98.5591	4.05981e-12	1.34032e-10
ENSDARG00000076121	ENSDARG00000076121	1.46365	4.32223	98.5388	4.07145e-12	1.34278e-10
ENSDARG00000002644	ENSDARG00000002644	-2.72595	6.02101	98.5006	4.09342e-12	1.34864e-10
ENSDARG00000095801	ENSDARG00000095801	6.04534	2.46333	98.441	4.12786e-12	1.35729e-10
ENSDARG00000098972	ENSDARG00000098972	-1.46331	3.96455	98.4406	4.12813e-12	1.35729e-10
ENSDARG00000103333	ENSDARG00000103333	1.8662	3.50818	98.4029	4.15013e-12	1.36312e-10
ENSDARG00000093008	ENSDARG00000093008	2.28614	2.47492	98.3637	4.17307e-12	1.36925e-10
ENSDARG00000052074	ENSDARG00000052074	2.02041	3.3414	98.3378	4.18837e-12	1.37287e-10
ENSDARG00000028793	ENSDARG00000028793	-3.29048	4.16399	98.2164	4.26065e-12	1.39514e-10
ENSDARG00000031049	ENSDARG00000031049	2.5956	3.52152	98.1856	4.2792e-12	1.39926e-10
ENSDARG00000077410	ENSDARG00000077410	2.79398	3.0329	98.181	4.28199e-12	1.39926e-10
ENSDARG00000057867	ENSDARG00000057867	1.3177	6.28756	98.058	4.357e-12	1.42232e-10
ENSDARG00000074501	ENSDARG00000074501	2.87529	3.06909	97.9616	4.41672e-12	1.44035e-10
ENSDARG00000023963	ENSDARG00000023963	-1.44512	13.066	97.8921	4.46033e-12	1.45228e-10
ENSDARG00000020926	ENSDARG00000020926	1.13778	5.85474	97.8889	4.46236e-12	1.45228e-10
ENSDARG00000023587	ENSDARG00000023587	4.03248	1.07114	97.8539	4.48454e-12	1.45802e-10
ENSDARG00000086705	ENSDARG00000086705	-2.45185	5.65765	97.8404	4.4931e-12	1.45932e-10
ENSDARG00000086980	ENSDARG00000086980	-3.802	2.00233	97.7428	4.55561e-12	1.47813e-10
ENSDARG00000102829	ENSDARG00000102829	1.97151	3.87422	97.7279	4.56522e-12	1.47975e-10
ENSDARG00000067916	ENSDARG00000067916	2.89515	3.40501	97.7156	4.57315e-12	1.48082e-10
ENSDARG00000043257	ENSDARG00000043257	-1.6199	9.1605	97.6735	4.60053e-12	1.4875e-10
ENSDARG00000020594	ENSDARG00000020594	-1.59911	7.83006	97.6696	4.60304e-12	1.4875e-10
ENSDARG00000055381	ENSDARG00000055381	1.68309	5.01446	97.656	4.61193e-12	1.48887e-10
ENSDARG00000005670	ENSDARG00000005670	-4.66301	1.6807	97.5664	4.67085e-12	1.50637e-10
ENSDARG00000104267	ENSDARG00000104267	2.75208	8.41443	97.4919	4.72045e-12	1.52084e-10
ENSDARG00000116752	ENSDARG00000116752	10.0415	2.78404	97.4551	4.74514e-12	1.52585e-10
ENSDARG00000006283	ENSDARG00000006283	-1.09737	4.97854	97.4546	4.74551e-12	1.52585e-10
ENSDARG00000009870	ENSDARG00000009870	-2.96067	3.20816	97.4051	4.77898e-12	1.53507e-10
ENSDARG00000036383	ENSDARG00000036383	3.64083	0.203783	97.3475	4.81818e-12	1.54611e-10
ENSDARG00000026294	ENSDARG00000026294	-3.66906	3.39213	97.2275	4.90102e-12	1.57112e-10
ENSDARG00000092677	ENSDARG00000092677	-2.02179	4.80861	97.1428	4.96039e-12	1.58853e-10
ENSDARG00000004392	ENSDARG00000004392	-2.4189	2.86713	97.1308	4.96888e-12	1.58853e-10
ENSDARG00000097896	ENSDARG00000097896	1.78976	4.42925	97.1289	4.97021e-12	1.58853e-10
ENSDARG00000019930	ENSDARG00000019930	-2.02309	4.3608	97.0808	5.00432e-12	1.59784e-10
ENSDARG00000044001	ENSDARG00000044001	1.09282	6.02863	97.0664	5.01463e-12	1.59954e-10
ENSDARG00000039863	ENSDARG00000039863	3.00541	4.37275	97.0499	5.02639e-12	1.6017e-10
ENSDARG00000092023	ENSDARG00000092023	9.15182	1.4849	97.0053	5.05838e-12	1.61029e-10
ENSDARG00000012671	ENSDARG00000012671	2.86976	2.56019	96.8122	5.19944e-12	1.65356e-10
ENSDARG00000102555	ENSDARG00000102555	4.86541	2.88997	96.771	5.23007e-12	1.66165e-10
ENSDARG00000016687	ENSDARG00000016687	-1.88072	10.4367	96.7438	5.25044e-12	1.66606e-10
ENSDARG00000062568	ENSDARG00000062568	-1.47872	6.63891	96.7386	5.25433e-12	1.66606e-10
ENSDARG00000042539	ENSDARG00000042539	1.05933	6.2177	96.5996	5.35956e-12	1.69774e-10
ENSDARG00000005789	ENSDARG00000005789	2.89939	4.98738	96.5909	5.36623e-12	1.69817e-10
ENSDARG00000071445	ENSDARG00000071445	-3.53268	2.58257	96.5759	5.37779e-12	1.70016e-10
ENSDARG00000086416	ENSDARG00000086416	-1.45734	3.40646	96.5609	5.38931e-12	1.70212e-10
ENSDARG00000068289	ENSDARG00000068289	-1.27013	5.9965	96.5289	5.41396e-12	1.70822e-10
ENSDARG00000036116	ENSDARG00000036116	-1.554	5.81447	96.4186	5.50005e-12	1.73368e-10
ENSDARG00000102632	ENSDARG00000102632	1.39928	8.24678	96.3677	5.5402e-12	1.74462e-10
ENSDARG00000080337	ENSDARG00000080337	2.79451	14.6982	96.3445	5.55861e-12	1.7487e-10
ENSDARG00000007449	ENSDARG00000007449	-2.24654	3.97664	96.2883	5.60349e-12	1.76109e-10
ENSDARG00000045129	ENSDARG00000045129	2.40728	3.75964	96.2706	5.61767e-12	1.76382e-10
ENSDARG00000025269	ENSDARG00000025269	1.26311	6.84016	96.2359	5.64567e-12	1.77087e-10
ENSDARG00000060596	ENSDARG00000060596	0.847826	4.88883	96.1903	5.68265e-12	1.78073e-10
ENSDARG00000100781	ENSDARG00000100781	10.095	2.16798	96.1398	5.72396e-12	1.79192e-10
ENSDARG00000060006	ENSDARG00000060006	-1.11505	6.60374	96.1061	5.75165e-12	1.79883e-10
ENSDARG00000054060	ENSDARG00000054060	-1.35268	5.17796	96.0813	5.77208e-12	1.80347e-10
ENSDARG00000043243	ENSDARG00000043243	4.19991	1.18043	96.0402	5.80619e-12	1.81236e-10
ENSDARG00000100002	ENSDARG00000100002	2.38528	2.71264	96.0153	5.82703e-12	1.81709e-10
ENSDARG00000029234	ENSDARG00000029234	1.96139	2.62997	95.9125	5.91357e-12	1.84229e-10
ENSDARG00000012450	ENSDARG00000012450	1.85761	4.73977	95.8836	5.93816e-12	1.84815e-10
ENSDARG00000039490	ENSDARG00000039490	1.67995	4.55549	95.8368	5.97822e-12	1.85882e-10
ENSDARG00000054835	ENSDARG00000054835	2.1548	2.21799	95.746	6.0567e-12	1.88139e-10
ENSDARG00000094422	ENSDARG00000094422	4.50851	2.28926	95.7389	6.06287e-12	1.88148e-10
ENSDARG00000091832	ENSDARG00000091832	-3.61845	1.5786	95.7163	6.08261e-12	1.88579e-10
ENSDARG00000067751	ENSDARG00000067751	2.45807	3.47062	95.7024	6.09481e-12	1.88774e-10
ENSDARG00000063344	ENSDARG00000063344	-1.30789	6.66035	95.6142	6.17257e-12	1.90998e-10
ENSDARG00000057652	ENSDARG00000057652	2.45531	5.0844	95.5945	6.19006e-12	1.91355e-10
ENSDARG00000070261	ENSDARG00000070261	1.1478	6.43364	95.4938	6.28047e-12	1.93963e-10
ENSDARG00000098387	ENSDARG00000098387	1.6345	4.39002	95.34	6.4212e-12	1.98118e-10
ENSDARG00000070542	ENSDARG00000070542	2.93062	3.66418	95.3061	6.4526e-12	1.98804e-10
ENSDARG00000087084	ENSDARG00000087084	2.79946	2.88469	95.2949	6.46308e-12	1.98804e-10
ENSDARG00000012729	ENSDARG00000012729	3.19898	4.75454	95.2943	6.46363e-12	1.98804e-10
ENSDARG00000102415	ENSDARG00000102415	2.08701	4.55232	95.2862	6.47113e-12	1.98804e-10
ENSDARG00000097151	ENSDARG00000097151	3.61666	1.39627	95.2808	6.47622e-12	1.98804e-10
ENSDARG00000044251	ENSDARG00000044251	1.60148	5.68974	95.276	6.48065e-12	1.98804e-10
ENSDARG00000074776	ENSDARG00000074776	3.49726	1.88643	95.0359	6.70928e-12	2.05556e-10
ENSDARG00000059923	ENSDARG00000059923	-2.63094	2.239	95.0314	6.71359e-12	2.05556e-10
ENSDARG00000102908	ENSDARG00000102908	2.14981	3.84954	95.0213	6.72345e-12	2.05662e-10
ENSDARG00000058178	ENSDARG00000058178	1.45301	2.85312	94.9734	6.77014e-12	2.06847e-10
ENSDARG00000090804	ENSDARG00000090804	1.90073	4.63849	94.9683	6.77509e-12	2.06847e-10
ENSDARG00000114670	ENSDARG00000114670	2.37264	3.5354	94.9461	6.79685e-12	2.07314e-10
ENSDARG00000015575	ENSDARG00000015575	1.29137	6.00991	94.8921	6.85014e-12	2.0874e-10
ENSDARG00000044874	ENSDARG00000044874	1.68447	3.78166	94.8276	6.91445e-12	2.105e-10
ENSDARG00000089087	ENSDARG00000089087	-4.24824	10.6501	94.5994	7.14674e-12	2.17365e-10
ENSDARG00000074548	ENSDARG00000074548	1.58093	5.17671	94.5907	7.15582e-12	2.17435e-10
ENSDARG00000021309	ENSDARG00000021309	1.51768	6.98363	94.5769	7.17017e-12	2.17665e-10
ENSDARG00000026017	ENSDARG00000026017	2.71932	3.46576	94.5335	7.21537e-12	2.1883e-10
ENSDARG00000025949	ENSDARG00000025949	1.83357	2.41535	94.5146	7.23516e-12	2.19222e-10
ENSDARG00000075017	ENSDARG00000075017	-1.4249	7.21029	94.4758	7.27608e-12	2.20254e-10
ENSDARG00000088805	ENSDARG00000088805	3.12629	2.31604	94.4635	7.28909e-12	2.2044e-10
ENSDARG00000020890	ENSDARG00000020890	-3.89822	4.22574	94.4385	7.31558e-12	2.20888e-10
ENSDARG00000040178	ENSDARG00000040178	2.91372	4.38622	94.4365	7.3177e-12	2.20888e-10
ENSDARG00000075752	ENSDARG00000075752	-1.52956	5.53632	94.3503	7.40977e-12	2.23457e-10
ENSDARG00000028389	ENSDARG00000028389	3.3485	3.68037	94.3265	7.43547e-12	2.24021e-10
ENSDARG00000098817	ENSDARG00000098817	-3.01569	4.06133	94.2949	7.46967e-12	2.24753e-10
ENSDARG00000002986	ENSDARG00000002986	6.08513	3.50592	94.2911	7.47379e-12	2.24753e-10
ENSDARG00000075743	ENSDARG00000075743	-1.48301	5.02197	94.1582	7.6196e-12	2.28924e-10
ENSDARG00000061351	ENSDARG00000061351	1.86702	5.61574	94.0693	7.71885e-12	2.31688e-10
ENSDARG00000059841	ENSDARG00000059841	1.38313	3.32219	94.0483	7.74251e-12	2.32181e-10
ENSDARG00000036684	ENSDARG00000036684	-1.5486	5.25834	93.931	7.87583e-12	2.35958e-10
ENSDARG00000010948	ENSDARG00000010948	2.48002	4.00788	93.8745	7.94102e-12	2.37689e-10
ENSDARG00000011885	ENSDARG00000011885	-1.0194	5.31076	93.8443	7.97599e-12	2.38513e-10
ENSDARG00000078087	ENSDARG00000078087	-6.05784	0.439636	93.7644	8.06954e-12	2.41042e-10
ENSDARG00000077341	ENSDARG00000077341	-1.89966	8.54711	93.7593	8.07558e-12	2.41042e-10
ENSDARG00000079516	ENSDARG00000079516	-1.4394	5.76664	93.4703	8.42377e-12	2.51201e-10
ENSDARG00000018600	ENSDARG00000018600	-1.56633	6.44409	93.4377	8.46395e-12	2.51945e-10
ENSDARG00000014588	ENSDARG00000014588	1.65074	4.41237	93.4373	8.46445e-12	2.51945e-10
ENSDARG00000002194	ENSDARG00000002194	-2.43291	3.38198	93.4127	8.49504e-12	2.52621e-10
ENSDARG00000012387	ENSDARG00000012387	-1.25976	9.72843	93.371	8.54698e-12	2.5393e-10
ENSDARG00000074806	ENSDARG00000074806	1.58943	4.9435	93.3407	8.58503e-12	2.54824e-10
ENSDARG00000078888	ENSDARG00000078888	1.27548	6.54843	93.2892	8.64996e-12	2.56354e-10
ENSDARG00000041691	ENSDARG00000041691	2.59547	5.83067	93.2844	8.65608e-12	2.56354e-10
ENSDARG00000077569	ENSDARG00000077569	7.1538	0.544894	93.2808	8.66057e-12	2.56354e-10
ENSDARG00000014313	ENSDARG00000014313	-1.72079	7.95792	93.2527	8.69628e-12	2.57174e-10
ENSDARG00000104696	ENSDARG00000104696	-1.52847	6.49047	93.2296	8.72583e-12	2.5781e-10
ENSDARG00000057206	ENSDARG00000057206	-3.65784	3.77665	93.1531	8.82417e-12	2.60476e-10
ENSDARG00000014793	ENSDARG00000014793	1.47025	7.1912	93.1119	8.87757e-12	2.61811e-10
ENSDARG00000003952	ENSDARG00000003952	1.16278	8.20505	93.089	8.9075e-12	2.62452e-10
ENSDARG00000006413	ENSDARG00000006413	-1.50752	5.96234	93.0084	9.0134e-12	2.65296e-10
ENSDARG00000102249	ENSDARG00000102249	1.29508	5.635	93.003	9.02058e-12	2.65296e-10
ENSDARG00000036427	ENSDARG00000036427	2.83808	4.97323	92.8884	9.17369e-12	2.69552e-10
ENSDARG00000036036	ENSDARG00000036036	2.2434	8.55228	92.81	9.27989e-12	2.72423e-10
ENSDARG00000104682	ENSDARG00000104682	-2.26943	7.08453	92.7979	9.2965e-12	2.7266e-10
ENSDARG00000110841	ENSDARG00000110841	7.86643	1.09484	92.7783	9.32329e-12	2.73196e-10
ENSDARG00000001676	ENSDARG00000001676	2.38836	1.66769	92.7541	9.35651e-12	2.73919e-10
ENSDARG00000103340	ENSDARG00000103340	1.10929	5.86516	92.7444	9.36983e-12	2.74059e-10
ENSDARG00000041068	ENSDARG00000041068	-1.39443	9.95033	92.6962	9.43657e-12	2.7576e-10
ENSDARG00000022165	ENSDARG00000022165	-1.87263	5.06753	92.6793	9.46002e-12	2.76193e-10
ENSDARG00000009026	ENSDARG00000009026	-2.49732	5.26537	92.4531	9.78034e-12	2.85285e-10
ENSDARG00000089156	ENSDARG00000089156	3.68133	3.47719	92.3475	9.93388e-12	2.895e-10
ENSDARG00000033227	ENSDARG00000033227	4.4162	3.50681	92.2055	1.01443e-11	2.95363e-10
ENSDARG00000031795	ENSDARG00000031795	0.945568	6.85022	92.1809	1.01812e-11	2.96048e-10
ENSDARG00000045909	ENSDARG00000045909	2.08213	2.29921	92.1775	1.01863e-11	2.96048e-10
ENSDARG00000024540	ENSDARG00000024540	1.69067	6.798	92.1489	1.02295e-11	2.97035e-10
ENSDARG00000096359	ENSDARG00000096359	-1.68881	5.76362	92.0639	1.03587e-11	3.00178e-10
ENSDARG00000104154	ENSDARG00000104154	1.95383	2.80904	92.06	1.03648e-11	3.00178e-10
ENSDARG00000058992	ENSDARG00000058992	2.3029	4.83195	92.0545	1.03731e-11	3.00178e-10
ENSDARG00000100053	ENSDARG00000100053	1.74879	3.65364	92.0532	1.03752e-11	3.00178e-10
ENSDARG00000042213	ENSDARG00000042213	-1.56272	7.42776	91.9821	1.04848e-11	3.03076e-10
ENSDARG00000088189	ENSDARG00000088189	9.53319	1.57537	91.8447	1.07002e-11	3.09025e-10
ENSDARG00000031683	ENSDARG00000031683	4.08244	6.59954	91.8126	1.07511e-11	3.10216e-10
ENSDARG00000011537	ENSDARG00000011537	2.23894	2.58587	91.7906	1.07863e-11	3.1095e-10
ENSDARG00000074340	ENSDARG00000074340	-1.03758	6.9052	91.7679	1.08226e-11	3.11718e-10
ENSDARG00000042518	ENSDARG00000042518	-3.31697	4.05054	91.6826	1.09604e-11	3.15401e-10
ENSDARG00000017140	ENSDARG00000017140	1.25327	4.55833	91.4918	1.12751e-11	3.24167e-10
ENSDARG00000060500	ENSDARG00000060500	-1.43431	3.72921	91.4495	1.13461e-11	3.25915e-10
ENSDARG00000015010	ENSDARG00000015010	7.69169	0.949993	91.4361	1.13687e-11	3.26274e-10
ENSDARG00000105521	ENSDARG00000105521	3.81203	1.78678	91.354	1.15083e-11	3.29983e-10
ENSDARG00000014488	ENSDARG00000014488	4.37938	1.5745	91.3177	1.15705e-11	3.31469e-10
ENSDARG00000057113	ENSDARG00000057113	1.78667	8.50617	91.2342	1.17151e-11	3.35314e-10
ENSDARG00000090401	ENSDARG00000090401	3.2847	1.73311	91.2002	1.17746e-11	3.36717e-10
ENSDARG00000012044	ENSDARG00000012044	2.44863	1.87377	91.182	1.18064e-11	3.37122e-10
ENSDARG00000090156	ENSDARG00000090156	3.461	0.621648	91.1801	1.18098e-11	3.37122e-10
ENSDARG00000097530	ENSDARG00000097530	2.49711	1.04083	91.1248	1.19075e-11	3.39609e-10
ENSDARG00000044781	ENSDARG00000044781	2.19317	2.79613	91.0599	1.20232e-11	3.42602e-10
ENSDARG00000096147	ENSDARG00000096147	3.87722	1.81439	91.0272	1.20818e-11	3.43967e-10
ENSDARG00000008859	ENSDARG00000008859	-1.59361	6.77182	91.0034	1.21249e-11	3.44887e-10
ENSDARG00000077284	ENSDARG00000077284	2.57996	2.41514	90.986	1.21562e-11	3.45472e-10
ENSDARG00000054331	ENSDARG00000054331	4.54002	0.387094	90.8844	1.2342e-11	3.50441e-10
ENSDARG00000037852	ENSDARG00000037852	3.47452	1.41032	90.8466	1.24118e-11	3.52111e-10
ENSDARG00000077677	ENSDARG00000077677	2.16909	1.88857	90.7503	1.25914e-11	3.5689e-10
ENSDARG00000097017	ENSDARG00000097017	-3.98167	5.27209	90.7319	1.26262e-11	3.5756e-10
ENSDARG00000019128	ENSDARG00000019128	2.82584	3.9777	90.7213	1.26462e-11	3.57811e-10
ENSDARG00000076120	ENSDARG00000076120	1.84919	5.34185	90.6925	1.27006e-11	3.59034e-10
ENSDARG00000103917	ENSDARG00000103917	1.21816	3.33527	90.6723	1.2739e-11	3.59802e-10
ENSDARG00000078696	ENSDARG00000078696	-1.5481	10.6009	90.6425	1.27959e-11	3.61091e-10
ENSDARG00000006314	ENSDARG00000006314	1.39366	5.3845	90.5484	1.29772e-11	3.65883e-10
ENSDARG00000062370	ENSDARG00000062370	-1.5563	6.30341	90.4291	1.3211e-11	3.72148e-10
ENSDARG00000105096	ENSDARG00000105096	7.04269	2.74592	90.373	1.33225e-11	3.74961e-10
ENSDARG00000087611	ENSDARG00000087611	2.67773	2.76002	90.3149	1.34391e-11	3.7791e-10
ENSDARG00000042508	ENSDARG00000042508	-1.39396	4.98033	90.2999	1.34693e-11	3.78427e-10
ENSDARG00000033604	ENSDARG00000033604	1.54501	5.01394	90.2779	1.35138e-11	3.79344e-10
ENSDARG00000039682	ENSDARG00000039682	3.50818	0.939965	90.2633	1.35433e-11	3.79783e-10
ENSDARG00000024047	ENSDARG00000024047	-1.77595	5.4747	90.2585	1.35531e-11	3.79783e-10
ENSDARG00000000857	ENSDARG00000000857	1.1287	5.01364	90.1832	1.37069e-11	3.8369e-10
ENSDARG00000014976	ENSDARG00000014976	-2.01322	4.84333	90.1786	1.37165e-11	3.8369e-10
ENSDARG00000094480	ENSDARG00000094480	1.38225	3.98564	90.1405	1.37951e-11	3.85552e-10
ENSDARG00000079586	ENSDARG00000079586	-2.78651	3.40556	90.121	1.38355e-11	3.86346e-10
ENSDARG00000093193	ENSDARG00000093193	3.573	3.0103	90.0584	1.39663e-11	3.89657e-10
ENSDARG00000077863	ENSDARG00000077863	-1.55775	3.14269	90.0003	1.40886e-11	3.92729e-10
ENSDARG00000020761	ENSDARG00000020761	1.77908	6.12823	89.9904	1.41096e-11	3.92973e-10
ENSDARG00000060297	ENSDARG00000060297	-1.65043	6.02197	89.9675	1.41584e-11	3.93989e-10
ENSDARG00000100620	ENSDARG00000100620	-4.16446	1.84572	89.9325	1.4233e-11	3.95722e-10
ENSDARG00000112569	ENSDARG00000112569	10.6711	4.06309	89.9192	1.42614e-11	3.96168e-10
ENSDARG00000078284	ENSDARG00000078284	-1.25899	6.21277	89.8896	1.43251e-11	3.97592e-10
ENSDARG00000079267	ENSDARG00000079267	3.01887	3.26497	89.8755	1.43555e-11	3.98092e-10
ENSDARG00000103251	ENSDARG00000103251	1.34322	5.06149	89.8208	1.44741e-11	4.01033e-10
ENSDARG00000014854	ENSDARG00000014854	-2.40418	1.43571	89.7958	1.45287e-11	4.02198e-10
ENSDARG00000020693	ENSDARG00000020693	-1.92737	7.70042	89.7795	1.45644e-11	4.02839e-10
ENSDARG00000007836	ENSDARG00000007836	1.70619	7.73159	89.6774	1.479e-11	4.08726e-10
ENSDARG00000031796	ENSDARG00000031796	-1.79022	5.27515	89.6274	1.49018e-11	4.11461e-10
ENSDARG00000074581	ENSDARG00000074581	-2.7609	4.66104	89.6122	1.49359e-11	4.12049e-10
ENSDARG00000054058	ENSDARG00000054058	1.85669	6.1306	89.6051	1.4952e-11	4.12138e-10
ENSDARG00000005150	ENSDARG00000005150	-2.50368	4.87645	89.5452	1.50875e-11	4.15515e-10
ENSDARG00000057787	ENSDARG00000057787	4.09626	3.29823	89.4456	1.53159e-11	4.21444e-10
ENSDARG00000055976	ENSDARG00000055976	-1.63337	4.16967	89.3278	1.55907e-11	4.28637e-10
ENSDARG00000033771	ENSDARG00000033771	1.64433	2.81657	89.3116	1.56291e-11	4.29325e-10
ENSDARG00000100729	ENSDARG00000100729	0.929778	8.02777	89.2206	1.58454e-11	4.34893e-10
ENSDARG00000060094	ENSDARG00000060094	4.82799	1.12257	89.1868	1.59267e-11	4.3653e-10
ENSDARG00000068125	ENSDARG00000068125	-1.27648	5.84352	89.1844	1.59323e-11	4.3653e-10
ENSDARG00000020133	ENSDARG00000020133	4.03621	3.63225	89.1642	1.59811e-11	4.37495e-10
ENSDARG00000105462	ENSDARG00000105462	9.62259	2.39564	89.1393	1.60414e-11	4.3857e-10
ENSDARG00000033437	ENSDARG00000033437	1.86109	3.89534	89.1367	1.60477e-11	4.3857e-10
ENSDARG00000092881	ENSDARG00000092881	-2.0385	5.14826	89.0753	1.61975e-11	4.42285e-10
ENSDARG00000092638	ENSDARG00000092638	2.13295	3.08026	89.02	1.63336e-11	4.45624e-10
ENSDARG00000079034	ENSDARG00000079034	10.1031	3.03295	88.9189	1.65858e-11	4.52117e-10
ENSDARG00000010250	ENSDARG00000010250	-2.09869	2.93555	88.8835	1.66749e-11	4.54162e-10
ENSDARG00000005050	ENSDARG00000005050	2.15651	2.7537	88.87	1.67093e-11	4.5471e-10
ENSDARG00000077584	ENSDARG00000077584	1.54766	2.82058	88.8346	1.6799e-11	4.56765e-10
ENSDARG00000056874	ENSDARG00000056874	2.2397	5.28575	88.8108	1.68599e-11	4.58033e-10
ENSDARG00000078119	ENSDARG00000078119	3.10358	2.0698	88.7683	1.6969e-11	4.60605e-10
ENSDARG00000060051	ENSDARG00000060051	5.34272	1.27413	88.7235	1.70846e-11	4.6335e-10
ENSDARG00000054842	ENSDARG00000054842	3.18492	1.96075	88.6625	1.72436e-11	4.67269e-10
ENSDARG00000057949	ENSDARG00000057949	1.76536	5.35456	88.5974	1.7415e-11	4.71515e-10
ENSDARG00000096859	ENSDARG00000096859	-1.7955	3.43565	88.5901	1.74344e-11	4.71641e-10
ENSDARG00000025693	ENSDARG00000025693	1.18637	4.20676	88.5601	1.75138e-11	4.7339e-10
ENSDARG00000075618	ENSDARG00000075618	2.23866	2.86774	88.5431	1.75593e-11	4.74219e-10
ENSDARG00000060498	ENSDARG00000060498	2.88985	2.78739	88.4108	1.79163e-11	4.83452e-10
ENSDARG00000055290	ENSDARG00000055290	2.46279	5.88701	88.3885	1.79769e-11	4.84682e-10
ENSDARG00000060569	ENSDARG00000060569	-3.02473	2.14396	88.2875	1.82556e-11	4.9178e-10
ENSDARG00000038577	ENSDARG00000038577	-1.57046	7.70456	88.2729	1.82964e-11	4.92466e-10
ENSDARG00000034718	ENSDARG00000034718	1.65417	6.84149	88.2498	1.83608e-11	4.93786e-10
ENSDARG00000092305	ENSDARG00000092305	-1.1926	5.95039	88.209	1.84752e-11	4.96446e-10
ENSDARG00000035422	ENSDARG00000035422	6.05888	0.985894	88.1968	1.85096e-11	4.96953e-10
ENSDARG00000003750	ENSDARG00000003750	1.32454	3.218	88.076	1.88539e-11	5.05772e-10
ENSDARG00000069321	ENSDARG00000069321	-3.12799	1.25531	88.0533	1.89191e-11	5.07099e-10
ENSDARG00000071709	ENSDARG00000071709	-3.50654	2.80802	87.9404	1.92482e-11	5.15488e-10
ENSDARG00000016733	ENSDARG00000016733	2.38192	4.15703	87.8918	1.93916e-11	5.18896e-10
ENSDARG00000102097	ENSDARG00000102097	3.16494	2.02036	87.816	1.96174e-11	5.24501e-10
ENSDARG00000045580	ENSDARG00000045580	3.37523	4.39959	87.7914	1.96915e-11	5.26042e-10
ENSDARG00000007975	ENSDARG00000007975	-1.62754	4.91261	87.7631	1.97769e-11	5.27884e-10
ENSDARG00000013838	ENSDARG00000013838	1.71601	5.70965	87.7438	1.98355e-11	5.29006e-10
ENSDARG00000097298	ENSDARG00000097298	2.45983	2.26218	87.7199	1.9908e-11	5.305e-10
ENSDARG00000025903	ENSDARG00000025903	4.22324	4.5583	87.6883	2.00044e-11	5.32626e-10
ENSDARG00000019253	ENSDARG00000019253	-2.86845	5.33651	87.6767	2.00401e-11	5.33133e-10
ENSDARG00000069829	ENSDARG00000069829	1.06083	4.81168	87.5835	2.0328e-11	5.39952e-10
ENSDARG00000101073	ENSDARG00000101073	2.24554	1.68209	87.5828	2.03301e-11	5.39952e-10
ENSDARG00000003085	ENSDARG00000003085	3.04469	1.704	87.567	2.03795e-11	5.40816e-10
ENSDARG00000071062	ENSDARG00000071062	1.49171	4.28812	87.5437	2.04523e-11	5.42299e-10
ENSDARG00000105481	ENSDARG00000105481	2.8119	2.00477	87.4854	2.06361e-11	5.46721e-10
ENSDARG00000045554	ENSDARG00000045554	3.48626	1.35537	87.4124	2.08682e-11	5.52412e-10
ENSDARG00000099674	ENSDARG00000099674	3.65872	3.09948	87.1915	2.1588e-11	5.70884e-10
ENSDARG00000010113	ENSDARG00000010113	-1.79029	7.95767	87.1838	2.16135e-11	5.70884e-10
ENSDARG00000094839	ENSDARG00000094839	11.6913	3.55542	87.1821	2.16194e-11	5.70884e-10
ENSDARG00000069029	ENSDARG00000069029	-2.44897	3.85683	87.1233	2.18157e-11	5.75256e-10
ENSDARG00000079219	ENSDARG00000079219	-1.53863	7.83759	87.1217	2.18209e-11	5.75256e-10
ENSDARG00000037318	ENSDARG00000037318	1.32589	6.4725	87.1095	2.18621e-11	5.75868e-10
ENSDARG00000057035	ENSDARG00000057035	3.75186	2.88811	87.103	2.1884e-11	5.75972e-10
ENSDARG00000020000	ENSDARG00000020000	1.61289	4.35933	87.0915	2.19225e-11	5.76512e-10
ENSDARG00000037804	ENSDARG00000037804	1.93293	4.67099	87.0528	2.20536e-11	5.79486e-10
ENSDARG00000038066	ENSDARG00000038066	2.6642	5.62504	87.0055	2.22144e-11	5.83233e-10
ENSDARG00000024443	ENSDARG00000024443	1.8593	4.46053	86.9822	2.22942e-11	5.84492e-10
ENSDARG00000056600	ENSDARG00000056600	1.33753	4.67064	86.9809	2.22988e-11	5.84492e-10
ENSDARG00000022048	ENSDARG00000022048	8.12407	1.0393	86.9604	2.23694e-11	5.85863e-10
ENSDARG00000078152	ENSDARG00000078152	2.56307	2.07676	86.9514	2.24003e-11	5.86193e-10
ENSDARG00000071333	ENSDARG00000071333	2.11247	2.21964	86.8901	2.26128e-11	5.91272e-10
ENSDARG00000011925	ENSDARG00000011925	1.1344	4.36689	86.873	2.26723e-11	5.92345e-10
ENSDARG00000069438	ENSDARG00000069438	6.07068	2.03857	86.7827	2.29902e-11	6.00159e-10
ENSDARG00000003169	ENSDARG00000003169	1.21272	4.63602	86.7144	2.32336e-11	6.06021e-10
ENSDARG00000101561	ENSDARG00000101561	-1.15103	6.33676	86.6809	2.33539e-11	6.08663e-10
ENSDARG00000100349	ENSDARG00000100349	-1.73286	4.22266	86.6724	2.33845e-11	6.08965e-10
ENSDARG00000011166	ENSDARG00000011166	-3.52093	8.59743	86.6289	2.35423e-11	6.12577e-10
ENSDARG00000008022	ENSDARG00000008022	2.26848	1.33088	86.56	2.3794e-11	6.18626e-10
ENSDARG00000112931	ENSDARG00000112931	-1.85863	6.24234	86.5238	2.39275e-11	6.21593e-10
ENSDARG00000102228	ENSDARG00000102228	2.97426	1.99697	86.4923	2.40442e-11	6.24117e-10
ENSDARG00000053804	ENSDARG00000053804	-3.48692	1.76981	86.4808	2.40871e-11	6.24724e-10
ENSDARG00000104274	ENSDARG00000104274	2.16408	3.30641	86.4375	2.42486e-11	6.28405e-10
ENSDARG00000070428	ENSDARG00000070428	1.8659	2.81827	86.4318	2.42699e-11	6.28449e-10
ENSDARG00000002710	ENSDARG00000002710	0.913884	8.31772	86.241	2.49972e-11	6.4676e-10
ENSDARG00000073675	ENSDARG00000073675	3.45155	1.8796	86.2313	2.5035e-11	6.47216e-10
ENSDARG00000020960	ENSDARG00000020960	1.06703	5.21325	86.1762	2.52494e-11	6.5207e-10
ENSDARG00000055784	ENSDARG00000055784	2.50645	3.48211	86.1711	2.52692e-11	6.5207e-10
ENSDARG00000055412	ENSDARG00000055412	-3.09627	6.07095	86.166	2.52893e-11	6.5207e-10
ENSDARG00000045548	ENSDARG00000045548	12.5527	3.47237	108.374	2.53042e-11	6.5207e-10
ENSDARG00000082187	ENSDARG00000082187	2.94229	1.07202	86.132	2.54231e-11	6.5461e-10
ENSDARG00000013082	ENSDARG00000013082	1.4206	3.40908	86.0802	2.56281e-11	6.59358e-10
ENSDARG00000103271	ENSDARG00000103271	2.01089	4.63622	86.0714	2.56631e-11	6.59728e-10
ENSDARG00000037783	ENSDARG00000037783	-1.45188	6.99243	86.0309	2.58245e-11	6.62878e-10
ENSDARG00000016541	ENSDARG00000016541	2.78994	2.7401	86.0303	2.5827e-11	6.62878e-10
ENSDARG00000045634	ENSDARG00000045634	-3.38911	6.09259	86.0209	2.58646e-11	6.63312e-10
ENSDARG00000056619	ENSDARG00000056619	1.57952	3.60574	85.9922	2.598e-11	6.6574e-10
ENSDARG00000032482	ENSDARG00000032482	1.70148	4.0065	85.9447	2.61725e-11	6.70138e-10
ENSDARG00000117263	ENSDARG00000117263	4.4747	1.13465	85.8908	2.63925e-11	6.75232e-10
ENSDARG00000095577	ENSDARG00000095577	1.4324	3.29187	85.8817	2.64297e-11	6.75643e-10
ENSDARG00000099091	ENSDARG00000099091	4.35721	0.32912	85.8417	2.65944e-11	6.79313e-10
ENSDARG00000045748	ENSDARG00000045748	1.98631	3.14125	85.8339	2.66266e-11	6.79593e-10
ENSDARG00000021539	ENSDARG00000021539	1.90345	2.61942	85.783	2.68383e-11	6.84451e-10
ENSDARG00000058731	ENSDARG00000058731	4.23141	4.27522	85.7214	2.70964e-11	6.90485e-10
ENSDARG00000028017	ENSDARG00000028017	1.90745	3.39012	85.6434	2.74271e-11	6.98357e-10
ENSDARG00000068367	ENSDARG00000068367	1.77992	4.09765	85.6095	2.75722e-11	7.01494e-10
ENSDARG00000102096	ENSDARG00000102096	-2.83904	3.64526	85.5967	2.76272e-11	7.02335e-10
ENSDARG00000076586	ENSDARG00000076586	2.38872	3.61689	85.4748	2.81567e-11	7.15229e-10
ENSDARG00000103713	ENSDARG00000103713	-2.13877	7.25757	85.4685	2.81846e-11	7.1537e-10
ENSDARG00000018773	ENSDARG00000018773	-4.21537	3.06107	85.4539	2.82486e-11	7.16314e-10
ENSDARG00000077530	ENSDARG00000077530	-1.18112	5.2285	85.4499	2.82664e-11	7.16314e-10
ENSDARG00000093572	ENSDARG00000093572	2.35113	1.81908	85.4311	2.83492e-11	7.17844e-10
ENSDARG00000079387	ENSDARG00000079387	2.20084	3.69334	85.2514	2.91552e-11	7.37184e-10
ENSDARG00000012942	ENSDARG00000012942	1.61866	4.16617	85.2506	2.9159e-11	7.37184e-10
ENSDARG00000060797	ENSDARG00000060797	-1.31667	8.89391	85.2183	2.93062e-11	7.40321e-10
ENSDARG00000069934	ENSDARG00000069934	1.46964	5.1822	85.1287	2.97195e-11	7.50172e-10
ENSDARG00000057128	ENSDARG00000057128	-1.53615	8.74303	85.0994	2.98559e-11	7.53022e-10
ENSDARG00000031698	ENSDARG00000031698	-1.24779	8.23175	85.0876	2.99107e-11	7.53812e-10
ENSDARG00000008192	ENSDARG00000008192	-2.05551	4.99202	85.08	2.99464e-11	7.54117e-10
ENSDARG00000098925	ENSDARG00000098925	4.6808	0.481009	85.0373	3.01469e-11	7.58571e-10
ENSDARG00000041811	ENSDARG00000041811	-1.38888	8.11253	84.9929	3.03573e-11	7.63267e-10
ENSDARG00000092522	ENSDARG00000092522	-1.29737	8.9429	84.9859	3.03904e-11	7.63355e-10
ENSDARG00000103934	ENSDARG00000103934	3.01724	0.899743	84.9821	3.04085e-11	7.63355e-10
ENSDARG00000094485	ENSDARG00000094485	4.45531	2.25609	84.9634	3.04975e-11	7.64578e-10
ENSDARG00000076312	ENSDARG00000076312	-1.5187	6.7115	84.9619	3.05049e-11	7.64578e-10
ENSDARG00000051986	ENSDARG00000051986	-1.26361	8.01469	84.9114	3.07469e-11	7.70042e-10
ENSDARG00000007244	ENSDARG00000007244	1.65833	4.52828	84.8487	3.10504e-11	7.77036e-10
ENSDARG00000103519	ENSDARG00000103519	2.62054	3.84647	84.8295	3.11438e-11	7.78764e-10
ENSDARG00000016718	ENSDARG00000016718	2.73999	1.78546	84.7282	3.16423e-11	7.90613e-10
ENSDARG00000015731	ENSDARG00000015731	-3.49666	3.03198	84.71	3.17325e-11	7.92249e-10
ENSDARG00000009387	ENSDARG00000009387	2.02982	4.08242	84.6882	3.18413e-11	7.94346e-10
ENSDARG00000000476	ENSDARG00000000476	2.72135	3.72138	84.6423	3.20716e-11	7.99328e-10
ENSDARG00000090568	ENSDARG00000090568	-1.61724	3.45748	84.6384	3.20908e-11	7.99328e-10
ENSDARG00000011170	ENSDARG00000011170	-1.55454	7.43276	84.5236	3.26747e-11	8.13239e-10
ENSDARG00000104292	ENSDARG00000104292	3.45715	2.68042	84.5032	3.27793e-11	8.15211e-10
ENSDARG00000056745	ENSDARG00000056745	3.67926	3.39767	84.4655	3.29742e-11	8.19422e-10
ENSDARG00000092499	ENSDARG00000092499	2.32255	3.25832	84.4566	3.30201e-11	8.19927e-10
ENSDARG00000062262	ENSDARG00000062262	-2.08334	5.24703	84.3865	3.33864e-11	8.28382e-10
ENSDARG00000042277	ENSDARG00000042277	-2.98355	3.31757	84.3719	3.3463e-11	8.29639e-10
ENSDARG00000038429	ENSDARG00000038429	2.50602	6.33339	84.3434	3.36134e-11	8.32725e-10
ENSDARG00000062868	ENSDARG00000062868	-2.44898	3.23498	84.3291	3.36891e-11	8.33955e-10
ENSDARG00000076348	ENSDARG00000076348	-1.55164	8.4746	84.2952	3.38693e-11	8.3742e-10
ENSDARG00000103026	ENSDARG00000103026	2.04828	4.09141	84.2893	3.39006e-11	8.3742e-10
ENSDARG00000071224	ENSDARG00000071224	1.28482	4.99081	84.288	3.39075e-11	8.3742e-10
ENSDARG00000104022	ENSDARG00000104022	-2.09682	3.43591	84.2467	3.41289e-11	8.42222e-10
ENSDARG00000030616	ENSDARG00000030616	2.08069	4.72834	84.2382	3.41745e-11	8.42222e-10
ENSDARG00000071251	ENSDARG00000071251	2.56363	3.0318	84.237	3.41807e-11	8.42222e-10
ENSDARG00000020136	ENSDARG00000020136	1.9771	3.2547	84.2055	3.43508e-11	8.45764e-10
ENSDARG00000001169	ENSDARG00000001169	-1.61334	3.36994	84.104	3.49046e-11	8.58739e-10
ENSDARG00000020123	ENSDARG00000020123	-1.3339	7.60479	84.0249	3.53423e-11	8.6884e-10
ENSDARG00000026052	ENSDARG00000026052	5.07007	0.315024	83.9869	3.55552e-11	8.71994e-10
ENSDARG00000030262	ENSDARG00000030262	-2.9002	4.89949	83.9858	3.55611e-11	8.71994e-10
ENSDARG00000055115	ENSDARG00000055115	1.24397	4.77784	83.9851	3.55649e-11	8.71994e-10
ENSDARG00000032469	ENSDARG00000032469	-1.22983	7.99204	83.9825	3.55794e-11	8.71994e-10
ENSDARG00000098946	ENSDARG00000098946	1.24829	5.60788	83.9602	3.57049e-11	8.74402e-10
ENSDARG00000061810	ENSDARG00000061810	-1.87861	3.14621	83.9162	3.59537e-11	8.79823e-10
ENSDARG00000074653	ENSDARG00000074653	8.91685	3.06171	83.8894	3.61064e-11	8.82886e-10
ENSDARG00000071026	ENSDARG00000071026	3.43575	1.50353	83.8467	3.63505e-11	8.88178e-10
ENSDARG00000037121	ENSDARG00000037121	2.55845	2.33096	83.8128	3.65457e-11	8.91676e-10
ENSDARG00000012593	ENSDARG00000012593	2.26517	8.06658	83.8122	3.65493e-11	8.91676e-10
ENSDARG00000016979	ENSDARG00000016979	-1.1104	5.61475	83.7752	3.67635e-11	8.96218e-10
ENSDARG00000053652	ENSDARG00000053652	-1.64384	3.90239	83.7635	3.68316e-11	8.97196e-10
ENSDARG00000003795	ENSDARG00000003795	-1.47626	10.8577	83.742	3.69568e-11	8.99563e-10
ENSDARG00000103540	ENSDARG00000103540	6.26631	1.13289	83.6898	3.72632e-11	9.06332e-10
ENSDARG00000101934	ENSDARG00000101934	1.89251	2.06793	83.6562	3.74618e-11	9.10471e-10
ENSDARG00000057433	ENSDARG00000057433	-1.87313	3.46562	83.5821	3.79035e-11	9.19609e-10
ENSDARG00000061819	ENSDARG00000061819	-3.21932	5.01044	83.5792	3.79208e-11	9.19609e-10
ENSDARG00000001873	ENSDARG00000001873	4.74806	1.48387	83.5777	3.79298e-11	9.19609e-10
ENSDARG00000097907	ENSDARG00000097907	1.85315	2.25233	83.574	3.79525e-11	9.19609e-10
ENSDARG00000053222	ENSDARG00000053222	-1.53715	7.68337	83.4977	3.84134e-11	9.30075e-10
ENSDARG00000040002	ENSDARG00000040002	-1.87492	5.32367	83.4923	3.84465e-11	9.30173e-10
ENSDARG00000019233	ENSDARG00000019233	2.35147	1.81568	83.4663	3.86054e-11	9.33313e-10
ENSDARG00000103288	ENSDARG00000103288	-1.09312	6.20106	83.4549	3.86752e-11	9.34296e-10
ENSDARG00000101989	ENSDARG00000101989	-1.97644	5.65269	83.3677	3.92131e-11	9.46578e-10
ENSDARG00000091079	ENSDARG00000091079	-1.63638	5.1936	83.285	3.97311e-11	9.58359e-10
ENSDARG00000102684	ENSDARG00000102684	1.08772	3.98525	83.2714	3.9817e-11	9.5971e-10
ENSDARG00000005513	ENSDARG00000005513	-1.23158	9.54773	83.218	4.01561e-11	9.67156e-10
ENSDARG00000043182	ENSDARG00000043182	-1.10241	6.08181	83.1866	4.03567e-11	9.71257e-10
ENSDARG00000051923	ENSDARG00000051923	2.35767	3.33664	83.1383	4.06677e-11	9.78008e-10
ENSDARG00000076308	ENSDARG00000076308	-1.42645	5.16515	83.1055	4.08797e-11	9.82369e-10
ENSDARG00000018971	ENSDARG00000018971	1.88027	4.36153	83.095	4.09486e-11	9.83287e-10
ENSDARG00000074756	ENSDARG00000074756	-1.24447	5.91073	83.0312	4.13656e-11	9.92558e-10
ENSDARG00000086746	ENSDARG00000086746	-1.90406	5.58433	82.9882	4.16495e-11	9.98623e-10
ENSDARG00000032327	ENSDARG00000032327	1.09781	5.10164	82.9613	4.18279e-11	1.00215e-09
ENSDARG00000040295	ENSDARG00000040295	4.34945	4.17755	82.9455	4.19337e-11	1.00394e-09
ENSDARG00000097208	ENSDARG00000097208	2.24257	6.23078	82.9326	4.20196e-11	1.00524e-09
ENSDARG00000044532	ENSDARG00000044532	4.18987	2.72527	82.8913	4.2297e-11	1.01112e-09
ENSDARG00000078475	ENSDARG00000078475	-2.32113	3.70412	82.8326	4.26941e-11	1.01986e-09
ENSDARG00000096894	ENSDARG00000096894	1.84294	3.97388	82.8026	4.28987e-11	1.02398e-09
ENSDARG00000000241	ENSDARG00000000241	1.28775	6.28317	82.7972	4.29357e-11	1.0241e-09
ENSDARG00000027609	ENSDARG00000027609	3.25685	1.11014	82.7802	4.30522e-11	1.02611e-09
ENSDARG00000101479	ENSDARG00000101479	4.7594	3.70884	82.7721	4.31079e-11	1.02668e-09
ENSDARG00000071046	ENSDARG00000071046	-1.53891	4.75091	82.7319	4.3385e-11	1.03251e-09
ENSDARG00000022660	ENSDARG00000022660	-1.83037	7.87849	82.7174	4.34852e-11	1.03393e-09
ENSDARG00000014915	ENSDARG00000014915	-1.4318	6.68053	82.714	4.3509e-11	1.03393e-09
ENSDARG00000090389	ENSDARG00000090389	-1.73076	6.40239	82.7026	4.35882e-11	1.03504e-09
ENSDARG00000035719	ENSDARG00000035719	3.05534	4.02451	82.6741	4.37867e-11	1.03899e-09
ENSDARG00000101914	ENSDARG00000101914	1.83938	3.91914	82.6501	4.39546e-11	1.0422e-09
ENSDARG00000098860	ENSDARG00000098860	-3.18599	1.62081	82.61	4.42365e-11	1.04811e-09
ENSDARG00000045064	ENSDARG00000045064	-1.68356	8.27034	82.5725	4.4502e-11	1.05362e-09
ENSDARG00000079829	ENSDARG00000079829	3.22306	0.899705	82.5217	4.48644e-11	1.06142e-09
ENSDARG00000099194	ENSDARG00000099194	2.08086	3.88549	82.5059	4.49776e-11	1.06331e-09
ENSDARG00000020618	ENSDARG00000020618	-1.61772	5.21613	82.4995	4.50242e-11	1.06363e-09
ENSDARG00000010531	ENSDARG00000010531	1.46054	4.66266	82.4828	4.51441e-11	1.06567e-09
ENSDARG00000022280	ENSDARG00000022280	1.2245	6.18308	82.4338	4.54991e-11	1.07326e-09
ENSDARG00000069044	ENSDARG00000069044	1.42576	3.81083	82.4277	4.55436e-11	1.07352e-09
ENSDARG00000022372	ENSDARG00000022372	2.83987	2.23382	82.4138	4.56448e-11	1.07512e-09
ENSDARG00000038384	ENSDARG00000038384	7.41024	0.612384	82.3712	4.5957e-11	1.08168e-09
ENSDARG00000063914	ENSDARG00000063914	-1.54404	9.88357	82.3607	4.60337e-11	1.08245e-09
ENSDARG00000018411	ENSDARG00000018411	1.84345	3.71261	82.3558	4.60702e-11	1.08245e-09
ENSDARG00000024365	ENSDARG00000024365	2.45621	2.16773	82.3529	4.60912e-11	1.08245e-09
ENSDARG00000055676	ENSDARG00000055676	1.30265	3.4103	82.2809	4.66254e-11	1.09419e-09
ENSDARG00000069453	ENSDARG00000069453	3.69401	4.4673	82.2586	4.67921e-11	1.0973e-09
ENSDARG00000018461	ENSDARG00000018461	-2.16847	4.56824	82.2272	4.70279e-11	1.10203e-09
ENSDARG00000079637	ENSDARG00000079637	3.22096	3.81814	82.1741	4.74294e-11	1.11062e-09
ENSDARG00000061268	ENSDARG00000061268	-4.76682	1.88094	82.1633	4.75115e-11	1.11173e-09
ENSDARG00000035660	ENSDARG00000035660	-3.23973	2.29772	82.1337	4.77377e-11	1.11562e-09
ENSDARG00000043009	ENSDARG00000043009	1.58927	4.23665	82.1324	4.77472e-11	1.11562e-09
ENSDARG00000103566	ENSDARG00000103566	-1.2584	6.51481	82.1201	4.78415e-11	1.11701e-09
ENSDARG00000004706	ENSDARG00000004706	-1.14447	5.30274	82.115	4.78806e-11	1.11711e-09
ENSDARG00000005894	ENSDARG00000005894	-2.57374	3.97	82.1026	4.79763e-11	1.11853e-09
ENSDARG00000007129	ENSDARG00000007129	-3.85579	2.06824	82.0628	4.82833e-11	1.12487e-09
ENSDARG00000098525	ENSDARG00000098525	1.72716	2.15584	81.9745	4.89713e-11	1.14007e-09
ENSDARG00000039117	ENSDARG00000039117	-1.4173	6.41041	81.9622	4.90688e-11	1.14151e-09
ENSDARG00000103318	ENSDARG00000103318	-1.10365	5.53461	81.9316	4.93097e-11	1.14628e-09
ENSDARG00000104702	ENSDARG00000104702	-1.62655	6.39821	81.808	5.02987e-11	1.16835e-09
ENSDARG00000101512	ENSDARG00000101512	2.37176	2.01158	81.8003	5.03605e-11	1.16835e-09
ENSDARG00000095675	ENSDARG00000095675	-1.52013	7.65484	81.7994	5.03684e-11	1.16835e-09
ENSDARG00000062190	ENSDARG00000062190	-1.16173	6.86069	81.7595	5.06922e-11	1.17501e-09
ENSDARG00000100376	ENSDARG00000100376	1.22643	4.04381	81.695	5.12201e-11	1.18639e-09
ENSDARG00000096959	ENSDARG00000096959	2.85762	1.8371	81.6708	5.14201e-11	1.19016e-09
ENSDARG00000013422	ENSDARG00000013422	-2.10455	8.90172	81.6463	5.16231e-11	1.194e-09
ENSDARG00000075870	ENSDARG00000075870	3.03862	1.00479	81.6316	5.17457e-11	1.19597e-09
ENSDARG00000087832	ENSDARG00000087832	3.41392	2.86729	81.6234	5.18141e-11	1.19669e-09
ENSDARG00000035735	ENSDARG00000035735	7.95265	1.49854	81.6177	5.18618e-11	1.19693e-09
ENSDARG00000044968	ENSDARG00000044968	-1.51257	5.02735	81.6048	5.1969e-11	1.19854e-09
ENSDARG00000102334	ENSDARG00000102334	10.1454	3.39341	93.1309	5.20948e-11	1.20058e-09
ENSDARG00000097629	ENSDARG00000097629	1.96187	2.15447	81.4819	5.3008e-11	1.22074e-09
ENSDARG00000055857	ENSDARG00000055857	1.48141	4.3535	81.4696	5.31132e-11	1.22229e-09
ENSDARG00000103515	ENSDARG00000103515	4.06464	0.815045	81.4572	5.32191e-11	1.22385e-09
ENSDARG00000017320	ENSDARG00000017320	2.02023	3.76721	81.3903	5.37967e-11	1.23625e-09
ENSDARG00000073841	ENSDARG00000073841	-1.26763	6.47491	81.3849	5.38433e-11	1.23643e-09
ENSDARG00000042934	ENSDARG00000042934	1.98228	6.92284	81.3551	5.41023e-11	1.24149e-09
ENSDARG00000034895	ENSDARG00000034895	1.69497	3.65872	81.315	5.4454e-11	1.24866e-09
ENSDARG00000044276	ENSDARG00000044276	4.98301	1.65437	81.2683	5.48659e-11	1.25721e-09
ENSDARG00000055955	ENSDARG00000055955	2.41424	3.16636	81.2285	5.52198e-11	1.26441e-09
ENSDARG00000091411	ENSDARG00000091411	2.45258	2.65843	81.207	5.54114e-11	1.2679e-09
ENSDARG00000037259	ENSDARG00000037259	-1.74442	6.03164	81.1641	5.57965e-11	1.2758e-09
ENSDARG00000097102	ENSDARG00000097102	1.21486	6.12612	81.1339	5.60699e-11	1.28114e-09
ENSDARG00000077717	ENSDARG00000077717	-1.52695	7.07685	81.1244	5.61561e-11	1.28219e-09
ENSDARG00000035285	ENSDARG00000035285	-1.31963	7.56062	81.0945	5.6428e-11	1.28748e-09
ENSDARG00000007818	ENSDARG00000007818	-1.25759	7.46178	81.0826	5.65362e-11	1.28903e-09
ENSDARG00000016548	ENSDARG00000016548	1.07113	6.30155	80.9973	5.73216e-11	1.30601e-09
ENSDARG00000002732	ENSDARG00000002732	-2.61155	1.5062	80.9542	5.77229e-11	1.31422e-09
ENSDARG00000017794	ENSDARG00000017794	1.12432	3.78892	80.9086	5.81505e-11	1.32302e-09
ENSDARG00000027491	ENSDARG00000027491	-2.31477	4.78913	80.8832	5.83906e-11	1.32754e-09
ENSDARG00000074533	ENSDARG00000074533	-1.05084	4.69554	80.8412	5.87885e-11	1.3355e-09
ENSDARG00000035420	ENSDARG00000035420	1.40585	3.84363	80.8375	5.88241e-11	1.3355e-09
ENSDARG00000097376	ENSDARG00000097376	10.9608	5.03762	80.8041	5.91436e-11	1.3418e-09
ENSDARG00000062997	ENSDARG00000062997	1.23599	5.46375	80.7888	5.92905e-11	1.34418e-09
ENSDARG00000098853	ENSDARG00000098853	1.41072	5.13187	80.78	5.93744e-11	1.34513e-09
ENSDARG00000005590	ENSDARG00000005590	2.09956	2.56745	80.7618	5.95501e-11	1.34632e-09
ENSDARG00000015676	ENSDARG00000015676	1.35169	4.33895	80.76	5.95672e-11	1.34632e-09
ENSDARG00000078894	ENSDARG00000078894	-1.34413	4.93188	80.7584	5.95827e-11	1.34632e-09
ENSDARG00000010572	ENSDARG00000010572	2.35685	5.79604	80.7572	5.95946e-11	1.34632e-09
ENSDARG00000016350	ENSDARG00000016350	1.50004	4.35902	80.7503	5.96616e-11	1.34688e-09
ENSDARG00000074414	ENSDARG00000074414	-2.96445	1.58076	80.7243	5.99136e-11	1.35162e-09
ENSDARG00000003991	ENSDARG00000003991	-3.24769	4.74237	80.7174	5.99802e-11	1.35217e-09
ENSDARG00000099031	ENSDARG00000099031	-2.24426	5.71249	80.6753	6.03913e-11	1.36048e-09
ENSDARG00000098787	ENSDARG00000098787	3.43618	2.3794	80.6443	6.06958e-11	1.36638e-09
[truncated: 30,633 more rows]

## Sheet: Amputation_vs_Sham - edgeR
Supplementary Table 1. Statistical pairwise comparisons using DESeq2 or edgeR.
[truncated: 32,060 more rows]

[truncated: 2 more sheets: Cryoinjury_vs_Sham - edgeR, Uninjured_vs_Sham - edgeR]
