# Supplementary material for: Correction: Transcriptomic data meta-analysis reveals common and injury model specific gene expression changes in the regenerating zebrafish heart
Source: Sci Rep. 2026 May 1;16:14031. doi: 10.1038/s41598-026-50693-x (PMC13134963; doi:10.1038/s41598-026-50693-x)
Supplement: Supplementary file 3 — Supplementary Table S2. [file 41598_2026_50693_MOESM3_ESM.xlsx]

## Sheet: Uninjured_vs_Sham
Supplementary Table 2. Translation of the Danio rerio Ensembl gene id terms to Mus musculus. Shown are the ensembl gene ids of Danio rerio converted to Mus musculus after the translation process using biomaRt, associated in the table are also found the statistical information and the batch corrected and normalized counts of each gene for each sample.
Table for Uninjured vs Sham
Ensembl_Danio	Mouse_homology_percentage	MGI_Symbol	Ensembl_Mouse	EntrezGeneID_Mouse	EntrezGeneID_Danio	Zfin_Symbol	Description	num_orthologues	unique_ortho_check	best_ortholog_match	baseMean	log2FoldChange	lfcSE	pvalue	padj	SRR3143894	SRR3143897	SRR3143899	SRR3143916	SRR5809464	SRR5809465	SRR5809466	SRR5809467	SRR5809472	SRR5809473	SRR5809474	SRR5809475	SRR6910771	SRR6910772	SRR6910773	SRR6910774	SRR6910775	SRR6910776	SRR8867570	SRR8867571	SRR8867572	SRR11033311	SRR11033312	SRR11033313	SRR11294120	SRR11294121	SRR11294122	SRR11294126	SRR11294127	SRR11294128	SRR12554271	SRR12554272	SRR12554273	SRR12554274
ENSDARG00000102141											107.366	-0.149693	0.126344	0.211066	0.326501	86.3083	77.863	127.785	84.6352	66.9929	126.498	145.26	147.928	187.398	151.462	125.128	99.0943	139.824	121.132	158.198	113.279	134.426	130.666	68.0183	63.1533	108.445	82.3686	102.933	54.1548	83.4227	73.6942	80.4222	111.948	107.48	114.349	129.139	105.677	126.97	78.6369
ENSDARG00000102123	67.509	Phtf2	ENSMUSG00000039987	68770	432376	phtf2	putative homeodomain transcription factor 2 [Source:ZFIN;Acc:ZDB-GENE-040711-4]	1	1	1	31.6461	-0.177401	0.177904	0.267484	0.391394	21.0028	16.794	28.3395	22.707	47.8521	27.4996	53.8	43.1458	48.5847	39.5118	10.4274	41.2893	35.5353	29.2934	36.5684	30.641	42.8481	38.4311	27.3345	26.3139	33.4456	16.6698	29.1491	39.2622	9.04584	14.4296	14.252	39.5111	33.2842	43.7633	41.6453	26.4192	45.5103	28.6884
ENSDARG00000114503	54.0157	Phtf2	ENSMUSG00000039987	68770		phtf2	putative homeodomain transcription factor 2 [Source:ZFIN;Acc:ZDB-GENE-040711-4]	1	1	1	85.0523	-0.322252	0.183497	0.0487545	0.101338	45.9436	38.5498	56.1637	43.3498	114.845	49.4994	112.98	67.8005	62.4661	59.2676	31.2821	41.2893	47.1229	53.8365	49.2879	63.139	76.4545	97.9993	100.438	187.204	190.539	90.2133	175.805	203.081	26.635	31.9513	31.0491	76.0954	53.3934	83.9974	73.739	73.3481	93.3153	125.768
ENSDARG00000115971	70.4918	Prr5	ENSMUSG00000036106	109270				1	1	1	141.675	0.117609	0.633239	0.674635	0.770446	1.31267	0.381682	1.03053	0.516069	0	0	5.38	6.16368	6.94067	0	10.4274	8.25786	0.772507	0	1.58993	0	0.84016	0	678.276	1000.68	1.0135	0.980579	553.832	1069.56	1.50764	0.515344	1.527	0.731687	1.38684	0.70586	0	0	0	0.256146
ENSDARG00000098311											59.6672	0.84332	0.168059	4.07151e-08	4.3481e-07	69.2435	59.924	97.3847	94.4405	47.8521	49.4994	53.8	73.9642	62.4661	46.0971	31.2821	74.3207	46.3504	57.795	69.162	51.9968	55.4505	58.6074	32.42	29.3212	71.9587	30.3979	56.4763	41.2931	59.803	58.7492	54.4632	119.265	84.5973	120.702	50.8149	49.7099	64.6323	52.7661
ENSDARG00000104839	16.474	Mansc1	ENSMUSG00000032718	67729	100009658	mansc1	MANSC domain containing 1 [Source:ZFIN;Acc:ZDB-GENE-070209-77]	1	1	1	0.176287	-0.0870175	0.801467	0.716136		0	0	0	1.03214	0	0	0	0	0	0	0	0	0	0	0	0.928515	0.84016	0	0.635685	0	0	0	0	1.35387	0.502546	0	0	0	0	0	0	0	0	0
ENSDARG00000100143	80.2139	Lrp6	ENSMUSG00000030201	16974	100003877	lrp6	low density lipoprotein receptor-related protein 6 [Source:ZFIN;Acc:ZDB-GENE-090821-1]	1	1	1	104.613	1.01862	0.159079	8.80409e-12	1.90491e-10	148.004	133.589	163.338	154.821	114.845	98.9987	80.7	73.9642	83.2881	85.6088	41.7094	57.805	67.9806	79.963	68.367	70.5671	91.5774	73.0191	73.7395	107.511	133.782	97.0773	74.6944	127.941	127.647	120.075	118.088	202.677	152.553	196.935	98.5733	51.448	98.2871	113.985
ENSDARG00000102474	61.7811	Dusp16	ENSMUSG00000030203	70686	406523	dusp16	dual specificity phosphatase 16 [Source:ZFIN;Acc:ZDB-GENE-040426-2360]	1	1	1	235.404	-0.679949	0.17624	1.73131e-05	0.000103261	156.536	143.131	181.373	126.953	253.616	208.997	161.4	406.803	222.102	223.9	385.812	338.572	264.97	248.598	320.371	364.906	278.093	150.842	260.631	240.584	282.767	348.106	289.669	162.464	173.379	133.474	147.101	149.996	162.26	148.231	241.849	192.235	331.575	249.23
ENSDARG00000104049	78.9916	Crebl2	ENSMUSG00000032652	232430	436975	crebl2	cAMP responsive element binding protein-like 2 [Source:NCBI gene;Acc:436975]	1	1	1	278.148	0.159908	0.104396	0.111894	0.197791	270.083	284.734	349.864	355.571	421.098	263.997	338.94	339.003	263.746	164.632	385.812	148.641	257.245	270.766	269.493	277.626	286.494	336.272	147.479	205.248	278.713	182.388	224.994	204.434	245.243	277.77	269.771	382.672	350.177	376.929	353.412	295.478	337.312	164.702
ENSDARG00000102226	62.954	Gpr19	ENSMUSG00000032641	14760	393969	gpr19	G protein-coupled receptor 19 [Source:ZFIN;Acc:ZDB-GENE-040426-1295]	1	1	1	15.1835	-0.515305	0.516668	0.0948626	0.173473	6.89154	7.63363	4.63737	4.12855	14.3556	5.49993	5.38	18.491	13.8813	32.9265	10.4274	0	6.95256	3.95856	7.94965	8.35663	6.72128	9.60777	0.635685	0.751825	87.1613	17.6504	47.3672	50.7701	8.04074	9.79153	9.67103	4.39012	2.77368	3.5293	4.96687	7.30005	6.88392	27.4076
ENSDARG00000103095	71.2517	Tbk1	ENSMUSG00000020115	56480	692289	tbk1	TANK-binding kinase 1 [Source:ZFIN;Acc:ZDB-GENE-060512-359]	1	1	1	388.708	0.340605	0.166902	0.0245276	0.0571728	503.082	377.101	648.716	319.963	334.964	302.496	263.62	431.458	215.161	447.8	417.094	247.736	329.088	329.352	385.558	293.411	336.904	318.978	340.727	363.883	558.44	245.145	380.759	586.903	651.803	406.091	599.095	409.745	376.527	385.4	325.903	293.045	362.171	338.625
ENSDARG00000102128	60.3234	Eps8	ENSMUSG00000015766	13860	393212	eps8a	epidermal growth factor receptor pathway substrate 8a [Source:ZFIN;Acc:ZDB-GENE-040426-871]	1	1	1	156.335	0.599415	0.108681	7.59302e-09	9.27398e-08	249.736	220.612	199.922	204.363	129.201	76.999	193.68	117.11	201.28	190.974	198.12	115.61	225.572	146.467	151.838	104.922	158.79	114.332	94.0814	97.7372	121.62	113.747	106.576	91.3863	257.304	241.181	242.285	167.556	200.399	208.229	122.644	114.367	142.268	110.911
ENSDARG00000110470	75.0649	Ptpro	ENSMUSG00000030223	19277		ptpro	protein tyrosine phosphatase receptor type O [Source:ZFIN;Acc:ZDB-GENE-070424-54]	1	1	1	3.83106	0.133858	0.357236	0.586916	0.698885	5.57886	5.34354	8.75947	4.64462	4.78521	0	0	0	0	6.58529	0	0	9.27008	3.16685	5.56476	6.4996	7.56144	3.84311	1.27137	0.751825	3.04051	0.980579	0.910908	3.38468	8.54329	8.2455	6.10802	5.8535	5.54736	4.23516	5.73101	4.8667	4.58928	0
ENSDARG00000100422	46.0739	Ptpro	ENSMUSG00000030223	19277		ptpro	protein tyrosine phosphatase receptor type O [Source:ZFIN;Acc:ZDB-GENE-070424-54]	1	1	1	3.25529	1.64287	0.674323	0.00046684	0.00191876	12.7986	12.9772	4.12211	4.64462	0	5.49993	0	0	6.94067	0	0	0	3.09003	0	3.17986	0.928515	0	0	1.27137	1.50365	1.0135	2.94174	0.910908	0.676935	17.0866	13.9143	5.59902	7.31687	4.85394	0.70586	1.52827	1.04286	0.76488	1.02458
ENSDARG00000104632	76.087	Rerg	ENSMUSG00000030222	232441	101882104	si:cabz01085950.1	si:cabz01085950.1 [Source:ZFIN;Acc:ZDB-GENE-161017-134]	1	1	1	77.8754	0.180773	0.220101	0.335483	0.464868	39.7084	30.9162	101.507	102.182	191.408	82.4989	59.18	86.2915	90.2287	79.0235	52.1368	99.0943	60.2555	113.215	42.9281	121.635	81.4955	122.019	29.8772	47.3649	78.0398	85.3104	47.3672	18.9542	20.1019	34.528	22.9051	111.216	149.779	157.407	111.946	100.81	90.2558	46.3625
ENSDARG00000100660											262.852	0.598187	0.286447	0.00830146	0.0231232	161.459	158.398	873.886	158.433	191.408	175.998	403.5	240.384	145.754	269.997	156.41	239.478	190.037	252.556	246.439	136.492	296.576	232.508	342.634	328.547	122.634	208.863	143.923	465.055	286.954	200.984	264.172	398.769	244.084	374.106	257.895	228.04	240.172	186.731
ENSDARG00000113107											35.9485	1.45012	0.427756	3.03173e-05	0.000170823	33.145	30.5345	187.556	25.2874	19.1408	5.49993	80.7	18.491	13.8813	26.3412	0	49.5471	20.0852	23.7514	22.259	7.42812	38.6473	25.941	34.9627	27.0657	11.1485	30.3979	9.10908	36.5545	58.7979	40.1968	47.8461	81.2173	52.0065	83.2915	33.6219	23.2906	21.4166	12.8073
ENSDARG00000099787											18.6641	-0.591228	0.201468	0.000762175	0.00294449	9.84505	7.25195	21.1258	13.4178	14.3556	38.4995	43.04	30.8184	20.822	13.1706	10.4274	16.5157	13.9051	16.626	17.4892	28.784	21.8442	22.0979	12.7137	18.0438	25.3376	20.5922	10.02	21.6619	10.5535	9.79153	9.67103	12.4387	19.4158	13.4113	23.6882	28.505	24.8586	15.8811
ENSDARG00000112451	66.3677	Gen1	ENSMUSG00000051235	209334				1	1	1	2.07532	-0.0426719	0.499061	0.875344	0.9176	2.95352	1.90841	2.57632	2.06427	4.78521	0	5.38	6.16368	6.94067	0	0	8.25786	0.772507	0	0.794965	2.78554	0.84016	0	0.635685	0	0	3.92232	0.910908	0.676935	5.02546	4.63809	2.54501	0	2.08026	0	0	1.39049	1.52976	3.07375
ENSDARG00000070546	46.5649	Msgn1	ENSMUSG00000047002	56184	360135	msgn1	mesogenin 1 [Source:NCBI gene;Acc:360135]	1	1	1	1.28859	0.493212	0.647475	0.135215	0.230223	1.96901	2.29009	0.515263	3.61248	0	0	0	0	0	0	0	8.25786	0	0	0	2.78554	0	0.960777	0	3.0073	0	2.94174	0.910908	0	3.51783	3.09206	3.56301	1.46337	1.38684	2.11758	0	0.347621	0.38244	0.256146
ENSDARG00000045914											1038.06	0.0729028	0.111463	0.495336	0.620424	867.677	1016.42	1045.47	1504.86	1588.69	1303.48	984.54	1109.46	1020.28	1086.57	959.317	685.402	1015.85	885.926	1010.4	1140.22	1272.84	1258.62	727.224	770.62	898.978	593.25	1189.65	685.058	861.867	942.048	875.483	1345.57	1169.11	1475.25	1212.68	1218.07	1288.82	866.543
ENSDARG00000045913	53.4759	Mrps10	ENSMUSG00000034729	64657	565937	mrps10	mitochondrial ribosomal protein S10 [Source:NCBI gene;Acc:565937]	1	1	1	156.866	-0.369255	0.133967	0.00327565	0.0104368	88.9336	109.161	124.178	146.563	172.267	225.497	139.88	166.419	187.398	59.2676	271.111	181.673	183.084	139.341	139.914	232.129	170.552	187.352	121.416	139.839	242.227	142.184	190.38	152.987	99.0017	94.3079	85.0033	147.801	133.137	149.642	179.572	195.711	172.48	183.913
ENSDARG00000045911	63.8825	Tulp4	ENSMUSG00000034377	68842	557730	tulp4a	TUB like protein 4a [Source:ZFIN;Acc:ZDB-GENE-060503-215]	1	1	1	181.421	-0.345314	0.16138	0.0190661	0.046331	172.288	151.909	165.915	113.019	200.979	181.498	252.86	172.583	263.746	171.218	208.547	297.283	204.714	250.973	236.9	207.987	210.88	191.195	164.007	131.569	166.215	247.106	59.209	148.249	158.302	129.351	133.358	152.191	144.231	189.876	204.024	165.815	226.787	153.688
ENSDARG00000045910	61.3208	Tmem181a	ENSMUSG00000038141	77106	557799	tmem181	transmembrane protein 181 [Source:ZFIN;Acc:ZDB-GENE-060503-309]	1	1	1	95.2245	0.459911	0.158759	0.00151109	0.00535007	129.627	117.558	121.087	131.597	33.4964	54.9993	145.26	92.4552	117.991	105.365	41.7094	115.61	91.9283	71.2541	85.0613	77.9952	88.2168	98.96	63.5685	78.9416	105.404	78.4463	79.249	83.263	138.703	150.48	133.358	106.095	116.495	109.408	54.6356	62.2242	113.967	69.4156
ENSDARG00000045909	72.5664	Dynlt1f	ENSMUSG00000095677	100040531	565740	dynlt1	dynein, light chain, Tctex-type 1 [Source:ZFIN;Acc:ZDB-GENE-041210-9]	4	0	1	38.7046	2.00687	0.196105	8.42624e-26	1.28263e-23	83.0266	93.512	74.7132	71.2175	9.57041	38.4995	10.76	24.6547	76.3474	39.5118	20.8547	24.7736	37.8528	19.0011	47.6979	17.6418	22.6843	19.2155	15.2565	15.7883	7.09452	16.6698	9.10908	16.2464	81.9151	80.909	68.7152	105.363	56.1671	91.7619	20.2496	17.7287	17.5922	15.1126
ENSDARG00000045909	72.5664	Dynlt1c	ENSMUSG00000000579	100040563	565740	dynlt1	dynein, light chain, Tctex-type 1 [Source:ZFIN;Acc:ZDB-GENE-041210-9]	4	0	0	38.7046	2.00687	0.196105	8.42624e-26	1.28263e-23	83.0266	93.512	74.7132	71.2175	9.57041	38.4995	10.76	24.6547	76.3474	39.5118	20.8547	24.7736	37.8528	19.0011	47.6979	17.6418	22.6843	19.2155	15.2565	15.7883	7.09452	16.6698	9.10908	16.2464	81.9151	80.909	68.7152	105.363	56.1671	91.7619	20.2496	17.7287	17.5922	15.1126
ENSDARG00000045909	72.5664	Dynlt1a	ENSMUSG00000092074	100310872	565740	dynlt1	dynein, light chain, Tctex-type 1 [Source:ZFIN;Acc:ZDB-GENE-041210-9]	4	0	0	38.7046	2.00687	0.196105	8.42624e-26	1.28263e-23	83.0266	93.512	74.7132	71.2175	9.57041	38.4995	10.76	24.6547	76.3474	39.5118	20.8547	24.7736	37.8528	19.0011	47.6979	17.6418	22.6843	19.2155	15.2565	15.7883	7.09452	16.6698	9.10908	16.2464	81.9151	80.909	68.7152	105.363	56.1671	91.7619	20.2496	17.7287	17.5922	15.1126
ENSDARG00000045909	72.5664	Dynlt1b	ENSMUSG00000096255	21648	565740	dynlt1	dynein, light chain, Tctex-type 1 [Source:ZFIN;Acc:ZDB-GENE-041210-9]	4	0	0	38.7046	2.00687	0.196105	8.42624e-26	1.28263e-23	83.0266	93.512	74.7132	71.2175	9.57041	38.4995	10.76	24.6547	76.3474	39.5118	20.8547	24.7736	37.8528	19.0011	47.6979	17.6418	22.6843	19.2155	15.2565	15.7883	7.09452	16.6698	9.10908	16.2464	81.9151	80.909	68.7152	105.363	56.1671	91.7619	20.2496	17.7287	17.5922	15.1126
ENSDARG00000025073	90.9091	Rpl18a	ENSMUSG00000045128	76808	394035	rpl18a	ribosomal protein L18a [Source:NCBI gene;Acc:394035]	1	1	1	4688.22	0.106239	0.116329	0.339168	0.468801	4430.6	4220.25	4868.21	5517.29	5235.02	4988.43	4083.42	3907.77	4594.73	4030.2	3837.27	3245.34	4238.75	3641.88	4077.38	4637.93	4627.6	4565.61	3383.12	4655.3	8585.39	4747.96	6280.71	4779.84	4684.24	4624.69	4632.93	5070.59	4404.61	4971.38	4545.45	5213.63	4007.97	5129.58
ENSDARG00000084828											0.392778	0.258169	0.713145	0.379337		0.328168	1.52673	1.54579	1.54821	0	0	0	0	0	0	0	0	0	0	0	0	0.84016	0	1.27137	0	0	0.980579	0.910908	0.676935	2.01019	0	0	0.731687	1.38684	0	0	0	0.38244	0
ENSDARG00000095951											0.367194	0.196362	0.660732	0.494785		0.328168	1.14504	1.03053	0.516069	0	0	0	0	0	0	0	0	0.772507	0	0	1.85703	0	0	0.635685	0	0	0	0	0	2.01019	1.03069	1.018	1.46337	0	1.41172	0	0	0	0
ENSDARG00000093924											0.53424	-0.238688	0.807316	0.379564		0.328168	0	0.515263	0	0	0	0	6.16368	0	0	0	8.25786	0	0	0	0	0.84016	0.960777	0	0	0	0	0	0	0.502546	0	0.509002	0	0	0	0	0	0	0
ENSDARG00000108269											0	0	1.13591			0	0	0	0	0	0	0	0	0	0	0	0	0	0	0	0	0	0	0	0	0	0	0	0	0	0	0	0	0	0	0	0	0	0
ENSDARG00000084451											0.533521	-0.0829146	0.923947	0.629197		0	0	0	0	4.78521	0	0	6.16368	0	0	0	8.25786	0	0	0	0	0	0	0	0	0	0	0	0	0	0	0	0	0	0	0	0	0	0
ENSDARG00000031737	38.3838	Pthlh	ENSMUSG00000048776	19227	554221	pthlha	parathyroid hormone-like hormone a [Source:ZFIN;Acc:ZDB-GENE-050119-9]	1	1	1	1.10833	-0.170478	0.636539	0.550291	0.668421	1.96901	3.43513	0.515263	0.516069	0	0	0	12.3274	0	0	0	0	0	0	0.794965	0	0	0	0.635685	0.751825	3.04051	0	0.910908	0	4.02037	2.57672	2.03601	0	0.69342	0	0	1.04286	0	3.3299
ENSDARG00000099652	76.2101	Xpot	ENSMUSG00000034667	73192	558020	xpot	exportin, tRNA (nuclear export receptor for tRNAs) [Source:NCBI gene;Acc:558020]	1	1	1	386.003	0.346445	0.0864794	3.82432e-05	0.000210322	529.336	433.59	446.218	483.556	435.454	351.995	355.08	314.348	284.568	480.726	229.402	322.056	345.311	349.145	314.011	376.048	374.711	345.88	321.657	319.525	448.982	403.999	291.491	360.806	488.978	458.656	473.88	444.134	490.942	478.573	369.077	327.459	392.766	300.459
ENSDARG00000101047	94.0594	Rtcb	ENSMUSG00000001783	28088	406376	rtcb	RNA 2',3'-cyclic phosphate and 5'-OH ligase [Source:NCBI gene;Acc:406376]	1	1	1	288.899	-0.184785	0.13584	0.147456	0.246634	285.507	304.2	198.892	273.516	282.327	318.996	242.1	265.038	298.449	302.924	125.128	371.604	290.463	267.599	285.393	288.768	278.093	267.096	227.575	287.949	549.319	246.125	309.709	433.916	303.538	286.016	264.172	253.164	223.281	251.992	279.673	295.826	254.323	291.238
ENSDARG00000102104											134.837	0.504497	0.150729	0.000274553	0.00120914	202.152	198.856	137.06	171.851	81.3485	153.998	112.98	117.11	104.11	151.462	31.2821	156.899	126.691	101.339	100.166	83.5663	123.503	109.529	99.8026	98.489	224.998	110.805	128.438	152.987	206.547	189.646	156.772	160.971	164.341	175.053	113.474	119.929	97.5222	113.473
ENSDARG00000099833	39.3814	Fbxo7	ENSMUSG00000001786	69754	558097	fbxo7	F-box protein 7 [Source:ZFIN;Acc:ZDB-GENE-050913-68]	1	1	1	110.789	0.504728	0.205244	0.00456458	0.0139296	83.6829	71.7561	271.028	92.3763	167.482	43.9994	102.22	129.437	152.695	85.6088	125.128	82.5786	101.971	91.8387	128.784	87.2804	119.303	126.823	88.3603	78.1898	124.661	56.8736	89.269	135.387	84.4278	97.9153	92.1293	186.58	124.816	161.642	116.913	106.372	102.876	60.9628
ENSDARG00000103870											8.43948	-0.0936535	0.347202	0.699641	0.790029	8.20421	2.67177	4.12211	9.28923	19.1408	21.9997	5.38	6.16368	6.94067	19.7559	10.4274	8.25786	5.40755	3.95856	6.35972	5.57109	4.2008	8.64699	12.7137	6.0146	14.189	5.88347	9.10908	17.6003	7.03565	6.18412	8.65303	7.31687	3.4671	4.23516	5.34894	0.347621	7.26636	14.3442
ENSDARG00000096118	94.5946	Ost4	ENSMUSG00000038803	67695	100534615	ost4	oligosaccharyltransferase complex subunit 4 (non-catalytic) [Source:ZFIN;Acc:ZDB-GENE-110307-1]	1	1	1	65.5908	-0.161988	0.271204	0.45066	0.578926	57.7576	62.2141	58.2247	73.7978	0	54.9993	182.92	61.6368	6.94067	6.58529	10.4274	8.25786	65.6631	53.0447	56.4425	67.7816	73.9341	67.2544	59.1187	76.6861	142.904	59.8153	78.3381	118.464	63.3209	66.4793	76.3502	58.535	61.021	52.9395	72.5928	82.7339	65.3972	87.8581
ENSDARG00000045900	52.2034	Agbl5	ENSMUSG00000029165	231093	445479	agbl5	ATP/GTP binding protein-like 5 [Source:NCBI gene;Acc:445479]	1	1	1	88.864	1.19164	0.16668	5.77454e-14	1.79334e-12	123.063	114.504	175.189	136.242	33.4964	109.999	80.7	92.4552	131.873	98.7794	10.4274	132.126	71.8431	99.7558	103.345	73.3527	83.1758	90.313	31.1486	34.5839	38.5131	29.4174	30.9709	41.97	86.438	89.6698	90.6023	245.847	149.085	232.934	74.121	71.2624	90.6383	43.5449
ENSDARG00000016968	50.5952	Tmem214	ENSMUSG00000038828	68796	402840	tmem214	transmembrane protein 214 [Source:ZFIN;Acc:ZDB-GENE-110307-2]	1	1	1	423.019	0.531031	0.109939	4.14693e-07	3.58831e-06	581.514	566.797	492.592	554.258	263.186	373.995	360.46	382.148	319.271	302.924	323.248	454.182	374.666	393.481	361.709	313.838	346.986	318.978	291.144	388.693	643.575	402.037	412.641	436.623	631.701	605.529	637.27	453.646	532.547	447.516	351.502	332.326	339.224	358.092
ENSDARG00000102878	80.916	Mapre3	ENSMUSG00000029166	100732	431717	mapre3b	microtubule-associated protein, RP/EB family, member 3b [Source:ZFIN;Acc:ZDB-GENE-040704-6]	1	1	1	441.648	-0.100407	0.154313	0.481072	0.607595	189.353	179.009	654.384	457.237	918.76	720.491	543.38	542.404	430.322	460.971	417.094	421.151	417.154	488.487	376.814	786.452	703.214	628.348	245.375	247.35	163.174	178.465	222.262	274.159	126.139	168.517	152.191	765.345	592.181	717.86	702.622	726.529	627.966	98.104
ENSDARG00000059311	75.1761	Dpysl5	ENSMUSG00000029168	65254	553410	dpysl5b	dihydropyrimidinase like 5b [Source:ZFIN;Acc:ZDB-GENE-050720-4]	1	1	1	13.0328	0.638441	0.30981	0.00770002	0.0217649	19.3619	22.9009	15.9732	12.3856	9.57041	0	16.14	18.491	20.822	6.58529	20.8547	16.5157	15.4501	10.2923	12.7194	12.9992	7.56144	3.84311	9.53528	17.292	5.06752	2.94174	10.9309	19.6311	18.5942	21.1291	21.8871	15.3654	16.6421	12.7055	4.96687	5.90956	11.8556	14.3442
ENSDARG00000017386											71.994	0.0314736	0.174068	0.841543	0.894864	83.0266	68.321	106.144	60.38	181.838	87.9988	69.94	49.3095	62.4661	85.6088	41.7094	99.0943	91.9283	77.5878	92.216	77.0667	83.1758	64.3721	41.9552	47.3649	36.4861	50.0095	16.3963	58.2164	61.3107	78.3322	73.8052	96.5827	69.342	103.761	79.47	78.2148	95.9924	47.387
ENSDARG00000045898											14.2891	0.0533127	0.319292	0.81934	0.879084	8.53238	11.4504	10.3053	22.1909	23.926	5.49993	10.76	12.3274	13.8813	19.7559	20.8547	33.0314	10.8151	18.2094	19.8741	5.57109	13.4426	7.68622	24.7917	3.0073	18.2431	4.90289	24.5945	18.2773	14.5738	22.1598	18.8331	7.31687	13.175	0.70586	8.78754	10.4286	9.94344	18.6987
ENSDARG00000006060	14.2622	Crybg1	ENSMUSG00000019866	11630	566781	crybg1b	crystallin beta-gamma domain containing 1b [Source:ZFIN;Acc:ZDB-GENE-030131-7179]	1	1	1	185.035	0.0559504	0.222786	0.767634	0.841827	244.157	261.834	169.522	219.329	272.757	208.997	199.06	104.783	166.576	263.412	323.248	181.673	325.225	243.847	334.68	178.275	167.192	55.7251	141.122	102.248	24.3241	151.99	55.5654	80.5553	270.37	330.335	255.01	151.459	199.705	158.819	172.312	175.896	185.101	107.069
ENSDARG00000113105											1.97887	-0.588002	0.908632	0.0954726	0.174382	0	0.381682	0.515263	0.516069	9.57041	0	10.76	0	13.8813	6.58529	20.8547	0	0	0.791713	2.3849	0	0.84016	0	0	0	0	0	0	0.676935	1.00509	0	0	0	0	0	0	0.695243	1.52976	0
ENSDARG00000103050											1.92723	-0.569446	0.922615	0.099862	0.180674	1.64084	1.14504	0	1.03214	23.926	0	5.38	6.16368	13.8813	0	10.4274	0	0	0	0	0	0	0	0	0	0	0	0.910908	0	0	0.515344	0	0.731687	0	0.70586	0.382067	1.39049	1.14732	0
ENSDARG00000070535	37.6147	Ripply1	ENSMUSG00000072945	622473	654447	ripply2	ripply transcriptional repressor 2 [Source:NCBI gene;Acc:654447]	1	1	1	4.21045	-0.0426603	0.485065	0.874624	0.917161	1.31267	2.67177	0	4.12855	0	0	0	0	0	0	31.2821	0	2.31752	1.58343	3.97483	2.78554	2.52048	0.960777	6.99254	0.751825	15.2026	19.6116	8.19817	2.70774	4.02037	5.66878	3.56301	0.731687	0.69342	0	0.382067	0.347621	1.9122	9.9897
ENSDARG00000013789											3.26526	-0.406542	0.440461	0.147781	0.247045	2.62535	3.05345	1.54579	4.64462	4.78521	5.49993	0	0	20.822	6.58529	0	0	4.63504	5.54199	3.17986	11.1422	3.36064	3.84311	0.635685	0	1.0135	0.980579	0.910908	1.35387	4.52292	0.515344	2.54501	0.731687	2.08026	4.94102	6.11307	2.43335	5.7366	0.768439
ENSDARG00000063686	58.2677	Atp23	ENSMUSG00000025436	68876	100004177	atp23	ATP23 metallopeptidase and ATP synthase assembly factor homolog [Source:NCBI gene;Acc:100004177]	1	1	1	132.777	-0.32079	0.135706	0.0116251	0.0306959	59.3985	70.9928	121.602	153.272	205.764	131.998	150.64	123.274	173.517	177.803	52.1368	214.704	126.691	172.593	128.784	176.418	173.073	182.548	90.2673	107.511	185.471	91.1938	157.587	121.848	64.8285	74.7248	76.8592	115.607	133.83	119.996	158.176	171.377	153.741	136.782
ENSDARG00000087962	47.2269	Rpap3	ENSMUSG00000022466	71919	393173	rpap3	RNA polymerase II associated protein 3 [Source:ZFIN;Acc:ZDB-GENE-040426-928]	1	1	1	185.247	-0.287803	0.12511	0.0150592	0.0382361	139.143	131.298	171.067	196.622	263.186	175.998	252.86	320.511	104.11	138.291	104.274	264.251	186.174	187.636	173.302	228.415	203.319	186.391	127.137	140.591	279.727	157.873	173.983	182.096	138.703	136.566	123.687	185.848	178.902	194.112	244.523	249.592	219.52	168.544
ENSDARG00000099313	61.3272	Naga	ENSMUSG00000022453	17939	560778	naga	N-acetylgalactosaminidase, alpha [Source:ZFIN;Acc:ZDB-GENE-051113-256]	1	1	1	253.245	0.521302	0.160271	0.000356205	0.00150702	481.095	465.652	240.113	242.552	129.201	120.998	134.5	110.946	201.28	289.753	156.41	222.962	210.122	146.467	184.432	133.706	142.827	176.783	259.36	261.635	325.335	185.329	253.232	388.561	591.497	508.129	806.258	157.313	221.201	153.878	135.634	130.358	124.293	227.202
ENSDARG00000103102	25.8929	Fam180a	ENSMUSG00000047420	208164			family with sequence similarity 180 member A [Source:HGNC Symbol;Acc:HGNC:33773]	1	1	1	2.91994	0.341818	0.425547	0.210734	0.32615	2.62535	6.10691	1.54579	6.19282	0	0	0	0	20.822	0	0	0	3.09003	6.3337	0.794965	5.57109	0.84016	4.80389	1.27137	0.751825	4.05401	0	0.910908	2.70774	3.01528	3.60741	3.05401	5.12181	4.16052	5.64688	2.2924	3.47621	2.67708	1.53688
ENSDARG00000104018	66.1017	Mtpn	ENSMUSG00000029840	14489	406240	mtpn	myotrophin [Source:NCBI gene;Acc:406240]	1	1	1	1335.09	0.0888849	0.0838601	0.27779	0.402982	1428.85	1342.76	1277.85	1647.29	1727.46	1396.98	1140.56	1245.06	1568.59	1356.57	990.599	1098.29	1163.4	1307.12	1244.92	1464.27	1384.58	1492.09	1079.39	1273.59	1329.72	1082.56	1575.87	1080.39	1278.48	1354.84	1323.4	1532.88	1510.27	1539.48	1354.43	1403.7	1429.94	1348.61
ENSDARG00000102157											1.98709	-0.43798	0.706669	0.179927	0.28819	0	0	0.515263	0.516069	0	5.49993	0	0	0	0	0	0	3.86253	0	0	9.28515	8.4016	0	0.635685	0.751825	0	0	0.910908	0	0	0	0	3.65843	2.77368	0.70586	6.49514	6.95243	4.97172	4.61063
ENSDARG00000098612	67.6768	Chrm2	ENSMUSG00000045613	243764	352938	chrm2a	cholinergic receptor, muscarinic 2a [Source:ZFIN;Acc:ZDB-GENE-030314-1]	1	1	1	11.657	-1.11645	0.561922	0.00297218	0.00959148	3.93802	0.381682	5.66789	4.64462	4.78521	21.9997	37.66	12.3274	34.7034	13.1706	10.4274	33.0314	0.772507	35.6271	11.1295	22.2844	12.6024	14.4117	8.26391	8.27007	7.09452	14.7087	6.37635	0.676935	4.02037	2.57672	0	6.58518	4.16052	7.76446	18.7213	13.2096	16.4449	3.84219
ENSDARG00000100898											0	0	1.13591			0	0	0	0	0	0	0	0	0	0	0	0	0	0	0	0	0	0	0	0	0	0	0	0	0	0	0	0	0	0	0	0	0	0
ENSDARG00000102340	64.557	Ptn	ENSMUSG00000029838	19242	368211	ptn	pleiotrophin [Source:ZFIN;Acc:ZDB-GENE-030624-1]	1	1	1	12.0158	0.385078	0.291222	0.0881961	0.16363	17.7211	11.4504	17.0037	14.966	4.78521	10.9999	0	6.16368	34.7034	19.7559	52.1368	0	15.4501	6.3337	6.35972	10.2137	19.3237	12.4901	5.08548	9.02189	3.04051	3.92232	9.10908	4.73855	15.5789	14.4296	14.252	13.9021	19.4158	14.1172	9.93375	11.8191	8.03124	5.12292
ENSDARG00000111388	80.4255	Upf2	ENSMUSG00000043241	326622	569006		UPF2 regulator of nonsense mediated mRNA decay [Source:NCBI gene;Acc:569006]	1	1	1	88.1111	-0.0257528	0.155994	0.857941	0.9054	99.1069	83.97	85.5337	81.5388	124.415	115.498	112.98	61.6368	62.4661	72.4382	72.9915	165.157	93.4733	102.923	112.885	90.0659	88.2168	91.2738	98.5312	69.9197	36.4861	75.5046	45.5454	92.0632	75.8845	73.6942	78.8952	108.29	85.2907	110.114	106.215	84.472	97.9046	92.2126
ENSDARG00000025601											25.3491	-0.380328	0.736203	0.22878	0.347355	0	0.381682	2.06105	0.516069	0	0	16.14	0	0	0	0	0	1.54501	5.54199	2.3849	0	3.36064	2.88233	218.676	54.1314	44.5941	0	0.910908	214.588	0	0	1.018	0	0	0.70586	0	2.43335	0.38244	18.6987
ENSDARG00000063672	62.1339	Tulp3	ENSMUSG00000001521	22158	566221	zmp:0000000711	zmp:0000000711 [Source:ZFIN;Acc:ZDB-GENE-130530-714]	1	1	1	62.829	0.284761	0.151032	0.0412559	0.0883093	69.5717	62.9775	74.1979	51.0908	66.9929	54.9993	59.18	55.4731	55.5254	39.5118	62.5642	16.5157	45.5779	51.4613	51.6727	46.4257	42.008	46.1173	71.1968	106.759	79.0533	117.669	69.229	71.0782	58.2954	79.8783	63.6252	61.4617	56.8605	68.4685	45.466	39.6288	66.5445	87.8581
ENSDARG00000018149	64.684	Slc38a4	ENSMUSG00000022464	69354	449771	slc38a4	solute carrier family 38 member 4 [Source:ZFIN;Acc:ZDB-GENE-041010-14]	1	1	1	846.765	-0.196243	0.217847	0.29222	0.418772	589.062	775.195	746.616	814.872	344.535	516.993	973.78	1294.37	978.635	744.138	980.172	602.824	813.45	798.046	829.149	603.535	1017.43	683.112	626.786	775.883	1924.64	1141.39	1600.47	492.132	944.787	1038.93	828.146	388.526	776.631	500.455	749.616	797.791	767.174	1106.3
ENSDARG00000095920											13.0103	-5.80838	1.61802	9.37843e-08	9.3417e-07	0.328168	0.381682	0.515263	0	4.78521	93.4988	5.38	0	6.94067	6.58529	0	0	9.27008	12.6674	12.7194	20.4273	20.1638	19.2155	35.5984	0.751825	0	0	58.2981	0	0	0	0	0	0	0	19.8675	25.0287	19.5044	29.2007
ENSDARG00000045886	67.8571	Slc38a2	ENSMUSG00000022462	67760	566537	slc38a2	solute carrier family 38 member 2 [Source:NCBI gene;Acc:566537]	1	1	1	1477.71	0.0685563	0.15176	0.625698	0.73091	1476.1	1855.74	1066.59	1896.55	856.552	1418.98	1888.38	2077.16	1478.36	987.794	1397.27	1048.75	1301.67	1248.53	1418.22	1548.76	1526.57	1245.17	1259.29	1468.31	1783.77	1792.5	2036.79	799.461	1534.78	1472.85	1338.17	1565.08	1789.72	1667.24	1412.12	1518.41	1641.05	1374.22
ENSDARG00000045885	24.2998	Scaf11	ENSMUSG00000033228	72193	566484	scaf11	SR-related CTD-associated factor 11 [Source:ZFIN;Acc:ZDB-GENE-041210-22]	1	1	1	372.315	0.226039	0.0870343	0.00765773	0.021668	400.037	361.452	511.141	394.792	583.795	472.994	376.6	271.202	340.093	355.606	312.821	421.151	371.576	388.731	442.796	352.836	393.195	405.448	286.694	255.62	287.835	280.446	248.678	295.821	357.311	350.949	337.977	527.546	436.855	525.866	378.629	378.212	474.608	268.697
ENSDARG00000007413	61.8957	Arid2	ENSMUSG00000033237	77044	566352	arid2	AT rich interactive domain 2 (ARID, RFX-like) [Source:ZFIN;Acc:ZDB-GENE-030131-6311]	1	1	1	226.596	-0.387755	0.137186	0.0024805	0.00820948	195.917	155.344	214.865	177.012	378.031	401.495	279.76	203.402	152.695	269.997	114.701	107.352	175.359	235.93	221	203.345	247.007	266.135	199.605	245.095	286.821	240.242	184.914	280.928	159.81	158.726	157.79	235.603	199.705	220.934	287.697	234.644	355.669	223.103
ENSDARG00000097341											5.27893	-0.35561	0.367492	0.164767	0.269397	1.96901	2.29009	5.15263	6.19282	0	0	5.38	6.16368	0	0	0	0	6.18006	5.54199	7.15469	7.42812	10.9221	14.4117	1.90706	4.51095	15.2026	1.96116	8.19817	8.12322	2.51273	1.54603	2.54501	8.04856	5.54736	4.23516	11.462	6.25719	12.2381	4.86678
ENSDARG00000045880	44.1818	Gas2l3	ENSMUSG00000074802	237436	566151	gas2l3	growth arrest-specific 2 like 3 [Source:ZFIN;Acc:ZDB-GENE-030131-2560]	1	1	1	38.3686	0.0947552	0.253952	0.645947	0.747318	32.4887	42.3667	32.9768	21.6749	23.926	21.9997	48.42	30.8184	62.4661	98.7794	20.8547	74.3207	48.6679	42.7525	56.4425	42.7117	39.4875	30.7449	45.1337	40.5985	15.2026	54.9124	14.5745	36.5545	23.1171	22.6751	23.9231	54.1448	18.0289	59.9981	32.4757	35.1098	27.5357	58.6575
ENSDARG00000009657	75.814	Fgfr1op2	ENSMUSG00000040242	67529	335511	fgfr1op2	FGFR1 oncogene partner 2 [Source:NCBI gene;Acc:335511]	1	1	1	235.985	0.255046	0.13602	0.0455589	0.0958399	243.173	248.475	271.028	249.261	114.845	153.998	209.82	326.675	229.042	184.388	417.094	561.534	289.69	258.098	275.058	285.054	241.966	236.351	152.565	171.416	183.444	151.99	213.152	148.926	237.202	227.267	213.781	303.65	248.938	295.756	209.373	224.216	216.461	196.208
ENSDARG00000093658	50.9804	Tm7sf3	ENSMUSG00000040234	67623	565343	tm7sf3	transmembrane 7 superfamily member 3 [Source:ZFIN;Acc:ZDB-GENE-030131-1770]	1	1	1	160.799	0.554238	0.100345	9.08882e-09	1.089e-07	191.322	213.36	192.708	200.235	114.845	153.998	172.16	92.4552	194.339	138.291	62.5642	132.126	120.511	147.259	125.605	123.492	122.663	172.94	131.587	174.423	210.809	159.834	166.696	176.68	198.003	189.131	186.295	204.872	196.238	221.64	133.341	111.934	156.8	176.229
ENSDARG00000026839	85.5172	Med21	ENSMUSG00000030291	108098	406732	med21	mediator complex subunit 21 [Source:NCBI gene;Acc:406732]	1	1	1	49.9684	-0.346373	0.144105	0.00966255	0.0262679	34.1295	40.8399	36.5837	45.414	28.7112	60.4992	59.18	55.4731	90.2287	0	0	66.0629	53.303	44.3359	41.3382	51.0683	48.7293	66.2936	46.405	70.6715	81.0803	56.8736	82.8926	56.8626	38.1935	35.0434	41.2291	49.023	33.9776	37.4106	48.1405	52.4908	55.8362	63.5243
ENSDARG00000016979	78.7234	Pmpcb	ENSMUSG00000029017	73078	503532	pmpcb	peptidase (mitochondrial processing) beta [Source:ZFIN;Acc:ZDB-GENE-050220-10]	1	1	1	417.429	-0.351725	0.103814	0.00042485	0.00176633	215.935	209.925	382.841	370.021	401.957	505.993	435.78	437.621	506.669	474.141	542.223	536.761	444.964	462.36	426.896	553.395	471.33	552.447	340.727	382.679	621.278	385.368	559.297	374.345	192.978	234.481	227.524	368.77	376.527	355.048	476.438	499.184	424.508	409.834
ENSDARG00000070477	75.4045	Dnajc2	ENSMUSG00000029014	22791	403080	dnajc2	DnaJ (Hsp40) homolog, subfamily C, member 2 [Source:NCBI gene;Acc:403080]	1	1	1	445.444	-0.139468	0.126581	0.244778	0.366353	324.23	313.742	423.031	494.91	282.327	456.494	430.4	536.24	527.491	500.482	677.779	602.824	491.314	483.736	476.184	502.326	473.85	556.29	368.698	354.109	580.737	334.377	609.397	360.13	386.961	371.563	383.278	368.039	401.49	379.047	454.278	480.76	405.386	342.211
ENSDARG00000045878	75.2809	Nudt4	ENSMUSG00000020029	71207	447910	nudt4b	nudix (nucleoside diphosphate linked moiety X)-type motif 4b [Source:ZFIN;Acc:ZDB-GENE-040912-79]	1	1	1	27.7754	-0.123167	0.45017	0.645195	0.746557	16.7366	20.2291	19.58	22.707	43.0669	27.4996	26.9	36.9821	27.7627	39.5118	52.1368	41.2893	30.9003	28.5017	23.849	37.1406	42.008	32.6664	26.6988	30.073	45.6077	39.2232	32.7927	28.4313	17.5891	13.9143	16.7971	21.9506	29.1237	21.8817	48.1405	0	0.38244	0
ENSDARG00000045877											298.268	-0.105675	0.0953334	0.25305	0.375458	257.284	279.391	232.899	338.025	291.898	302.496	290.52	326.675	319.271	289.753	156.41	231.22	273.467	249.389	254.389	298.053	274.732	322.821	287.966	318.774	489.522	326.533	326.105	396.684	274.39	286.016	276.388	282.431	257.952	276.697	301.069	317.726	283.006	337.601
ENSDARG00000079391											142.598	-0.468175	0.127493	9.51866e-05	0.000472815	57.1013	62.9775	105.114	127.985	200.979	192.497	69.94	172.583	69.4067	111.95	198.12	123.868	134.416	119.549	110.5	175.489	146.188	174.861	153.2	182.693	267.565	182.388	258.698	156.372	57.2903	68.5407	62.0982	113.411	111.641	110.114	144.039	178.677	155.271	206.454
ENSDARG00000015921	68.9796	Pwp1	ENSMUSG00000001785	103136	393262	pwp1	PWP1 homolog, endonuclein [Source:ZFIN;Acc:ZDB-GENE-040426-1049]	1	1	1	129.811	0.212797	0.111431	0.0462128	0.0970038	137.174	127.1	174.159	185.785	129.201	175.998	129.12	191.074	48.5847	65.8529	104.274	115.61	97.3359	104.506	110.5	127.207	126.024	115.293	111.881	124.803	111.485	88.2521	141.191	125.91	167.851	164.395	140.993	150.728	147.699	153.172	148.242	140.091	146.092	90.1635
ENSDARG00000099520											0.17808	-0.205382	0.780935	0.447649		0.656337	0.381682	0	0	0	0	0	0	0	0	0	0	0	0.791713	0.794965	0	0	0	0	0	1.0135	0	0.910908	0.676935	0	0	0	0	0	0	0.382067	0	0	0
ENSDARG00000061544	60.8791	Ano6	ENSMUSG00000064210	105722	100535437	ano6	anoctamin 6 [Source:ZFIN;Acc:ZDB-GENE-081104-64]	1	1	1	57.666	-1.8342	0.29159	1.89077e-11	3.83028e-10	25.9253	20.9925	24.2174	13.4178	76.5633	43.9994	64.56	129.437	90.2287	105.365	72.9915	90.8364	84.9758	101.339	69.957	90.9944	84.8561	47.0781	70.5611	56.3868	36.4861	116.689	10.02	44.6777	21.107	24.2212	21.8871	19.7555	15.2553	24.7051	66.8618	62.5719	84.1368	46.6186
ENSDARG00000020812											0.391092	-0.0125342	0.662162	0.963231		1.64084	1.14504	0	0	0	0	0	0	0	0	0	0	0	0	0	0.928515	0	0	0	1.50365	0	0	0	0	1.50764	0	2.03601	1.46337	1.38684	0	0.764134	0.695243	0	0.256146
ENSDARG00000094007											0.301856	-0.172775	0.763271	0.519172		0.656337	0.381682	0	0	0	0	5.38	0	0	0	0	0	0	0.791713	0	0	0	0	0	0	0	0	0	1.35387	0.502546	0	0.509002	0	0.69342	0	0	0.347621	0	0
ENSDARG00000093685											0.0907887	0.0121118	0.867796	0.950833		0	0	0.515263	0.516069	0	0	0	0	0	0	0	0	0.772507	0	0	0	0	0	0	0	0	0	0	0	0.502546	0	0	0	0	0.70586	0	0	0	0.256146
ENSDARG00000059196											4.44676	1.76536	0.640199	0.000173623	0.000805813	16.7366	9.54204	5.15263	5.16069	0	0	16.14	0	0	0	0	0	0.772507	0	2.3849	0	0	0.960777	7.62823	5.26277	2.02701	4.90289	10.02	2.03081	7.5382	13.3989	15.27	5.8535	8.32105	2.82344	0.382067	1.39049	1.52976	5.12292
ENSDARG00000009262	60.7767	Far2	ENSMUSG00000030303	330450	100034578	si:dkey-97m3.1	si:dkey-97m3.1 [Source:ZFIN;Acc:ZDB-GENE-060503-367]	1	1	1	35.2214	-1.10555	0.327795	4.21386e-05	0.000228449	43.3182	33.2063	18.5495	10.8374	86.1337	60.4992	48.42	30.8184	20.822	19.7559	31.2821	49.5471	40.9429	41.9608	31.7986	35.2836	31.9261	27.8625	40.6839	48.8686	15.2026	67.6599	9.10908	33.1698	29.6502	30.4053	21.3781	15.3654	20.1092	26.8227	43.1736	43.8003	50.4821	25.3585
ENSDARG00000018618	83.3333	Cpsf6	ENSMUSG00000055531	432508	327069	cpsf6	cleavage and polyadenylation specific factor 6 [Source:NCBI gene;Acc:327069]	1	1	1	578.637	-0.120675	0.0926218	0.17984	0.288115	571.341	524.049	496.198	553.742	507.232	692.991	575.66	684.169	485.847	671.7	479.659	569.792	589.423	551.824	610.533	610.034	589.792	605.29	539.697	518.759	770.263	437.338	685.003	676.258	532.699	479.785	472.353	641.689	515.211	581.629	596.789	564.19	676.919	621.923
ENSDARG00000045874	91.1504	Yeats4	ENSMUSG00000020171	64050	437025	yeats4	YEATS domain containing 4 [Source:ZFIN;Acc:ZDB-GENE-040718-252]	1	1	1	102.366	-0.218427	0.140445	0.0960866	0.175296	73.5097	79.3898	78.32	108.374	66.9929	120.998	134.5	104.783	83.2881	32.9265	156.41	140.384	110.468	98.1724	102.551	90.0659	94.9381	116.254	98.5312	111.27	156.08	71.5823	159.409	132.002	85.9354	83.4857	90.0933	79.7539	94.3052	70.586	98.9554	110.544	99.0519	102.971
ENSDARG00000057468	75.4667	Kcnc2	ENSMUSG00000035681	268345	100037377	kcnc2	potassium voltage-gated channel, Shaw-related subfamily, member 2 [Source:ZFIN;Acc:ZDB-GENE-070410-118]	1	1	1	34.4516	0.116768	0.162968	0.433605	0.562533	21.9873	32.0613	30.9158	41.8016	23.926	27.4996	16.14	49.3095	55.5254	46.0971	52.1368	57.805	43.2604	33.2519	31.7986	38.0691	33.6064	30.7449	40.0482	30.073	28.3781	31.3785	42.8127	29.7852	32.163	29.3746	32.5761	27.8041	34.671	31.0579	24.4523	27.1145	33.2723	26.8953
ENSDARG00000045873	68.4536	Frs2	ENSMUSG00000020170	327826	559479	frs2a	fibroblast growth factor receptor substrate 2a [Source:ZFIN;Acc:ZDB-GENE-060503-462]	1	1	1	20.2763	-1.18412	0.313696	8.53007e-06	5.50052e-05	14.7676	17.5574	7.21368	7.22496	23.926	21.9997	16.14	18.491	27.7627	19.7559	10.4274	8.25786	18.5402	18.2094	9.53958	13.9277	24.3646	5.76466	41.3196	36.8394	27.3646	51.9707	41.9018	18.2773	21.107	18.037	16.7971	6.58518	3.4671	7.0586	17.5751	15.643	13.7678	37.6535
ENSDARG00000079143											18.2631	1.05747	0.316057	4.90836e-05	0.000262026	24.9408	30.1528	41.7363	23.2231	14.3556	10.9999	43.04	18.491	13.8813	13.1706	41.7094	16.5157	15.4501	22.168	22.259	18.5703	15.1229	16.3332	1.90706	1.50365	1.0135	1.96116	0.910908	2.03081	17.0866	24.7365	17.3061	56.3399	22.8829	58.5864	16.811	20.162	11.8556	0.256146
ENSDARG00000057714	64.1286	Cmah	ENSMUSG00000016756	12763	431739	cmah	cytidine monophospho-N-acetylneuraminic acid hydroxylase [Source:NCBI gene;Acc:431739]	1	1	1	17.9323	-0.667588	0.267879	0.00217147	0.00730918	11.4859	12.5955	12.8816	17.0303	19.1408	16.4998	21.52	18.491	41.644	46.0971	31.2821	8.25786	15.4501	20.5845	13.5144	34.355	19.3237	43.235	6.35685	14.2847	12.162	13.7281	3.64363	12.1848	9.54838	12.3682	14.761	11.707	14.5618	16.9407	19.8675	27.8097	22.9464	12.0389
ENSDARG00000045224	37.3188	Glipr1l3	ENSMUSG00000112611	544736	108179203	glipr1a	GLI pathogenesis-related 1a [Source:ZFIN;Acc:ZDB-GENE-110309-2]	16	0	1	28.8658	0.617782	0.423776	0.0316825	0.0708554	76.4632	48.4736	14.4274	9.28923	0	0	21.52	6.16368	27.7627	6.58529	41.7094	8.25786	17.7677	13.4591	15.1043	7.42812	6.72128	9.60777	64.2042	36.8394	70.9452	19.6116	60.1199	90.7093	64.3259	34.528	38.1751	6.58518	35.3644	4.23516	6.87721	9.03816	3.8244	16.3934
ENSDARG00000045224	37.3188	Glipr1l2	ENSMUSG00000020214	67537	108179203	glipr1a	GLI pathogenesis-related 1a [Source:ZFIN;Acc:ZDB-GENE-110309-2]	16	0	0	28.8658	0.617782	0.423776	0.0316825	0.0708554	76.4632	48.4736	14.4274	9.28923	0	0	21.52	6.16368	27.7627	6.58529	41.7094	8.25786	17.7677	13.4591	15.1043	7.42812	6.72128	9.60777	64.2042	36.8394	70.9452	19.6116	60.1199	90.7093	64.3259	34.528	38.1751	6.58518	35.3644	4.23516	6.87721	9.03816	3.8244	16.3934
ENSDARG00000045224	37.3188	Glipr1l1	ENSMUSG00000020213	69286	108179203	glipr1a	GLI pathogenesis-related 1a [Source:ZFIN;Acc:ZDB-GENE-110309-2]	16	0	0	28.8658	0.617782	0.423776	0.0316825	0.0708554	76.4632	48.4736	14.4274	9.28923	0	0	21.52	6.16368	27.7627	6.58529	41.7094	8.25786	17.7677	13.4591	15.1043	7.42812	6.72128	9.60777	64.2042	36.8394	70.9452	19.6116	60.1199	90.7093	64.3259	34.528	38.1751	6.58518	35.3644	4.23516	6.87721	9.03816	3.8244	16.3934
ENSDARG00000045224	37.3188	Crisp4	ENSMUSG00000025774	78081	108179203	glipr1a	GLI pathogenesis-related 1a [Source:ZFIN;Acc:ZDB-GENE-110309-2]	16	0	0	28.8658	0.617782	0.423776	0.0316825	0.0708554	76.4632	48.4736	14.4274	9.28923	0	0	21.52	6.16368	27.7627	6.58529	41.7094	8.25786	17.7677	13.4591	15.1043	7.42812	6.72128	9.60777	64.2042	36.8394	70.9452	19.6116	60.1199	90.7093	64.3259	34.528	38.1751	6.58518	35.3644	4.23516	6.87721	9.03816	3.8244	16.3934
ENSDARG00000045224	31.1594	Glipr1l1	ENSMUSG00000020213	69286	108179203	glipr1a	GLI pathogenesis-related 1a [Source:ZFIN;Acc:ZDB-GENE-110309-2]	16	0	0	28.8658	0.617782	0.423776	0.0316825	0.0708554	76.4632	48.4736	14.4274	9.28923	0	0	21.52	6.16368	27.7627	6.58529	41.7094	8.25786	17.7677	13.4591	15.1043	7.42812	6.72128	9.60777	64.2042	36.8394	70.9452	19.6116	60.1199	90.7093	64.3259	34.528	38.1751	6.58518	35.3644	4.23516	6.87721	9.03816	3.8244	16.3934
ENSDARG00000045224	31.1594	Glipr1l3	ENSMUSG00000112611	544736	108179203	glipr1a	GLI pathogenesis-related 1a [Source:ZFIN;Acc:ZDB-GENE-110309-2]	16	0	0	28.8658	0.617782	0.423776	0.0316825	0.0708554	76.4632	48.4736	14.4274	9.28923	0	0	21.52	6.16368	27.7627	6.58529	41.7094	8.25786	17.7677	13.4591	15.1043	7.42812	6.72128	9.60777	64.2042	36.8394	70.9452	19.6116	60.1199	90.7093	64.3259	34.528	38.1751	6.58518	35.3644	4.23516	6.87721	9.03816	3.8244	16.3934
ENSDARG00000045224	31.1594	Crisp4	ENSMUSG00000025774	78081	108179203	glipr1a	GLI pathogenesis-related 1a [Source:ZFIN;Acc:ZDB-GENE-110309-2]	16	0	0	28.8658	0.617782	0.423776	0.0316825	0.0708554	76.4632	48.4736	14.4274	9.28923	0	0	21.52	6.16368	27.7627	6.58529	41.7094	8.25786	17.7677	13.4591	15.1043	7.42812	6.72128	9.60777	64.2042	36.8394	70.9452	19.6116	60.1199	90.7093	64.3259	34.528	38.1751	6.58518	35.3644	4.23516	6.87721	9.03816	3.8244	16.3934
ENSDARG00000045224	31.1594	Glipr1l2	ENSMUSG00000020214	67537	108179203	glipr1a	GLI pathogenesis-related 1a [Source:ZFIN;Acc:ZDB-GENE-110309-2]	16	0	0	28.8658	0.617782	0.423776	0.0316825	0.0708554	76.4632	48.4736	14.4274	9.28923	0	0	21.52	6.16368	27.7627	6.58529	41.7094	8.25786	17.7677	13.4591	15.1043	7.42812	6.72128	9.60777	64.2042	36.8394	70.9452	19.6116	60.1199	90.7093	64.3259	34.528	38.1751	6.58518	35.3644	4.23516	6.87721	9.03816	3.8244	16.3934
ENSDARG00000045224	29.7101	Glipr1l1	ENSMUSG00000020213	69286	108179203	glipr1a	GLI pathogenesis-related 1a [Source:ZFIN;Acc:ZDB-GENE-110309-2]	16	0	0	28.8658	0.617782	0.423776	0.0316825	0.0708554	76.4632	48.4736	14.4274	9.28923	0	0	21.52	6.16368	27.7627	6.58529	41.7094	8.25786	17.7677	13.4591	15.1043	7.42812	6.72128	9.60777	64.2042	36.8394	70.9452	19.6116	60.1199	90.7093	64.3259	34.528	38.1751	6.58518	35.3644	4.23516	6.87721	9.03816	3.8244	16.3934
ENSDARG00000045224	29.7101	Glipr1l2	ENSMUSG00000020214	67537	108179203	glipr1a	GLI pathogenesis-related 1a [Source:ZFIN;Acc:ZDB-GENE-110309-2]	16	0	0	28.8658	0.617782	0.423776	0.0316825	0.0708554	76.4632	48.4736	14.4274	9.28923	0	0	21.52	6.16368	27.7627	6.58529	41.7094	8.25786	17.7677	13.4591	15.1043	7.42812	6.72128	9.60777	64.2042	36.8394	70.9452	19.6116	60.1199	90.7093	64.3259	34.528	38.1751	6.58518	35.3644	4.23516	6.87721	9.03816	3.8244	16.3934
ENSDARG00000045224	29.7101	Crisp4	ENSMUSG00000025774	78081	108179203	glipr1a	GLI pathogenesis-related 1a [Source:ZFIN;Acc:ZDB-GENE-110309-2]	16	0	0	28.8658	0.617782	0.423776	0.0316825	0.0708554	76.4632	48.4736	14.4274	9.28923	0	0	21.52	6.16368	27.7627	6.58529	41.7094	8.25786	17.7677	13.4591	15.1043	7.42812	6.72128	9.60777	64.2042	36.8394	70.9452	19.6116	60.1199	90.7093	64.3259	34.528	38.1751	6.58518	35.3644	4.23516	6.87721	9.03816	3.8244	16.3934
ENSDARG00000045224	29.7101	Glipr1l3	ENSMUSG00000112611	544736	108179203	glipr1a	GLI pathogenesis-related 1a [Source:ZFIN;Acc:ZDB-GENE-110309-2]	16	0	0	28.8658	0.617782	0.423776	0.0316825	0.0708554	76.4632	48.4736	14.4274	9.28923	0	0	21.52	6.16368	27.7627	6.58529	41.7094	8.25786	17.7677	13.4591	15.1043	7.42812	6.72128	9.60777	64.2042	36.8394	70.9452	19.6116	60.1199	90.7093	64.3259	34.528	38.1751	6.58518	35.3644	4.23516	6.87721	9.03816	3.8244	16.3934
ENSDARG00000045224	25	Glipr1l3	ENSMUSG00000112611	544736	108179203	glipr1a	GLI pathogenesis-related 1a [Source:ZFIN;Acc:ZDB-GENE-110309-2]	16	0	0	28.8658	0.617782	0.423776	0.0316825	0.0708554	76.4632	48.4736	14.4274	9.28923	0	0	21.52	6.16368	27.7627	6.58529	41.7094	8.25786	17.7677	13.4591	15.1043	7.42812	6.72128	9.60777	64.2042	36.8394	70.9452	19.6116	60.1199	90.7093	64.3259	34.528	38.1751	6.58518	35.3644	4.23516	6.87721	9.03816	3.8244	16.3934
ENSDARG00000045224	25	Glipr1l2	ENSMUSG00000020214	67537	108179203	glipr1a	GLI pathogenesis-related 1a [Source:ZFIN;Acc:ZDB-GENE-110309-2]	16	0	0	28.8658	0.617782	0.423776	0.0316825	0.0708554	76.4632	48.4736	14.4274	9.28923	0	0	21.52	6.16368	27.7627	6.58529	41.7094	8.25786	17.7677	13.4591	15.1043	7.42812	6.72128	9.60777	64.2042	36.8394	70.9452	19.6116	60.1199	90.7093	64.3259	34.528	38.1751	6.58518	35.3644	4.23516	6.87721	9.03816	3.8244	16.3934
ENSDARG00000045224	25	Glipr1l1	ENSMUSG00000020213	69286	108179203	glipr1a	GLI pathogenesis-related 1a [Source:ZFIN;Acc:ZDB-GENE-110309-2]	16	0	0	28.8658	0.617782	0.423776	0.0316825	0.0708554	76.4632	48.4736	14.4274	9.28923	0	0	21.52	6.16368	27.7627	6.58529	41.7094	8.25786	17.7677	13.4591	15.1043	7.42812	6.72128	9.60777	64.2042	36.8394	70.9452	19.6116	60.1199	90.7093	64.3259	34.528	38.1751	6.58518	35.3644	4.23516	6.87721	9.03816	3.8244	16.3934
ENSDARG00000045224	25	Crisp4	ENSMUSG00000025774	78081	108179203	glipr1a	GLI pathogenesis-related 1a [Source:ZFIN;Acc:ZDB-GENE-110309-2]	16	0	0	28.8658	0.617782	0.423776	0.0316825	0.0708554	76.4632	48.4736	14.4274	9.28923	0	0	21.52	6.16368	27.7627	6.58529	41.7094	8.25786	17.7677	13.4591	15.1043	7.42812	6.72128	9.60777	64.2042	36.8394	70.9452	19.6116	60.1199	90.7093	64.3259	34.528	38.1751	6.58518	35.3644	4.23516	6.87721	9.03816	3.8244	16.3934
ENSDARG00000011246	72.6343	Krr1	ENSMUSG00000063334	52705	724049	krr1	KRR1 small subunit processome component homolog [Source:ZFIN;Acc:ZDB-GENE-060623-10]	1	1	1	77.2679	0.324855	0.0968184	0.000517899	0.00209829	83.3548	74.0462	111.812	106.826	76.5633	65.9991	53.8	135.601	6.94067	138.291	52.1368	74.3207	69.5256	71.2541	69.162	90.0659	74.7742	93.1954	49.5835	60.146	65.8777	44.1261	73.7835	58.8934	85.4329	90.7005	74.3142	111.216	90.8381	108.703	85.201	84.8196	78.0177	57.889
ENSDARG00000053709	27.0833	Ces2h	ENSMUSG00000091813	436059	100334697	si:ch73-89b15.3	si:ch73-89b15.3 [Source:ZFIN;Acc:ZDB-GENE-141212-224]	35	0	1	2.20198	-0.615546	0.755467	0.0868232	0.161588	1.31267	2.29009	0.515263	0.516069	4.78521	0	0	6.16368	6.94067	0	10.4274	0	2.31752	0.791713	0.794965	0.928515	2.52048	2.88233	3.81411	1.50365	4.05401	7.84463	0.910908	0	2.51273	0	2.54501	0	0.69342	0.70586	0	0	3.05952	2.81761
ENSDARG00000053709	27.0833	Ces1b	ENSMUSG00000078964	382044	100334697	si:ch73-89b15.3	si:ch73-89b15.3 [Source:ZFIN;Acc:ZDB-GENE-141212-224]	35	0	0	2.20198	-0.615546	0.755467	0.0868232	0.161588	1.31267	2.29009	0.515263	0.516069	4.78521	0	0	6.16368	6.94067	0	10.4274	0	2.31752	0.791713	0.794965	0.928515	2.52048	2.88233	3.81411	1.50365	4.05401	7.84463	0.910908	0	2.51273	0	2.54501	0	0.69342	0.70586	0	0	3.05952	2.81761
ENSDARG00000053709	27.0833	Ces5a	ENSMUSG00000058019	67935	100334697	si:ch73-89b15.3	si:ch73-89b15.3 [Source:ZFIN;Acc:ZDB-GENE-141212-224]	35	0	0	2.20198	-0.615546	0.755467	0.0868232	0.161588	1.31267	2.29009	0.515263	0.516069	4.78521	0	0	6.16368	6.94067	0	10.4274	0	2.31752	0.791713	0.794965	0.928515	2.52048	2.88233	3.81411	1.50365	4.05401	7.84463	0.910908	0	2.51273	0	2.54501	0	0.69342	0.70586	0	0	3.05952	2.81761
ENSDARG00000053709	27.0833	Ces1h	ENSMUSG00000074156	75704	100334697	si:ch73-89b15.3	si:ch73-89b15.3 [Source:ZFIN;Acc:ZDB-GENE-141212-224]	35	0	0	2.20198	-0.615546	0.755467	0.0868232	0.161588	1.31267	2.29009	0.515263	0.516069	4.78521	0	0	6.16368	6.94067	0	10.4274	0	2.31752	0.791713	0.794965	0.928515	2.52048	2.88233	3.81411	1.50365	4.05401	7.84463	0.910908	0	2.51273	0	2.54501	0	0.69342	0.70586	0	0	3.05952	2.81761
ENSDARG00000053709	27.0833	Ces1g	ENSMUSG00000057074	12623	100334697	si:ch73-89b15.3	si:ch73-89b15.3 [Source:ZFIN;Acc:ZDB-GENE-141212-224]	35	0	0	2.20198	-0.615546	0.755467	0.0868232	0.161588	1.31267	2.29009	0.515263	0.516069	4.78521	0	0	6.16368	6.94067	0	10.4274	0	2.31752	0.791713	0.794965	0.928515	2.52048	2.88233	3.81411	1.50365	4.05401	7.84463	0.910908	0	2.51273	0	2.54501	0	0.69342	0.70586	0	0	3.05952	2.81761
ENSDARG00000053709	27.0833	Ces1c	ENSMUSG00000057400	13884	100334697	si:ch73-89b15.3	si:ch73-89b15.3 [Source:ZFIN;Acc:ZDB-GENE-141212-224]	35	0	0	2.20198	-0.615546	0.755467	0.0868232	0.161588	1.31267	2.29009	0.515263	0.516069	4.78521	0	0	6.16368	6.94067	0	10.4274	0	2.31752	0.791713	0.794965	0.928515	2.52048	2.88233	3.81411	1.50365	4.05401	7.84463	0.910908	0	2.51273	0	2.54501	0	0.69342	0.70586	0	0	3.05952	2.81761
ENSDARG00000053709	27.0833	Ces1d	ENSMUSG00000056973	104158	100334697	si:ch73-89b15.3	si:ch73-89b15.3 [Source:ZFIN;Acc:ZDB-GENE-141212-224]	35	0	0	2.20198	-0.615546	0.755467	0.0868232	0.161588	1.31267	2.29009	0.515263	0.516069	4.78521	0	0	6.16368	6.94067	0	10.4274	0	2.31752	0.791713	0.794965	0.928515	2.52048	2.88233	3.81411	1.50365	4.05401	7.84463	0.910908	0	2.51273	0	2.54501	0	0.69342	0.70586	0	0	3.05952	2.81761
ENSDARG00000053709	26.9097	Ces5a	ENSMUSG00000058019	67935	100334697	si:ch73-89b15.3	si:ch73-89b15.3 [Source:ZFIN;Acc:ZDB-GENE-141212-224]	35	0	0	2.20198	-0.615546	0.755467	0.0868232	0.161588	1.31267	2.29009	0.515263	0.516069	4.78521	0	0	6.16368	6.94067	0	10.4274	0	2.31752	0.791713	0.794965	0.928515	2.52048	2.88233	3.81411	1.50365	4.05401	7.84463	0.910908	0	2.51273	0	2.54501	0	0.69342	0.70586	0	0	3.05952	2.81761
ENSDARG00000053709	26.9097	Ces1h	ENSMUSG00000074156	75704	100334697	si:ch73-89b15.3	si:ch73-89b15.3 [Source:ZFIN;Acc:ZDB-GENE-141212-224]	35	0	0	2.20198	-0.615546	0.755467	0.0868232	0.161588	1.31267	2.29009	0.515263	0.516069	4.78521	0	0	6.16368	6.94067	0	10.4274	0	2.31752	0.791713	0.794965	0.928515	2.52048	2.88233	3.81411	1.50365	4.05401	7.84463	0.910908	0	2.51273	0	2.54501	0	0.69342	0.70586	0	0	3.05952	2.81761
ENSDARG00000053709	26.9097	Ces1c	ENSMUSG00000057400	13884	100334697	si:ch73-89b15.3	si:ch73-89b15.3 [Source:ZFIN;Acc:ZDB-GENE-141212-224]	35	0	0	2.20198	-0.615546	0.755467	0.0868232	0.161588	1.31267	2.29009	0.515263	0.516069	4.78521	0	0	6.16368	6.94067	0	10.4274	0	2.31752	0.791713	0.794965	0.928515	2.52048	2.88233	3.81411	1.50365	4.05401	7.84463	0.910908	0	2.51273	0	2.54501	0	0.69342	0.70586	0	0	3.05952	2.81761
ENSDARG00000053709	26.9097	Ces2h	ENSMUSG00000091813	436059	100334697	si:ch73-89b15.3	si:ch73-89b15.3 [Source:ZFIN;Acc:ZDB-GENE-141212-224]	35	0	0	2.20198	-0.615546	0.755467	0.0868232	0.161588	1.31267	2.29009	0.515263	0.516069	4.78521	0	0	6.16368	6.94067	0	10.4274	0	2.31752	0.791713	0.794965	0.928515	2.52048	2.88233	3.81411	1.50365	4.05401	7.84463	0.910908	0	2.51273	0	2.54501	0	0.69342	0.70586	0	0	3.05952	2.81761
ENSDARG00000053709	26.9097	Ces1g	ENSMUSG00000057074	12623	100334697	si:ch73-89b15.3	si:ch73-89b15.3 [Source:ZFIN;Acc:ZDB-GENE-141212-224]	35	0	0	2.20198	-0.615546	0.755467	0.0868232	0.161588	1.31267	2.29009	0.515263	0.516069	4.78521	0	0	6.16368	6.94067	0	10.4274	0	2.31752	0.791713	0.794965	0.928515	2.52048	2.88233	3.81411	1.50365	4.05401	7.84463	0.910908	0	2.51273	0	2.54501	0	0.69342	0.70586	0	0	3.05952	2.81761
ENSDARG00000053709	26.9097	Ces1d	ENSMUSG00000056973	104158	100334697	si:ch73-89b15.3	si:ch73-89b15.3 [Source:ZFIN;Acc:ZDB-GENE-141212-224]	35	0	0	2.20198	-0.615546	0.755467	0.0868232	0.161588	1.31267	2.29009	0.515263	0.516069	4.78521	0	0	6.16368	6.94067	0	10.4274	0	2.31752	0.791713	0.794965	0.928515	2.52048	2.88233	3.81411	1.50365	4.05401	7.84463	0.910908	0	2.51273	0	2.54501	0	0.69342	0.70586	0	0	3.05952	2.81761
ENSDARG00000053709	26.9097	Ces1b	ENSMUSG00000078964	382044	100334697	si:ch73-89b15.3	si:ch73-89b15.3 [Source:ZFIN;Acc:ZDB-GENE-141212-224]	35	0	0	2.20198	-0.615546	0.755467	0.0868232	0.161588	1.31267	2.29009	0.515263	0.516069	4.78521	0	0	6.16368	6.94067	0	10.4274	0	2.31752	0.791713	0.794965	0.928515	2.52048	2.88233	3.81411	1.50365	4.05401	7.84463	0.910908	0	2.51273	0	2.54501	0	0.69342	0.70586	0	0	3.05952	2.81761
ENSDARG00000053709	26.2153	Ces5a	ENSMUSG00000058019	67935	100334697	si:ch73-89b15.3	si:ch73-89b15.3 [Source:ZFIN;Acc:ZDB-GENE-141212-224]	35	0	0	2.20198	-0.615546	0.755467	0.0868232	0.161588	1.31267	2.29009	0.515263	0.516069	4.78521	0	0	6.16368	6.94067	0	10.4274	0	2.31752	0.791713	0.794965	0.928515	2.52048	2.88233	3.81411	1.50365	4.05401	7.84463	0.910908	0	2.51273	0	2.54501	0	0.69342	0.70586	0	0	3.05952	2.81761
ENSDARG00000053709	26.2153	Ces2h	ENSMUSG00000091813	436059	100334697	si:ch73-89b15.3	si:ch73-89b15.3 [Source:ZFIN;Acc:ZDB-GENE-141212-224]	35	0	0	2.20198	-0.615546	0.755467	0.0868232	0.161588	1.31267	2.29009	0.515263	0.516069	4.78521	0	0	6.16368	6.94067	0	10.4274	0	2.31752	0.791713	0.794965	0.928515	2.52048	2.88233	3.81411	1.50365	4.05401	7.84463	0.910908	0	2.51273	0	2.54501	0	0.69342	0.70586	0	0	3.05952	2.81761
ENSDARG00000053709	26.2153	Ces1b	ENSMUSG00000078964	382044	100334697	si:ch73-89b15.3	si:ch73-89b15.3 [Source:ZFIN;Acc:ZDB-GENE-141212-224]	35	0	0	2.20198	-0.615546	0.755467	0.0868232	0.161588	1.31267	2.29009	0.515263	0.516069	4.78521	0	0	6.16368	6.94067	0	10.4274	0	2.31752	0.791713	0.794965	0.928515	2.52048	2.88233	3.81411	1.50365	4.05401	7.84463	0.910908	0	2.51273	0	2.54501	0	0.69342	0.70586	0	0	3.05952	2.81761
ENSDARG00000053709	26.2153	Ces1g	ENSMUSG00000057074	12623	100334697	si:ch73-89b15.3	si:ch73-89b15.3 [Source:ZFIN;Acc:ZDB-GENE-141212-224]	35	0	0	2.20198	-0.615546	0.755467	0.0868232	0.161588	1.31267	2.29009	0.515263	0.516069	4.78521	0	0	6.16368	6.94067	0	10.4274	0	2.31752	0.791713	0.794965	0.928515	2.52048	2.88233	3.81411	1.50365	4.05401	7.84463	0.910908	0	2.51273	0	2.54501	0	0.69342	0.70586	0	0	3.05952	2.81761
ENSDARG00000053709	26.2153	Ces1h	ENSMUSG00000074156	75704	100334697	si:ch73-89b15.3	si:ch73-89b15.3 [Source:ZFIN;Acc:ZDB-GENE-141212-224]	35	0	0	2.20198	-0.615546	0.755467	0.0868232	0.161588	1.31267	2.29009	0.515263	0.516069	4.78521	0	0	6.16368	6.94067	0	10.4274	0	2.31752	0.791713	0.794965	0.928515	2.52048	2.88233	3.81411	1.50365	4.05401	7.84463	0.910908	0	2.51273	0	2.54501	0	0.69342	0.70586	0	0	3.05952	2.81761
ENSDARG00000053709	26.2153	Ces1c	ENSMUSG00000057400	13884	100334697	si:ch73-89b15.3	si:ch73-89b15.3 [Source:ZFIN;Acc:ZDB-GENE-141212-224]	35	0	0	2.20198	-0.615546	0.755467	0.0868232	0.161588	1.31267	2.29009	0.515263	0.516069	4.78521	0	0	6.16368	6.94067	0	10.4274	0	2.31752	0.791713	0.794965	0.928515	2.52048	2.88233	3.81411	1.50365	4.05401	7.84463	0.910908	0	2.51273	0	2.54501	0	0.69342	0.70586	0	0	3.05952	2.81761
ENSDARG00000053709	26.2153	Ces1d	ENSMUSG00000056973	104158	100334697	si:ch73-89b15.3	si:ch73-89b15.3 [Source:ZFIN;Acc:ZDB-GENE-141212-224]	35	0	0	2.20198	-0.615546	0.755467	0.0868232	0.161588	1.31267	2.29009	0.515263	0.516069	4.78521	0	0	6.16368	6.94067	0	10.4274	0	2.31752	0.791713	0.794965	0.928515	2.52048	2.88233	3.81411	1.50365	4.05401	7.84463	0.910908	0	2.51273	0	2.54501	0	0.69342	0.70586	0	0	3.05952	2.81761
ENSDARG00000053709	25.6944	Ces1c	ENSMUSG00000057400	13884	100334697	si:ch73-89b15.3	si:ch73-89b15.3 [Source:ZFIN;Acc:ZDB-GENE-141212-224]	35	0	0	2.20198	-0.615546	0.755467	0.0868232	0.161588	1.31267	2.29009	0.515263	0.516069	4.78521	0	0	6.16368	6.94067	0	10.4274	0	2.31752	0.791713	0.794965	0.928515	2.52048	2.88233	3.81411	1.50365	4.05401	7.84463	0.910908	0	2.51273	0	2.54501	0	0.69342	0.70586	0	0	3.05952	2.81761
ENSDARG00000053709	25.6944	Ces1g	ENSMUSG00000057074	12623	100334697	si:ch73-89b15.3	si:ch73-89b15.3 [Source:ZFIN;Acc:ZDB-GENE-141212-224]	35	0	0	2.20198	-0.615546	0.755467	0.0868232	0.161588	1.31267	2.29009	0.515263	0.516069	4.78521	0	0	6.16368	6.94067	0	10.4274	0	2.31752	0.791713	0.794965	0.928515	2.52048	2.88233	3.81411	1.50365	4.05401	7.84463	0.910908	0	2.51273	0	2.54501	0	0.69342	0.70586	0	0	3.05952	2.81761
ENSDARG00000053709	25.6944	Ces1d	ENSMUSG00000056973	104158	100334697	si:ch73-89b15.3	si:ch73-89b15.3 [Source:ZFIN;Acc:ZDB-GENE-141212-224]	35	0	0	2.20198	-0.615546	0.755467	0.0868232	0.161588	1.31267	2.29009	0.515263	0.516069	4.78521	0	0	6.16368	6.94067	0	10.4274	0	2.31752	0.791713	0.794965	0.928515	2.52048	2.88233	3.81411	1.50365	4.05401	7.84463	0.910908	0	2.51273	0	2.54501	0	0.69342	0.70586	0	0	3.05952	2.81761
ENSDARG00000053709	25.6944	Ces1h	ENSMUSG00000074156	75704	100334697	si:ch73-89b15.3	si:ch73-89b15.3 [Source:ZFIN;Acc:ZDB-GENE-141212-224]	35	0	0	2.20198	-0.615546	0.755467	0.0868232	0.161588	1.31267	2.29009	0.515263	0.516069	4.78521	0	0	6.16368	6.94067	0	10.4274	0	2.31752	0.791713	0.794965	0.928515	2.52048	2.88233	3.81411	1.50365	4.05401	7.84463	0.910908	0	2.51273	0	2.54501	0	0.69342	0.70586	0	0	3.05952	2.81761
ENSDARG00000053709	25.6944	Ces5a	ENSMUSG00000058019	67935	100334697	si:ch73-89b15.3	si:ch73-89b15.3 [Source:ZFIN;Acc:ZDB-GENE-141212-224]	35	0	0	2.20198	-0.615546	0.755467	0.0868232	0.161588	1.31267	2.29009	0.515263	0.516069	4.78521	0	0	6.16368	6.94067	0	10.4274	0	2.31752	0.791713	0.794965	0.928515	2.52048	2.88233	3.81411	1.50365	4.05401	7.84463	0.910908	0	2.51273	0	2.54501	0	0.69342	0.70586	0	0	3.05952	2.81761
ENSDARG00000053709	25.6944	Ces2h	ENSMUSG00000091813	436059	100334697	si:ch73-89b15.3	si:ch73-89b15.3 [Source:ZFIN;Acc:ZDB-GENE-141212-224]	35	0	0	2.20198	-0.615546	0.755467	0.0868232	0.161588	1.31267	2.29009	0.515263	0.516069	4.78521	0	0	6.16368	6.94067	0	10.4274	0	2.31752	0.791713	0.794965	0.928515	2.52048	2.88233	3.81411	1.50365	4.05401	7.84463	0.910908	0	2.51273	0	2.54501	0	0.69342	0.70586	0	0	3.05952	2.81761
ENSDARG00000053709	25.6944	Ces1b	ENSMUSG00000078964	382044	100334697	si:ch73-89b15.3	si:ch73-89b15.3 [Source:ZFIN;Acc:ZDB-GENE-141212-224]	35	0	0	2.20198	-0.615546	0.755467	0.0868232	0.161588	1.31267	2.29009	0.515263	0.516069	4.78521	0	0	6.16368	6.94067	0	10.4274	0	2.31752	0.791713	0.794965	0.928515	2.52048	2.88233	3.81411	1.50365	4.05401	7.84463	0.910908	0	2.51273	0	2.54501	0	0.69342	0.70586	0	0	3.05952	2.81761
ENSDARG00000053709	25.5208	Ces1b	ENSMUSG00000078964	382044	100334697	si:ch73-89b15.3	si:ch73-89b15.3 [Source:ZFIN;Acc:ZDB-GENE-141212-224]	35	0	0	2.20198	-0.615546	0.755467	0.0868232	0.161588	1.31267	2.29009	0.515263	0.516069	4.78521	0	0	6.16368	6.94067	0	10.4274	0	2.31752	0.791713	0.794965	0.928515	2.52048	2.88233	3.81411	1.50365	4.05401	7.84463	0.910908	0	2.51273	0	2.54501	0	0.69342	0.70586	0	0	3.05952	2.81761
ENSDARG00000053709	25.5208	Ces1h	ENSMUSG00000074156	75704	100334697	si:ch73-89b15.3	si:ch73-89b15.3 [Source:ZFIN;Acc:ZDB-GENE-141212-224]	35	0	0	2.20198	-0.615546	0.755467	0.0868232	0.161588	1.31267	2.29009	0.515263	0.516069	4.78521	0	0	6.16368	6.94067	0	10.4274	0	2.31752	0.791713	0.794965	0.928515	2.52048	2.88233	3.81411	1.50365	4.05401	7.84463	0.910908	0	2.51273	0	2.54501	0	0.69342	0.70586	0	0	3.05952	2.81761
ENSDARG00000053709	25.5208	Ces2h	ENSMUSG00000091813	436059	100334697	si:ch73-89b15.3	si:ch73-89b15.3 [Source:ZFIN;Acc:ZDB-GENE-141212-224]	35	0	0	2.20198	-0.615546	0.755467	0.0868232	0.161588	1.31267	2.29009	0.515263	0.516069	4.78521	0	0	6.16368	6.94067	0	10.4274	0	2.31752	0.791713	0.794965	0.928515	2.52048	2.88233	3.81411	1.50365	4.05401	7.84463	0.910908	0	2.51273	0	2.54501	0	0.69342	0.70586	0	0	3.05952	2.81761
ENSDARG00000053709	25.5208	Ces5a	ENSMUSG00000058019	67935	100334697	si:ch73-89b15.3	si:ch73-89b15.3 [Source:ZFIN;Acc:ZDB-GENE-141212-224]	35	0	0	2.20198	-0.615546	0.755467	0.0868232	0.161588	1.31267	2.29009	0.515263	0.516069	4.78521	0	0	6.16368	6.94067	0	10.4274	0	2.31752	0.791713	0.794965	0.928515	2.52048	2.88233	3.81411	1.50365	4.05401	7.84463	0.910908	0	2.51273	0	2.54501	0	0.69342	0.70586	0	0	3.05952	2.81761
ENSDARG00000053709	25.5208	Ces1g	ENSMUSG00000057074	12623	100334697	si:ch73-89b15.3	si:ch73-89b15.3 [Source:ZFIN;Acc:ZDB-GENE-141212-224]	35	0	0	2.20198	-0.615546	0.755467	0.0868232	0.161588	1.31267	2.29009	0.515263	0.516069	4.78521	0	0	6.16368	6.94067	0	10.4274	0	2.31752	0.791713	0.794965	0.928515	2.52048	2.88233	3.81411	1.50365	4.05401	7.84463	0.910908	0	2.51273	0	2.54501	0	0.69342	0.70586	0	0	3.05952	2.81761
ENSDARG00000053709	25.5208	Ces1c	ENSMUSG00000057400	13884	100334697	si:ch73-89b15.3	si:ch73-89b15.3 [Source:ZFIN;Acc:ZDB-GENE-141212-224]	35	0	0	2.20198	-0.615546	0.755467	0.0868232	0.161588	1.31267	2.29009	0.515263	0.516069	4.78521	0	0	6.16368	6.94067	0	10.4274	0	2.31752	0.791713	0.794965	0.928515	2.52048	2.88233	3.81411	1.50365	4.05401	7.84463	0.910908	0	2.51273	0	2.54501	0	0.69342	0.70586	0	0	3.05952	2.81761
ENSDARG00000053709	25.5208	Ces1d	ENSMUSG00000056973	104158	100334697	si:ch73-89b15.3	si:ch73-89b15.3 [Source:ZFIN;Acc:ZDB-GENE-141212-224]	35	0	0	2.20198	-0.615546	0.755467	0.0868232	0.161588	1.31267	2.29009	0.515263	0.516069	4.78521	0	0	6.16368	6.94067	0	10.4274	0	2.31752	0.791713	0.794965	0.928515	2.52048	2.88233	3.81411	1.50365	4.05401	7.84463	0.910908	0	2.51273	0	2.54501	0	0.69342	0.70586	0	0	3.05952	2.81761
ENSDARG00000099129	71.5278	Phlda1	ENSMUSG00000020205	21664	449990	phlda1	pleckstrin homology-like domain, family A, member 1 [Source:ZFIN;Acc:ZDB-GENE-041010-103]	1	1	1	27.1903	1.67163	0.316047	7.08843e-09	8.77026e-08	36.0985	25.5727	27.3089	46.9622	14.3556	10.9999	10.76	12.3274	13.8813	19.7559	20.8547	33.0314	10.0426	11.084	10.3345	19.4988	9.24176	12.4901	22.8847	51.8759	53.7157	86.2909	20.9509	24.3697	24.1222	29.8899	23.9231	62.1934	33.2842	38.8223	11.0799	11.4715	9.561	40.4711
ENSDARG00000101813	84.1558	Nap1l1	ENSMUSG00000058799	53605	368260	nap1l1	nucleosome assembly protein 1-like 1 [Source:ZFIN;Acc:ZDB-GENE-030516-2]	1	1	1	1612.31	0.316197	0.0982294	0.000858888	0.00327134	2280.77	2190.09	1790.02	2110.2	1459.49	1550.98	1527.92	1423.81	1263.2	1317.06	1001.03	1502.93	1465.45	1399.75	1469.89	1492.12	1424.91	1056.85	1228.78	1304.42	1960.12	1543.43	1533.06	1305.13	2955.98	2454.07	2247.75	1702.64	1560.89	1826.06	1519.86	1525.02	1320.56	1587.85
ENSDARG00000039724	68.1351	Osbpl8	ENSMUSG00000020189	237542	101883298		oxysterol binding protein-like 8 [Source:NCBI gene;Acc:101883298]	1	1	1	5.69598	-0.379963	0.618052	0.223119	0.340892	9.84505	6.48859	0	0.516069	9.57041	5.49993	32.28	6.16368	13.8813	13.1706	10.4274	16.5157	0.772507	0	22.259	0	0.84016	0	2.54274	0.751825	1.0135	1.96116	0.910908	2.03081	0.502546	0.515344	0	0.731687	7.62763	7.76446	7.64134	8.34291	10.7083	0.768439
ENSDARG00000070441	89.8387	Zdhhc17	ENSMUSG00000035798	320150	100148543	zdhhc17	zinc finger DHHC-type containing 17 [Source:ZFIN;Acc:ZDB-GENE-070424-194]	1	1	1	30.8468	-1.94589	0.348476	1.25442e-09	1.80642e-08	11.4859	11.8321	9.79	6.19282	52.6373	43.9994	48.42	55.4731	13.8813	52.6824	31.2821	41.2893	39.3979	35.6271	46.903	40.8546	42.8481	35.5488	40.0482	30.8248	24.3241	80.4075	2.73272	20.985	7.03565	7.21481	8.14402	13.1704	7.62763	16.2348	44.3198	46.2336	43.5981	33.299
ENSDARG00000011961	87.0466	Csrp2	ENSMUSG00000020186	13008	393871	csrp2	cysteine and glycine-rich protein 2 [Source:ZFIN;Acc:ZDB-GENE-040426-1863]	1	1	1	65.579	-0.353021	0.18473	0.0316474	0.0708209	41.6774	55.7255	42.2516	61.9282	52.6373	71.4991	64.56	61.6368	145.754	65.8529	260.684	74.3207	86.5208	76.7961	88.2412	83.5663	89.8971	80.7053	40.0482	39.8467	36.4861	28.4368	67.4072	29.1082	48.747	43.2889	46.3191	68.0469	47.1526	48.7044	62.659	65.0052	69.6041	31.7621
ENSDARG00000008986	41.4938	E2f7	ENSMUSG00000020185	52679	567941	e2f7	E2F transcription factor 7 [Source:NCBI gene;Acc:567941]	1	1	1	13.4476	-0.216476	0.487604	0.437397	0.566195	6.89154	11.0688	3.09158	4.12855	9.57041	5.49993	5.38	6.16368	41.644	19.7559	20.8547	8.25786	11.5876	12.6674	13.5144	12.9992	4.2008	4.80389	33.6913	39.8467	10.135	40.2037	21.8618	27.0774	11.056	12.3682	14.761	0	3.4671	2.82344	0.382067	0	0	0.256146
ENSDARG00000008235	84.8485	Cog5	ENSMUSG00000035933	238123	567886	cog5	component of oligomeric golgi complex 5 [Source:ZFIN;Acc:ZDB-GENE-041210-47]	1	1	1	141.378	0.227244	0.11192	0.0339483	0.075053	107.967	108.398	130.877	139.339	129.201	159.498	102.22	92.4552	131.873	98.7794	104.274	132.126	110.468	106.881	107.32	143.92	111.741	124.901	156.379	175.927	303.038	196.116	200.4	207.819	91.966	102.038	92.1293	159.508	151.859	148.937	117.677	110.196	133.854	184.681
ENSDARG00000107595											0.152776	-0.0628741	0.917447	0.712762		0	0	0	0	0	5.49993	0	0	0	0	0	0	0	0	0	0	0	0	0	0	0	0	0	0	0	0	0	0	0	0	0	0	0	0
ENSDARG00000004592	71.7391	Gpr22	ENSMUSG00000044067	73010	504167	gpr22a	G protein-coupled receptor 22a [Source:NCBI gene;Acc:504167]	1	1	1	2972.92	-0.353369	0.185698	0.0321802	0.0717309	399.709	351.147	2662.36	2358.43	7254.37	4504.44	3184.96	2502.45	3671.62	3055.58	3357.61	2592.97	2794.16	3089.26	2347.53	5581.3	4871.25	4727.02	2841.51	1979.55	2311.8	2215.13	1758.05	3110.52	151.769	333.427	208.182	4687.19	3160.61	4315.63	4436.56	4634.49	4384.67	2695.68
ENSDARG00000006567	67.7524	Dus4l	ENSMUSG00000020648	71916	445096	dus4l	dihydrouridine synthase 4-like (S. cerevisiae) [Source:ZFIN;Acc:ZDB-GENE-040801-233]	1	1	1	39.5381	0.717864	0.168293	2.52808e-06	1.83928e-05	40.6929	43.5117	55.1332	63.9925	23.926	27.4996	26.9	49.3095	90.2287	39.5118	41.7094	74.3207	47.8954	38.7939	58.0325	30.641	32.7662	40.3526	13.9851	25.562	31.4186	13.7281	28.2381	26.4005	54.7776	49.9883	41.2291	49.7547	53.3934	51.5278	27.5088	35.805	27.9181	17.9302
ENSDARG00000016231	53.3333	Bcap29	ENSMUSG00000020650	12033	554151	bcap29	B cell receptor associated protein 29 [Source:ZFIN;Acc:ZDB-GENE-050522-468]	1	1	1	78.4	0.28661	0.112269	0.0075945	0.0215427	104.029	130.917	92.2321	94.4405	71.7781	98.9987	69.94	92.4552	41.644	59.2676	41.7094	74.3207	70.2981	69.6707	54.8526	64.0675	74.7742	59.5682	54.6689	80.4452	62.8372	66.6794	74.6944	59.5703	117.093	126.259	127.25	85.6074	79.0499	100.232	69.1542	66.3957	90.2558	66.0857
ENSDARG00000016749	54.0845	Slco1c1	ENSMUSG00000030235	58807	562772	slco1c1	solute carrier organic anion transporter family, member 1C1 [Source:ZFIN;Acc:ZDB-GENE-041210-50]	1	1	1	22.8934	-0.4565	0.247174	0.0249402	0.0579348	17.0648	20.2291	15.4579	10.8374	9.57041	27.4996	26.9	24.6547	13.8813	32.9265	62.5642	41.2893	30.9003	19.0011	26.2339	26.9269	31.9261	10.5685	21.6133	23.3066	29.3916	37.262	18.2182	19.6311	18.5942	12.8836	17.3061	13.9021	17.3355	14.1172	25.9806	21.5525	12.6205	29.9691
ENSDARG00000004227	55.6849	Pde3a	ENSMUSG00000041741	54611	567051	pde3a	phosphodiesterase 3A, cGMP-inhibited [Source:ZFIN;Acc:ZDB-GENE-041210-23]	1	1	1	141.845	-0.875011	0.24942	3.63279e-05	0.000200774	118.797	122.138	79.8658	54.7033	119.63	219.997	112.98	129.437	138.813	177.803	198.12	247.736	181.539	155.967	167.738	124.421	252.888	78.7837	196.427	136.832	140.877	316.727	72.8726	98.8325	110.058	75.2402	120.633	89.2658	79.0499	69.8802	152.445	141.83	144.18	165.47
ENSDARG00000006038	67.2289	Aebp2	ENSMUSG00000030232	11569	406815	aebp2	AE binding protein 2 [Source:NCBI gene;Acc:406815]	1	1	1	105.855	-0.419727	0.175789	0.0077883	0.0219713	92.2153	93.512	69.5605	73.2817	86.1337	43.9994	150.64	110.946	97.1694	105.365	62.5642	90.8364	95.7909	75.2127	82.6764	123.492	94.9381	84.5484	95.3528	131.569	256.416	146.106	220.44	101.54	102.519	93.2772	92.1293	62.1934	79.7434	64.9392	97.4271	93.5102	97.1397	121.926
ENSDARG00000045870	50.2423	Plekha5	ENSMUSG00000030231	109135	567300	plekha5	pleckstrin homology domain containing, family A member 5 [Source:ZFIN;Acc:ZDB-GENE-041210-25]	1	1	1	163.838	0.90296	0.106542	1.44762e-18	8.38883e-17	223.483	224.047	223.109	221.393	86.1337	170.498	91.46	154.092	117.991	204.144	187.693	189.931	181.539	188.428	178.867	122.564	136.106	91.2738	117.602	123.299	168.242	122.572	124.794	150.28	226.648	190.162	225.997	250.969	196.238	247.757	122.644	125.491	114.35	162.909
ENSDARG00000098551	49.1597	Bicd1	ENSMUSG00000003452	12121				1	1	1	0.726325	-0.185137	0.833535			17.3929	0.381682	0	0	0	5.49993	0	0	0	0	0	0	0	0	0	0	0	0	0	0.751825	0	0.980579	0	0	0.502546	0	0	0	0	0	0.382067	0	0	0.256146
ENSDARG00000060248	50	Fgd4	ENSMUSG00000022788	224014	793364	fgd4b	FYVE, RhoGEF and PH domain containing 4b [Source:ZFIN;Acc:ZDB-GENE-110421-6]	1	1	1	64.1723	0.301727	0.206328	0.091737	0.168843	107.967	77.4814	62.3468	27.8677	38.2817	21.9997	75.32	18.491	55.5254	46.0971	31.2821	49.5471	64.8906	40.3773	79.4965	22.2844	22.6843	28.8233	102.981	93.2262	102.364	82.3686	98.378	115.756	93.4736	116.983	136.412	26.3407	55.4736	24.7051	30.1833	31.2859	33.2723	88.8827
ENSDARG00000017757	71.4936	Pik3cg	ENSMUSG00000020573	30955	406598	pik3cg	phosphatidylinositol-4,5-bisphosphate 3-kinase, catalytic subunit gamma [Source:ZFIN;Acc:ZDB-GENE-040426-2532]	1	1	1	229.925	0.500417	0.179144	0.00175953	0.0061086	472.563	414.888	276.181	219.845	157.912	236.497	220.58	191.074	194.339	329.265	291.966	148.641	254.155	257.307	261.544	176.418	200.798	176.783	183.713	151.117	56.7562	149.048	116.596	147.572	371.884	325.182	351.211	316.82	291.93	340.225	214.34	202.663	171.333	71.4648
ENSDARG00000030598	86.0041	Nampt	ENSMUSG00000020572	59027	100330160	nampta	nicotinamide phosphoribosyltransferase a [Source:ZFIN;Acc:ZDB-GENE-110420-1]	1	1	1	257.111	0.27013	0.168502	0.0772408	0.147098	210.356	175.574	437.458	222.426	378.031	258.497	279.76	357.494	187.398	204.144	104.274	148.641	173.042	218.513	163.763	299.91	281.454	222.9	346.449	235.321	197.633	356.931	171.251	267.389	173.379	157.18	160.335	434.622	306.492	442.574	271.268	242.292	382.822	167.263
ENSDARG00000077356	47.479	Sypl	ENSMUSG00000020570	19027	100330238	sypl1	synaptophysin-like 1 [Source:ZFIN;Acc:ZDB-GENE-110420-2]	1	1	1	81.3071	0.726852	0.201312	3.86376e-05	0.00021186	100.748	106.107	54.6179	31.4802	19.1408	38.4995	53.8	18.491	69.4067	39.5118	31.2821	16.5157	43.2604	38.7939	37.3634	33.4265	17.6434	13.4509	233.297	186.452	116.553	179.446	158.498	216.619	114.581	77.8169	107.908	48.2913	38.1381	49.4102	27.8909	27.1145	22.564	225.921
ENSDARG00000097907											38.0799	0.808084	0.208747	1.01155e-05	6.40066e-05	80.0731	72.1378	41.7363	30.448	23.926	21.9997	10.76	30.8184	69.4067	26.3412	20.8547	66.0629	20.0852	47.5028	27.8238	26.9269	21.004	16.3332	34.327	39.0949	35.4726	39.2232	32.7927	37.2314	77.3922	57.7185	80.4222	47.5597	27.7368	41.6458	20.6316	22.5954	14.1503	43.0326
ENSDARG00000089860	45.1948	Atxn7l1	ENSMUSG00000020564	380753	100536590	atxn7l1	ataxin 7-like 1 [Source:ZFIN;Acc:ZDB-GENE-131127-383]	1	1	1	21.3344	-0.459403	0.217785	0.0135204	0.0349114	15.7521	16.4123	19.0647	12.9017	9.57041	54.9993	53.8	18.491	41.644	32.9265	20.8547	24.7736	34.7628	32.4602	39.7483	24.1414	26.8851	18.2548	13.3494	9.77372	7.09452	15.6893	5.46545	10.154	13.0662	13.9143	11.707	27.0724	11.7881	20.47	20.6316	33.024	27.9181	8.45282
ENSDARG00000097073											7.56289	-0.846733	0.481084	0.00886269	0.0244159	4.26619	4.96186	5.66789	1.54821	4.78521	21.9997	5.38	18.491	20.822	19.7559	10.4274	8.25786	12.3601	5.54199	7.15469	12.9992	5.04096	0.960777	6.99254	9.02189	4.05401	6.86405	4.55454	8.80016	4.02037	3.09206	6.10802	5.12181	0	3.5293	6.11307	7.30005	7.26636	6.91595
ENSDARG00000039843	42.6587	Zfp800	ENSMUSG00000039841	627049	393408	znf800b	zinc finger protein 800b [Source:ZFIN;Acc:ZDB-GENE-040426-1166]	1	1	1	50.1497	0.356848	0.187545	0.0318175	0.0711059	49.8816	54.9622	113.873	37.1569	33.4964	65.9991	37.66	86.2915	34.7034	59.2676	52.1368	57.805	66.4356	51.4613	64.3922	49.2113	47.8891	50.9212	24.7917	25.562	37.4996	22.5533	17.3072	43.3239	64.8285	65.964	57.0082	68.0469	63.7947	62.8216	45.466	51.7956	57.7484	23.3093
ENSDARG00000077654	80.9681	Grm8	ENSMUSG00000024211	14823	792371	grm8a	glutamate receptor, metabotropic 8a [Source:ZFIN;Acc:ZDB-GENE-110421-2]	1	1	1	1.97231	0.660916	0.605341	0.0539681	0.110174	1.96901	1.52673	4.63737	0.516069	0	0	0	6.16368	0	6.58529	0	0	0	3.95856	0.794965	0	0.84016	0.960777	1.90706	5.26277	1.0135	4.90289	4.55454	2.03081	2.51273	0.515344	2.03601	2.19506	3.4671	0.70586	0	1.39049	1.14732	3.58605
ENSDARG00000112842											0	0	1.13591			0	0	0	0	0	0	0	0	0	0	0	0	0	0	0	0	0	0	0	0	0	0	0	0	0	0	0	0	0	0	0	0	0	0
ENSDARG00000070414											0.212344	0.00331172	0.724548	0.989834		1.64084	0.381682	0.515263	0.516069	0	0	0	0	0	0	0	0	0.772507	0	0.794965	0.928515	0	0	0	0	0	0	0	0	0	0	0	0	0.69342	0.70586	0	0.695243	0	0
ENSDARG00000033296	45.8265	Gpr37	ENSMUSG00000039904	14763	568430	gpr37b	G protein-coupled receptor 37b [Source:ZFIN;Acc:ZDB-GENE-041210-264]	1	1	1	1.39838	1.88904	0.829985	0.0005245	0.00212134	2.62535	2.29009	3.09158	4.12855	4.78521	0	0	0	0	0	0	0	0	0	0	0	0	2.88233	1.27137	1.50365	0	1.96116	0	2.03081	2.01019	2.06137	2.54501	6.58518	4.85394	3.5293	0	0.347621	0.38244	0
ENSDARG00000006283	66.4093	Wasl	ENSMUSG00000029684	73178	394034	waslb	WASP like actin nucleation promoting factor b [Source:ZFIN;Acc:ZDB-GENE-040426-718]	1	1	1	266.958	-0.408915	0.0739516	1.6425e-08	1.87547e-07	165.725	157.253	238.052	221.909	435.454	373.995	355.08	221.893	256.805	204.144	229.402	280.767	237.16	295.309	282.213	337.051	305.818	293.037	278.43	282.686	273.646	259.853	283.292	297.175	141.216	149.965	142.011	270.724	229.522	273.168	349.209	306.602	347.255	284.578
ENSDARG00000045864	49.0066	Lmod2	ENSMUSG00000029683	93677	664708	lmod2b	leiomodin 2 (cardiac) b [Source:ZFIN;Acc:ZDB-GENE-041210-356]	1	1	1	3573.68	0.435344	0.168808	0.00432784	0.0133029	2517.71	2499.63	5419.54	3111.89	3545.84	4223.94	4551.48	3827.65	3331.52	2054.61	3826.84	4830.85	3351.13	3663.25	4004.24	4558.08	3941.19	3122.53	2640.64	2900.54	2955.38	3519.3	3599	1664.58	1495.58	1922.23	1548.89	7024.93	5263.75	7322.6	4130.53	3809.24	4103.96	2268.69
ENSDARG00000045863	52.7397	Asb15	ENSMUSG00000029685	78910	568579	asb15b	ankyrin repeat and SOCS box containing 15b [Source:ZFIN;Acc:ZDB-GENE-041210-265]	1	1	1	79.6944	1.61972	0.442982	1.06019e-05	6.66937e-05	45.6154	41.985	147.881	71.2175	52.6373	71.4991	48.42	92.4552	159.635	125.121	52.1368	107.352	65.6631	114.798	74.7267	81.7093	66.3726	99.9208	2.54274	3.75912	4.05401	2.94174	1.82182	5.41548	8.04074	22.1598	5.59902	508.522	145.618	429.163	84.0548	70.2195	49.3347	4.09834
ENSDARG00000093470											0	0	1.13591			0	0	0	0	0	0	0	0	0	0	0	0	0	0	0	0	0	0	0	0	0	0	0	0	0	0	0	0	0	0	0	0	0	0
ENSDARG00000105162											3.62643	0.406838	0.417646	0.138016	0.234052	6.89154	7.63363	4.63737	2.06427	0	0	0	0	0	0	10.4274	0	2.31752	2.37514	0.794965	5.57109	2.52048	0.960777	3.81411	6.0146	8.10803	2.94174	2.73272	8.12322	9.54838	3.09206	5.59902	5.12181	5.54736	2.11758	3.05654	2.43335	1.14732	2.56146
ENSDARG00000107526											1.74654	1.28042	0.955576	0.00864765	0.0239456	2.95352	5.72522	3.09158	4.12855	0	0	0	0	0	0	0	0	2.31752	0	2.3849	0	0	0.960777	1.27137	0	5.06752	0.980579	7.28726	2.70774	8.54329	3.09206	3.05401	0	1.38684	0.70586	0	0	0	4.35449
ENSDARG00000016691	53.6797	Cd9	ENSMUSG00000030342	12527	406737	cd9b	CD9 molecule b [Source:ZFIN;Acc:ZDB-GENE-040426-2768]	1	1	1	470.917	5.77682	0.696916	1.85926e-20	1.3763e-18	2937.11	2432.84	639.957	671.405	0	10.9999	0	12.3274	6.94067	19.7559	62.5642	363.346	40.1704	57.0033	89.8311	9.28515	14.2827	10.5685	17.1635	15.0365	50.6752	36.2814	11.8418	25.0466	4205.81	1074.49	2444.73	51.9498	1504.72	39.5282	7.64134	9.38578	7.6488	24.0777
ENSDARG00000101363	56.2441	Ano2	ENSMUSG00000038115	243634	566373	ano2b	anoctamin 2b [Source:ZFIN;Acc:ZDB-GENE-060503-62]	1	1	1	6.41086	0.868664	0.426778	0.00425795	0.0131123	8.53238	7.25195	8.75947	13.4178	9.57041	10.9999	0	6.16368	6.94067	6.58529	0	8.25786	4.63504	8.70884	0.794965	5.57109	0.84016	6.72544	3.81411	3.75912	12.162	5.88347	0	7.44629	5.02546	10.3069	9.67103	12.4387	11.0947	6.35274	4.96687	4.51908	3.44196	6.91595
ENSDARG00000095042											0.0716143	0	0.90851	1		0	0	0	0	0	0	0	0	0	0	0	0	0	0	0.794965	0	0	0	0	0	0	0	0	0	0	0	1.527	0	0	0	0	0	0	0.256146
ENSDARG00000100963											0.302454	-0.0414755	0.782346	0.864035		0.328168	0	1.03053	0	0	0	0	0	6.94067	0	0	0	0	0	0	0	0	0	0.635685	0	0	0	0	0	0	0	0	0	0	0	0.382067	0	0	0.768439
ENSDARG00000115613											0.148943	-0.189408	0.839675	0.442548		0	0	0.515263	0	0	0	0	0	0	0	0	0	0.772507	0	0	1.85703	0	0	0	0	0	0	0	0	0	0	0	0	0	0	0.382067	0.695243	0.38244	0.256146
ENSDARG00000059043	53.9095	Ntf3	ENSMUSG00000049107	18205	386825	ntf3	neurotrophin 3 [Source:ZFIN;Acc:ZDB-GENE-031118-66]	1	1	1	3.47657	-0.639419	0.567743	0.0542197	0.110614	1.96901	1.14504	1.54579	1.03214	4.78521	0	0	0	20.822	0	10.4274	0	0.772507	9.50055	5.56476	4.64257	8.4016	0.960777	4.4498	3.0073	5.06752	5.88347	4.55454	0	0	1.54603	0.509002	2.92675	0.69342	2.11758	4.20274	4.17146	3.8244	4.61063
ENSDARG00000075281	42.4592	Tbc1d30	ENSMUSG00000052302	74694	569334	tbc1d30	TBC1 domain family, member 30 [Source:ZFIN;Acc:ZDB-GENE-030131-2064]	1	1	1	32.8399	0.277525	0.177661	0.0819148	0.154313	36.7549	23.2826	32.4616	21.1588	9.57041	32.9996	43.04	18.491	20.822	26.3412	41.7094	33.0314	27.0377	33.2519	26.2339	24.1414	18.4835	24.9802	45.1337	50.3722	55.7427	42.1649	45.5454	60.2472	29.1477	22.6751	31.5581	23.414	31.2039	34.5872	21.0137	17.3811	27.9181	62.7558
ENSDARG00000023766	67.5774	Gns	ENSMUSG00000034707	75612	566506	gnsa	glucosamine (N-acetyl)-6-sulfatase a [Source:ZFIN;Acc:ZDB-GENE-050107-5]	1	1	1	795.788	0.243751	0.0937073	0.00730363	0.0208379	864.724	848.478	953.752	793.713	866.122	549.993	667.12	936.88	825.94	790.235	510.941	867.075	831.217	690.373	687.645	793.88	871.246	700.406	708.154	787.16	883.775	610.901	891.779	871.216	693.012	823.519	851.051	1045.58	822.397	980.44	750.762	797.444	739.639	835.293
ENSDARG00000097286											187.519	0.0859653	0.0943892	0.348022	0.47777	223.483	157.253	196.831	169.787	143.556	148.498	161.4	234.22	263.746	171.218	104.274	247.736	183.084	165.468	163.763	169.918	226.843	185.43	183.077	203.744	206.755	175.524	223.172	199.696	174.384	175.217	177.642	210.726	189.997	199.759	164.671	187.368	173.628	213.37
ENSDARG00000039356											54.3866	0.814476	0.192706	2.11499e-06	1.56614e-05	81.3858	62.5958	87.5947	59.3479	43.0669	32.9996	37.66	43.1458	34.7034	32.9265	114.701	74.3207	40.9429	53.8365	34.9785	55.7109	47.8891	53.8035	41.9552	46.6131	40.5401	36.2814	30.9709	60.2472	59.803	65.964	46.8281	103.9	65.1815	110.114	42.4095	47.2765	40.1562	51.2292
ENSDARG00000059064	41.0169	Rassf3	ENSMUSG00000025795	192678	792539	rassf3	Ras association domain family member 3 [Source:ZFIN;Acc:ZDB-GENE-100422-9]	1	1	1	102.893	-0.346825	0.159985	0.0177108	0.0436808	122.079	108.779	89.1405	94.4405	181.838	159.498	129.12	92.4552	48.5847	92.1941	31.2821	90.8364	67.2081	89.4635	77.9066	143.92	93.2577	104.725	146.843	86.4598	47.6347	110.805	104.754	85.9708	107.042	85.0317	122.669	84.144	101.239	115.761	136.78	139.049	115.879	111.424
ENSDARG00000099725											0.43533	-0.263499	0.786472	0.352431		0.328168	0	0	0	0	0	0	0	0	0	0	0	0	0.791713	0.794965	0	0	0	0	1.50365	0	0	0	0.676935	3.51783	0	4.58101	0	0	0.70586	0.382067	0.347621	1.52976	0.512292
ENSDARG00000090401	25.1029	Bcl2l14	ENSMUSG00000030200	66813	101885512		apoptosis facilitator Bcl-2-like protein 14 [Source:NCBI gene;Acc:101885512]	1	1	1	24.5324	1.41594	0.370279	6.26897e-06	4.18221e-05	49.2253	39.6949	20.6105	21.1588	0	10.9999	5.38	18.491	20.822	6.58529	0	41.2893	13.1326	11.084	11.9245	7.42812	7.56144	0.960777	41.3196	28.5693	47.6347	28.4368	32.7927	55.5087	82.4176	47.927	58.5352	10.2436	20.1092	11.2938	2.67447	6.95243	5.7366	18.6987
ENSDARG00000063578	74.4536	Dgki	ENSMUSG00000038665	320127	100331649		diacylglycerol kinase, iota [Source:NCBI gene;Acc:100331649]	1	1	1	6.3906	0.454863	0.456128	0.11454	0.2013	5.90703	4.1985	6.18316	6.19282	9.57041	10.9999	0	6.16368	6.94067	19.7559	10.4274	8.25786	0.772507	3.95856	5.56476	2.78554	5.88112	0	5.72117	13.5328	6.08102	10.7864	7.28726	8.12322	4.52292	6.18412	7.12602	5.8535	2.77368	7.76446	3.82067	0.347621	2.67708	15.1126
ENSDARG00000106466											0	0	1.13591			0	0	0	0	0	0	0	0	0	0	0	0	0	0	0	0	0	0	0	0	0	0	0	0	0	0	0	0	0	0	0	0	0	0
ENSDARG00000063563	51.2524	Creb3l2	ENSMUSG00000038648	208647	791169	creb3l2	cAMP responsive element binding protein 3-like 2 [Source:NCBI gene;Acc:791169]	1	1	1	309.934	0.388304	0.114575	0.000375098	0.00157769	416.118	438.552	301.429	357.636	382.817	208.997	225.96	154.092	374.796	329.265	271.111	181.673	309.775	296.101	275.058	220.987	278.933	215.214	371.876	377.416	200.674	378.503	328.838	287.021	425.657	451.956	450.975	330.723	306.492	311.284	263.626	233.254	220.285	307.375
ENSDARG00000039350	71.9178	Ssbp1	ENSMUSG00000029911	381760	550504	ssbp1	single-stranded DNA binding protein 1 [Source:ZFIN;Acc:ZDB-GENE-050417-340]	1	1	1	100.101	0.0563972	0.124243	0.632688	0.735799	80.7294	87.7868	101.507	117.664	100.489	131.998	59.18	104.783	48.5847	125.121	104.274	132.126	90.3833	84.7132	95.3958	103.994	100.819	132.587	71.8325	121.796	113.512	60.7959	128.438	117.11	82.4176	88.1238	78.8952	111.216	105.4	114.349	113.092	103.591	90.6383	99.1286
ENSDARG00000073963	32.9289	D930020B18Rik	ENSMUSG00000047642	216393	100330213	si:ch211-258f14.2	si:ch211-258f14.2 [Source:ZFIN;Acc:ZDB-GENE-070705-151]	1	1	1	1.08413	0.341481	0.621866	0.266284	0.390195	10.5014	7.25195	1.03053	2.58034	0	0	0	0	0	0	0	0	0.772507	0.791713	0	0	0	0	0.635685	0.751825	0	0	0.910908	0	0.502546	3.09206	5.09002	0.731687	0	0.70586	0	0.695243	0.76488	0.512292
ENSDARG00000069607											0.807354	-0.217127	0.833541	0.398446		0	0.381682	0.515263	0	4.78521	0	0	0	0	0	20.8547	0	0	0	0	0.928515	0	0.960777	0	0	0	0	0	0	0	0	0	0	0	0	0	0	0.38244	0.256146
ENSDARG00000059053	65.9016	Slc13a4	ENSMUSG00000029843	243755	100038771	slc13a4	solute carrier family 13 member 4 [Source:ZFIN;Acc:ZDB-GENE-070424-71]	1	1	1	12.4859	-1.82888	0.539995	2.40908e-05	0.000139268	0.328168	0.381682	12.8816	0.516069	4.78521	0	21.52	24.6547	6.94067	6.58529	10.4274	33.0314	18.5402	7.91713	5.56476	26.9269	30.2458	23.0586	10.171	9.77372	30.4051	5.88347	10.02	29.7852	0.502546	0.515344	0.509002	2.19506	2.08026	4.94102	19.1034	30.5907	13.3854	17.4179
ENSDARG00000092677	46.8354	Coa6	ENSMUSG00000051671	67892	100150991	coa6	cytochrome c oxidase assembly factor 6 [Source:ZFIN;Acc:ZDB-GENE-070705-152]	1	1	1	239.41	-0.694136	0.178557	1.44204e-05	8.77528e-05	76.7914	73.6646	205.075	194.042	526.373	296.996	177.54	209.565	194.339	263.412	490.086	173.415	239.477	238.305	223.385	367.692	304.138	402.566	183.713	211.263	357.767	247.106	333.392	163.818	73.3718	87.6084	80.9312	183.653	184.45	191.994	329.342	326.069	294.096	265.624
ENSDARG00000020871	50.8058	Ptprz1	ENSMUSG00000068748	19283	553019	ptprz1b	protein tyrosine phosphatase receptor type Z1b [Source:ZFIN;Acc:ZDB-GENE-050506-100]	1	1	1	449.6	0.230617	0.159412	0.114616	0.201368	225.124	197.329	705.395	410.274	401.957	511.493	489.58	511.586	284.568	533.409	750.77	668.886	449.599	460.777	337.065	639.747	660.366	579.349	248.553	312.007	530.062	327.513	448.167	283.636	152.272	178.309	172.552	774.125	614.371	741.859	489.428	537.77	530.062	374.998
ENSDARG00000039346	67.2414	Ndufa5	ENSMUSG00000023089	68202	541328	ndufa5	NADH:ubiquinone oxidoreductase subunit A5 [Source:ZFIN;Acc:ZDB-GENE-050320-17]	1	1	1	594.461	-0.25452	0.193001	0.134968	0.229919	222.498	284.734	564.728	600.188	957.041	318.996	726.3	758.133	638.542	1000.96	490.086	239.478	497.494	519.363	503.213	978.655	752.783	857.013	411.924	547.328	987.152	490.289	899.977	508.378	196.998	262.825	239.231	662.177	595.648	631.745	718.286	903.468	612.286	753.07
ENSDARG00000101565											3.65607	-0.447956	0.553719	0.148876	0.248394	2.29718	1.90841	3.60684	1.03214	0	0	0	0	0	0	0	0	0.772507	1.58343	3.17986	2.78554	0.84016	0.960777	10.8067	13.5328	16.2161	7.84463	6.37635	8.80016	1.00509	0	0	2.19506	0.69342	2.82344	6.11307	12.5144	8.03124	6.91595
ENSDARG00000097044											5.49629	-0.588943	0.52838	0.0637957	0.126242	2.62535	3.43513	3.60684	3.61248	0	0	0	0	0	0	0	0	3.09003	3.16685	0.794965	4.64257	5.04096	1.92155	12.7137	18.0438	12.162	3.92232	6.37635	5.41548	2.01019	2.57672	1.527	3.65843	0.69342	4.94102	10.3158	15.643	16.0625	18.4425
ENSDARG00000059003	72.6277	Strip2	ENSMUSG00000039629	320609	556392	strip2	striatin interacting protein 2 [Source:ZFIN;Acc:ZDB-GENE-120328-1]	1	1	1	11.5675	-0.0268791	0.307454	0.906612	0.939021	11.4859	5.72522	13.3968	6.19282	19.1408	21.9997	16.14	6.16368	6.94067	0	31.2821	0	10.0426	7.12541	8.74462	9.28515	7.56144	11.5293	12.7137	16.5401	20.2701	11.7669	17.3072	18.9542	13.5688	6.69947	9.16203	11.707	8.32105	8.47033	10.6979	12.5144	0.38244	9.73356
ENSDARG00000039343	87.8173	Ahcyl2	ENSMUSG00000029772	74340	394240	ahcyl2b	adenosylhomocysteinase like 2b [Source:ZFIN;Acc:ZDB-GENE-040115-5]	1	1	1	582.647	0.360315	0.144599	0.00725828	0.0207277	507.348	475.194	1002.19	708.046	588.58	511.493	586.42	363.657	437.262	757.309	907.18	619.339	580.925	558.157	470.62	491.184	670.447	757.092	477.4	396.963	621.278	449.105	624.883	423.085	692.006	551.933	615.892	580.228	843.893	604.217	561.639	555.499	526.62	559.423
ENSDARG00000039340	69.0778	Tmem209	ENSMUSG00000029782	72649	555279	tmem209	transmembrane protein 209 [Source:ZFIN;Acc:ZDB-GENE-030131-2879]	1	1	1	123.993	0.028297	0.105375	0.780493	0.850621	146.363	153.436	103.053	122.308	110.06	148.498	112.98	110.946	152.695	125.121	104.274	49.5471	125.919	114.007	119.245	116.993	101.659	106.646	106.795	140.591	167.228	118.65	107.487	173.295	140.713	151.511	135.394	128.045	106.093	119.996	106.979	110.196	126.97	120.901
ENSDARG00000070408	66.4407	Ccnd2	ENSMUSG00000000184	12444	565038	ccnd2b	cyclin D2, b [Source:ZFIN;Acc:ZDB-GENE-050420-354]	1	1	1	29.3115	-1.8207	0.33214	2.3367e-09	3.20278e-08	13.4549	10.3054	7.21368	7.22496	57.4225	38.4995	21.52	36.9821	27.7627	19.7559	20.8547	8.25786	30.1278	30.8768	31.0036	14.8562	30.2458	16.3332	68.654	54.8832	36.4861	94.1356	20.04	50.0932	8.04074	13.9143	13.743	7.31687	7.62763	7.0586	22.924	41.3669	22.9464	57.1206
ENSDARG00000045858											155.757	-0.111951	0.153409	0.429775	0.559041	80.4013	101.146	114.904	145.531	105.275	214.497	139.88	117.11	111.051	144.876	72.9915	239.478	139.051	141.717	105.73	175.489	134.426	176.783	156.379	201.489	333.443	165.718	324.283	190.219	68.8489	84.5164	89.0753	152.191	152.553	129.878	152.827	154.344	138.826	236.935
ENSDARG00000045856	63.6364	Fgf6	ENSMUSG00000000183	14177	494455	fgf6b	fibroblast growth factor 6b [Source:ZFIN;Acc:ZDB-GENE-050201-5]	1	1	1	0.144381	-0.0341632	0.890636	0.852206		1.64084	1.52673	0	0.516069	0	0	0	0	0	0	0	0	0	0	0	0	0	0	0	0	0	0	0	0	1.00509	0	0.509002	0	0	0	0	0	0	0
ENSDARG00000045854	29.4574	Fgf23	ENSMUSG00000000182	64654	494456	fgf23	fibroblast growth factor 23 [Source:ZFIN;Acc:ZDB-GENE-050201-4]	1	1	1	0.108852	-0.0281539	0.910314	0.868345		0	0.381682	0.515263	0	0	0	0	0	0	0	0	0	0	0	0	0	0	0	0	0	0	0	0	0	2.51273	0	0.509002	0	0	0	0	0	0	0
ENSDARG00000045853	28.2421	Rad51ap1	ENSMUSG00000030346	19362	555714	rad51ap1	RAD51 associated protein 1 [Source:ZFIN;Acc:ZDB-GENE-050419-96]	1	1	1	14.4157	-0.511805	0.406371	0.0635647	0.125877	7.21971	7.25195	3.09158	6.19282	9.57041	0	10.76	12.3274	27.7627	6.58529	10.4274	16.5157	10.0426	6.3337	10.3345	10.2137	9.24176	3.84311	47.6764	22.5547	22.2971	24.5145	51.9217	27.7543	10.0509	13.3989	11.198	2.19506	2.77368	2.82344	7.25928	6.60481	0.38244	37.3973
ENSDARG00000045851											0.289541	0.0626985	0.709136	0.813607		0.984505	0.763363	0.515263	0	0	0	0	0	0	0	0	0	0	0.791713	0	0	0	0	0	0	0	0	0	0	1.00509	2.06137	2.03601	1.46337	0	0	0	0	0	0
ENSDARG00000095324											0.181649	-0.0125117	0.854699	0.951198		0.656337	0	0	1.03214	0	0	0	0	0	0	0	0	0	0	0.794965	0	0	0	0	0	0	0	0	0	1.50764	0	2.03601	0	0	0	0	0	0	0.512292
ENSDARG00000015623											42.1981	1.05071	0.522382	0.00313133	0.0100436	79.0886	48.0919	37.6142	12.9017	0	21.9997	5.38	6.16368	13.8813	52.6824	20.8547	57.805	27.8102	18.2094	27.8238	4.64257	12.6024	7.68622	122.687	90.9708	23.3106	35.3008	78.3381	140.803	89.4533	66.4793	102.309	3.65843	39.525	6.35274	3.82067	5.90956	8.41368	24.3339
ENSDARG00000030694	78.3186	Atp6v1e2	ENSMUSG00000053375	74915	192335	atp6v1e1b	ATPase H+ transporting V1 subunit E1b [Source:ZFIN;Acc:ZDB-GENE-020419-11]	4	0	1	259.858	0.135075	0.156336	0.348308	0.477981	439.746	336.261	229.807	188.881	138.771	230.997	156.02	147.928	124.932	184.388	177.265	272.509	196.217	193.178	173.302	161.562	152.069	208.489	349.627	339.073	410.469	307.902	375.294	405.484	516.618	334.458	499.84	133.899	255.179	142.584	174.987	179.373	153.358	200.306
ENSDARG00000030694	78.3186	Atp6v1e1	ENSMUSG00000019210	11973	192335	atp6v1e1b	ATPase H+ transporting V1 subunit E1b [Source:ZFIN;Acc:ZDB-GENE-020419-11]	4	0	0	259.858	0.135075	0.156336	0.348308	0.477981	439.746	336.261	229.807	188.881	138.771	230.997	156.02	147.928	124.932	184.388	177.265	272.509	196.217	193.178	173.302	161.562	152.069	208.489	349.627	339.073	410.469	307.902	375.294	405.484	516.618	334.458	499.84	133.899	255.179	142.584	174.987	179.373	153.358	200.306
ENSDARG00000030694	63.2743	Atp6v1e1	ENSMUSG00000019210	11973	192335	atp6v1e1b	ATPase H+ transporting V1 subunit E1b [Source:ZFIN;Acc:ZDB-GENE-020419-11]	4	0	0	259.858	0.135075	0.156336	0.348308	0.477981	439.746	336.261	229.807	188.881	138.771	230.997	156.02	147.928	124.932	184.388	177.265	272.509	196.217	193.178	173.302	161.562	152.069	208.489	349.627	339.073	410.469	307.902	375.294	405.484	516.618	334.458	499.84	133.899	255.179	142.584	174.987	179.373	153.358	200.306
ENSDARG00000030694	63.2743	Atp6v1e2	ENSMUSG00000053375	74915	192335	atp6v1e1b	ATPase H+ transporting V1 subunit E1b [Source:ZFIN;Acc:ZDB-GENE-020419-11]	4	0	0	259.858	0.135075	0.156336	0.348308	0.477981	439.746	336.261	229.807	188.881	138.771	230.997	156.02	147.928	124.932	184.388	177.265	272.509	196.217	193.178	173.302	161.562	152.069	208.489	349.627	339.073	410.469	307.902	375.294	405.484	516.618	334.458	499.84	133.899	255.179	142.584	174.987	179.373	153.358	200.306
ENSDARG00000096037	16	Bcl2l13	ENSMUSG00000009112	94044	559160	si:ch211-214j24.14	si:ch211-214j24.14 [Source:ZFIN;Acc:ZDB-GENE-110914-226]	1	1	1	15.6167	0.478816	0.537544	0.122512	0.21246	2.95352	4.96186	1.54579	4.64462	0	0	0	0	0	26.3412	0	0	5.40755	7.12541	7.15469	0	5.04096	0.960777	24.156	57.8905	78.0398	64.7182	60.1199	32.4929	9.54838	6.69947	10.18	0	2.08026	0.70586	0	0.347621	0.38244	24.59
ENSDARG00000045850	36	Ccdc167	ENSMUSG00000024018	68597	556080	ccdc167	coiled-coil domain containing 167 [Source:NCBI gene;Acc:556080]	1	1	1	58.3791	0.0069019	0.140331	0.958119	0.973224	59.0703	54.1988	63.8926	60.38	33.4964	54.9993	80.7	36.9821	76.3474	46.0971	125.128	74.3207	58.7105	58.5867	51.6727	67.7816	46.2088	82.6268	50.2192	57.8905	39.5266	49.0289	58.2981	45.3547	74.8794	54.1111	63.1162	57.0716	57.5539	50.822	50.4329	57.0099	55.4538	60.1944
ENSDARG00000015931											21.0346	1.82781	0.447153	1.82835e-06	1.37222e-05	63.9928	51.527	70.5911	18.5785	9.57041	10.9999	5.38	18.491	13.8813	19.7559	31.2821	16.5157	9.27008	13.4591	11.1295	19.4988	0.84016	11.5293	0.635685	3.75912	3.04051	0.980579	4.55454	0	101.012	20.6137	79.9132	32.9259	38.1381	43.7633	6.11307	10.7763	9.17856	1.28073
ENSDARG00000063481											1.85097	0.00202176	0.575283	0.994164	0.996654	2.62535	1.90841	2.06105	0.516069	0	10.9999	0	0	6.94067	0	10.4274	8.25786	0.772507	3.95856	0	0	0	0.960777	0.635685	0	0	0.980579	0.910908	0	5.02546	3.60741	2.54501	0.731687	0	0	0.382067	0	0.38244	0
ENSDARG00000045847											284.465	0.165844	0.120381	0.147804	0.247064	303.228	265.65	313.28	202.299	215.334	203.497	209.82	215.729	249.864	342.435	271.111	289.025	251.065	209.804	306.857	251.628	270.531	208.489	312.757	406.737	400.334	375.562	510.108	264.682	322.635	268.494	273.843	245.115	290.543	230.111	236.5	195.363	227.552	352.201
ENSDARG00000045846	82.9851	Osgep	ENSMUSG00000006289	66246	550447	osgep	O-sialoglycoprotein endopeptidase [Source:NCBI gene;Acc:550447]	1	1	1	82.1202	0.959958	0.140718	5.3078e-13	1.41291e-11	116.172	108.398	110.266	158.433	38.2817	43.9994	80.7	49.3095	76.3474	118.535	104.274	107.352	78.0232	78.3795	72.3418	77.9952	61.3317	73.0191	41.3196	51.8759	77.0263	48.0484	61.0308	54.1548	140.713	122.652	128.777	136.094	101.239	106.585	55.3997	57.7052	59.6606	56.3522
ENSDARG00000045843	67.7419	Apex1	ENSMUSG00000035960	11792	406730	apex1	APEX nuclease (multifunctional DNA repair enzyme) 1 [Source:NCBI gene;Acc:406730]	1	1	1	181.569	-0.411306	0.148207	0.00266394	0.00873368	141.441	147.711	63.3774	171.851	143.556	148.498	193.68	129.437	131.873	197.559	93.8463	165.157	155.274	157.551	146.274	168.99	140.307	128.744	304.493	326.292	245.268	230.436	360.72	314.098	161.317	166.971	161.862	84.144	113.028	109.408	117.677	168.596	161.39	295.08
ENSDARG00000045842	6.75068	Tinf2	ENSMUSG00000007589	28113	503753	zgc:113263	zgc:113263 [Source:ZFIN;Acc:ZDB-GENE-050306-34]	1	1	1	177.051	0.286446	0.122255	0.013513	0.0348964	190.666	222.139	259.693	158.433	129.201	181.498	161.4	129.437	222.102	125.121	177.265	206.446	169.952	176.552	156.608	136.492	174.753	168.136	181.806	195.474	113.512	192.193	194.023	130.649	263.334	220.567	237.704	184.385	194.851	160.23	160.85	139.049	156.035	158.042
ENSDARG00000095332											114.651	0.215987	0.118281	0.0553074	0.112472	123.719	124.81	116.965	128.501	129.201	82.4989	96.84	92.4552	138.813	72.4382	187.693	173.415	126.691	129.049	119.245	100.28	99.979	115.293	91.5387	122.547	92.2288	65.6988	152.122	102.894	143.728	127.805	121.142	112.68	125.509	110.82	85.583	93.5102	114.732	104.251
ENSDARG00000014395	51.7341	Selenoo	ENSMUSG00000035757	223776	558542	selenoo2	selenoprotein O2 [Source:ZFIN;Acc:ZDB-GENE-041210-110]	1	1	1	3.87616	0.102915	0.491611	0.706155	0.795639	0.984505	2.67177	2.06105	0.516069	4.78521	5.49993	5.38	6.16368	13.8813	0	10.4274	0	3.86253	2.37514	2.3849	0.928515	0.84016	0	13.3494	6.76642	1.0135	9.80579	9.10908	5.41548	2.01019	2.06137	2.03601	1.46337	1.38684	0	0.382067	0	0	7.42824
ENSDARG00000045837											12.7368	0.222502	0.40309	0.394853	0.524376	17.3929	21.3742	9.27474	12.3856	9.57041	16.4998	10.76	6.16368	13.8813	13.1706	10.4274	24.7736	10.8151	7.91713	12.7194	10.2137	9.24176	0.960777	24.156	14.2847	0	16.6698	13.6636	16.2464	26.635	18.037	29.5221	7.31687	8.32105	9.17619	12.9903	0.347621	0	17.1618
ENSDARG00000094254											0.0177385	-0.0564671	0.915732	0.740578		0	0	0	0	0	0	0	0	0	0	0	0	0	0	0	0	0	0	0	0	0	0	0	0	0	0	0	0	0	0	0	0	0.38244	0.256146
ENSDARG00000097507											4.22368	0.314727	0.345107	0.202341	0.31608	4.59436	3.43513	5.15263	10.3214	4.78521	0	0	0	0	0	0	0	6.18006	0.791713	5.56476	5.57109	9.24176	4.80389	3.17843	2.25547	7.09452	1.96116	8.19817	2.03081	5.02546	3.09206	2.54501	10.2436	6.9342	9.17619	6.87721	5.56194	6.50148	4.61063
ENSDARG00000095186											2.00697	-0.443371	0.811306	0.172619	0.27909	0.328168	0.381682	0.515263	0	9.57041	0	0	0	0	0	20.8547	8.25786	0	0	0	0	0.84016	0	3.17843	6.0146	3.04051	3.92232	5.46545	2.70774	0	0	0	0	0	0	0	0.347621	0.38244	5.89136
ENSDARG00000096986											4.44041	-0.281553	0.439597	0.302927	0.430435	0.984505	2.29009	5.66789	1.54821	0	10.9999	5.38	18.491	0	19.7559	0	8.25786	7.72507	3.95856	0.794965	0.928515	8.4016	0	3.17843	4.51095	4.05401	4.90289	5.46545	2.03081	0	3.09206	2.54501	5.12181	0	3.5293	4.58481	6.25719	4.20684	4.86678
ENSDARG00000097353											7.91382	0.496881	0.387983	0.0643751	0.127168	5.90703	4.58018	15.9732	3.09641	0	16.4998	10.76	6.16368	34.7034	19.7559	0	8.25786	10.8151	11.084	9.53958	0.928515	9.24176	5.76466	3.81411	8.27007	4.05401	3.92232	6.37635	6.09242	6.5331	0	5.59902	14.6337	5.54736	14.1172	5.34894	6.25719	6.11904	6.6598
ENSDARG00000110143	37.6884	Mapk11	ENSMUSG00000053137	19094				1	1	1	14.3404	0.288659	0.386714	0.266282	0.390195	29.207	20.2291	7.21368	2.58034	9.57041	5.49993	10.76	6.16368	6.94067	26.3412	10.4274	16.5157	9.27008	7.12541	10.3345	3.71406	5.04096	0	54.6689	13.5328	10.135	14.7087	22.7727	45.3547	22.112	15.9757	17.8151	5.8535	12.4816	0.70586	4.58481	1.73811	3.8244	24.8462
ENSDARG00000045836											87.1775	0.00471682	0.231942	0.980662	0.987929	115.843	80.9165	38.6447	21.6749	23.926	27.4996	43.04	36.9821	34.7034	85.6088	20.8547	57.805	59.483	48.2945	60.4174	33.4265	27.7253	21.1371	280.973	201.489	109.458	139.242	191.291	290.405	106.54	87.6084	108.926	14.6337	55.4736	14.1172	29.8012	30.2431	24.4762	130.122
ENSDARG00000006409	69.7802	Mapk12	ENSMUSG00000022610	29857	557810	mapk12b	mitogen-activated protein kinase 12b [Source:ZFIN;Acc:ZDB-GENE-041210-123]	1	1	1	14.8134	0.676911	0.585778	0.0466034	0.097676	16.0803	10.6871	4.12211	2.58034	4.78521	0	0	0	13.8813	6.58529	0	16.5157	2.31752	2.37514	1.58993	1.85703	2.52048	2.88233	47.6764	51.1241	31.4186	37.262	24.5945	69.0474	17.0866	6.18412	12.725	0.731687	9.70789	0.70586	0	0	2.29464	13.3196
ENSDARG00000045835											0.303665	-0.0465764	0.658339	0.864675		2.62535	0.763363	0.515263	0	0	0	0	0	0	0	0	0	0	0	0.794965	0	0.84016	0.960777	0	0	0	0	0	0	1.00509	0.515344	1.018	0	1.38684	0	0	0	0	0.256146
ENSDARG00000045834											0.0708981	-0.0289558	0.910312	0.864696		0	0	0	0.516069	0	0	0	0	0	0	0	0	0	0	0	0	0	0.960777	0	0	0	0	0	0	0	0	0	0	0.69342	0	0.382067	0	0	0
ENSDARG00000034700	46.6135	Vegfa	ENSMUSG00000023951	22339	558154	vegfab	vascular endothelial growth factor Ab [Source:ZFIN;Acc:ZDB-GENE-030131-4605]	1	1	1	1431.64	0.19325	0.170299	0.210793	0.326194	682.59	852.677	1431.4	1470.8	1124.52	907.488	1092.14	1466.96	1575.53	1587.06	4202.23	2006.66	1291.63	1505.84	1516	1755.82	1949.17	1389.28	1690.92	1286.37	1193.91	1284.56	1819.08	1261.81	620.142	707.567	627.599	1703.37	1793.19	1599.48	1238.66	1367.54	1287.29	1549.94
ENSDARG00000024465	52.381	Mrps18a	ENSMUSG00000023967	68565	558080	mrps18a	mitochondrial ribosomal protein S18A [Source:ZFIN;Acc:ZDB-GENE-041210-109]	1	1	1	262.79	-0.513533	0.134214	4.23935e-05	0.000229485	119.453	143.131	199.922	240.488	512.017	203.497	199.06	295.857	215.161	296.338	271.111	371.604	287.373	285.017	275.853	346.336	299.937	318.017	260.631	254.869	364.861	227.494	421.75	242.343	130.16	143.266	146.592	206.336	217.734	191.994	309.092	325.374	282.623	313.011
ENSDARG00000017355	54.8736	Rsph9	ENSMUSG00000023966	75564	558005	rsph9	radial spoke head component 9 [Source:NCBI gene;Acc:558005]	1	1	1	0.726751	0.424668	0.707877	0.190454		0.656337	0.763363	0.515263	0	0	0	0	0	0	0	10.4274	0	1.54501	0	0	0.928515	0	0	0	0	0	0	0	1.35387	0.502546	0	0.509002	2.19506	2.77368	2.11758	0	0.347621	0.76488	0.512292
ENSDARG00000031956	52.9925	Tmem63a	ENSMUSG00000026519	208795	557924	tmem63a	transmembrane protein 63A [Source:ZFIN;Acc:ZDB-GENE-041210-107]	1	1	1	115.42	-0.460871	0.133901	0.000234476	0.00105259	106.983	83.5883	70.0758	59.864	110.06	93.4988	107.6	110.946	138.813	144.876	62.5642	82.5786	129.009	98.9641	127.194	96.5655	103.34	86.4699	200.877	164.65	157.093	182.388	113.863	222.712	74.8794	92.2465	83.9853	79.0222	70.7289	73.4095	102.012	100.81	99.0519	142.673
ENSDARG00000070220	26.4095	Pou5f2	ENSMUSG00000093668	75507	30547	pou3f2a	POU class 3 homeobox 2a [Source:ZFIN;Acc:ZDB-GENE-980526-139]	1	1	1	0.700807	-0.283703	0.660793	0.345049		0.984505	0.381682	0	1.03214	0	0	0	0	0	0	0	0	2.31752	1.58343	2.3849	5.57109	0.84016	3.84311	0	0.751825	0	0	0	0	1.00509	1.54603	0.509002	0.731687	0.69342	0.70586	0	0.347621	0	0
ENSDARG00000075956	66.0891	Faxc	ENSMUSG00000028246	76132	797483	faxca	failed axon connections homolog, metaxin like GST domain containing a [Source:ZFIN;Acc:ZDB-GENE-100422-7]	1	1	1	0.529649	0.0747992	0.6533	0.785899		0.984505	1.52673	1.54579	0.516069	0	0	0	0	0	6.58529	0	0	0	0.791713	0	0	0	0	0.635685	0	0	0	0	0	2.51273	1.54603	0.509002	0	0	0	0	0	0.38244	1.28073
ENSDARG00000009607	92.9329	Ccnc	ENSMUSG00000028252	51813	335429	ccnc	cyclin C [Source:ZFIN;Acc:ZDB-GENE-030131-7369]	1	1	1	173.608	0.0812342	0.102671	0.412387	0.541704	174.257	198.093	154.064	169.27	114.845	203.497	91.46	209.565	194.339	125.121	250.257	165.157	180.767	173.385	181.252	157.848	150.389	166.214	145.572	169.912	266.551	188.271	170.34	196.988	166.343	189.646	185.277	173.41	158.1	167.289	144.803	143.22	170.951	180.327
ENSDARG00000054321											0.386174	-0.0281544	0.910314	0.868342		0	0	0	0	0	0	0	0	0	13.1706	0	0	0	0	0	0	0	0	0	0	0	0	0	0	0	0	0	0.731687	0	0	0	0	0	0
ENSDARG00000024654	66.6055	Pgm3	ENSMUSG00000056131	109785	474321	pgm3	phosphoglucomutase 3 [Source:ZFIN;Acc:ZDB-GENE-041024-13]	1	1	1	25.9724	0.11876	0.255463	0.566255	0.681834	38.3957	38.1682	13.9121	34.0605	14.3556	21.9997	37.66	18.491	20.822	46.0971	10.4274	0	21.6302	31.6685	22.259	14.8562	21.8442	15.3724	36.2341	37.5912	11.1485	16.6698	20.9509	51.4471	40.2037	46.3809	49.3732	13.1704	28.4302	16.9407	19.8675	15.2953	19.8869	15.6249
ENSDARG00000040610											9.23217	2.20239	0.773681	9.07147e-05	0.000453259	17.3929	29.3895	17.0037	21.1588	0	10.9999	5.38	6.16368	20.822	6.58529	31.2821	8.25786	10.8151	0	7.94965	0.928515	0.84016	0	0	0	4.05401	1.96116	1.82182	0.676935	14.0713	29.8899	22.3961	19.7555	0	31.7637	2.67447	2.08573	3.8244	0.256146
ENSDARG00000003200	47.6726	Foxm1	ENSMUSG00000001517	14235	394072	foxm1	forkhead box M1 [Source:ZFIN;Acc:ZDB-GENE-040426-1275]	1	1	1	32.6455	-0.39604	0.292424	0.0804454	0.151942	33.4732	34.733	8.24421	9.8053	9.57041	21.9997	16.14	12.3274	48.5847	26.3412	31.2821	16.5157	27.0377	15.0425	34.9785	15.7848	6.72128	9.60777	90.903	72.927	26.3511	56.8736	78.3381	73.7859	45.7317	54.6264	46.8281	3.65843	9.70789	3.5293	8.40548	11.8191	8.41368	59.4259
ENSDARG00000100253											8.53549	-0.435765	0.639619	0.175288	0.282413	8.86055	8.77868	5.66789	0.516069	4.78521	10.9999	5.38	18.491	20.822	13.1706	10.4274	8.25786	10.8151	2.37514	9.53958	6.4996	2.52048	0	22.249	0.751825	10.135	0.980579	15.4854	21.6619	13.5688	22.1598	12.216	0	2.08026	0	0	0	4.97172	10.2458
ENSDARG00000091640											15.5749	0.388134	0.238908	0.0507171	0.104584	22.6436	29.0078	8.24421	20.6427	14.3556	0	21.52	6.16368	6.94067	6.58529	10.4274	49.5471	20.8577	13.4591	23.849	9.28515	9.24176	15.3724	14.6208	17.292	7.09452	6.86405	20.04	14.8926	23.1171	22.6751	24.9411	17.5605	13.175	17.6465	9.16961	13.5572	8.79612	15.3688
ENSDARG00000073858	30.3514	Pex26	ENSMUSG00000067825	74043	334644	pex26	peroxisomal biogenesis factor 26 [Source:ZFIN;Acc:ZDB-GENE-030131-6584]	1	1	1	67.7304	-0.130898	0.111676	0.221469	0.338935	52.8351	48.0919	75.7437	65.0246	19.1408	54.9993	102.22	147.928	55.5254	72.4382	52.1368	82.5786	64.1181	62.5453	65.1872	76.1382	80.6553	74.9406	57.8474	67.6642	74.9993	71.5823	81.0708	50.0932	48.2445	49.473	59.0442	78.2905	59.6342	66.3509	72.9748	83.0815	68.8392	70.1841
ENSDARG00000088078											35.7084	0.904869	0.351023	0.000846528	0.0032311	29.8633	28.2444	120.572	26.3195	23.926	32.9996	32.28	30.8184	27.7627	6.58529	31.2821	24.7736	20.8577	21.3762	24.6439	16.7133	25.2048	26.9018	81.3677	25.562	12.162	41.1843	36.4363	51.4471	55.2801	42.2582	61.0802	40.2428	39.525	45.8809	24.4523	23.9859	24.8586	25.3585
ENSDARG00000099560	71.7647	Etfrf1	ENSMUSG00000040370	67636	553589	lyrm5a	LYR motif containing 5a [Source:NCBI gene;Acc:553589]	1	1	1	175.059	-0.0146078	0.181862	0.928592	0.954457	118.141	116.031	188.071	176.495	200.979	170.498	129.12	147.928	263.746	250.241	500.513	231.22	201.624	201.095	202.716	238.628	224.323	245.959	119.509	129.314	80.0668	77.4657	223.172	69.0474	93.9762	124.713	105.363	199.019	205.946	187.759	164.671	212.397	170.186	83.5037
ENSDARG00000087120	56.4309	Slc5a8	ENSMUSG00000020062	216225	100329285	slc5a8	solute carrier family 5 member 8 [Source:ZFIN;Acc:ZDB-GENE-141211-63]	1	1	1	82.5191	-0.314753	0.174451	0.0451106	0.0951336	32.1605	48.8552	63.3774	79.4746	57.4225	71.4991	112.98	80.1279	166.576	125.121	260.684	148.641	115.876	117.965	96.9858	121.635	105.86	112.411	59.1187	58.6423	28.3781	42.1649	79.249	38.5853	32.163	42.2582	43.2651	83.4123	73.5026	64.2333	82.9086	87.9482	87.1963	41.4957
ENSDARG00000099280	56.3708	Utp20	ENSMUSG00000004356	70683	557849	utp20	UTP20 small subunit processome component [Source:ZFIN;Acc:ZDB-GENE-080225-38]	1	1	1	151.34	-0.0565159	0.0986228	0.553843	0.671518	153.255	133.589	177.766	156.885	162.697	214.497	139.88	172.583	159.635	125.121	83.4189	107.352	129.781	138.55	136.734	157.848	156.27	141.234	139.851	167.657	155.066	157.873	122.973	176.003	188.957	152.542	154.736	145.606	137.991	152.466	158.558	166.163	168.274	122.182
ENSDARG00000101680	95.5801	Arl1	ENSMUSG00000060904	104303	436746	arl1	ADP-ribosylation factor-like 1 [Source:ZFIN;Acc:ZDB-GENE-040718-175]	1	1	1	286.056	0.204593	0.0777595	0.0072107	0.0206139	283.209	301.528	288.547	329.768	215.334	302.496	263.62	246.547	256.805	164.632	187.693	313.799	244.112	236.722	251.209	249.77	235.245	255.567	286.058	336.817	432.766	305.941	357.987	367.576	320.122	312.814	337.468	292.675	277.368	263.992	264.773	249.592	243.997	332.99
ENSDARG00000098745	41.6667	Tfec	ENSMUSG00000029553	21426	556894	tfec	transcription factor EC [Source:ZFIN;Acc:ZDB-GENE-041210-21]	1	1	1	42.4289	0.22653	0.30042	0.320481	0.44903	40.0365	28.2444	21.6411	11.3535	14.3556	10.9999	26.9	12.3274	20.822	13.1706	10.4274	24.7736	16.9952	10.2923	15.8993	0.928515	14.2827	9.60777	163.371	90.2189	81.0803	104.922	121.151	122.525	43.219	38.6508	57.5172	4.39012	22.1895	6.35274	6.87721	12.5144	9.561	47.6432
ENSDARG00000074223	47.4708	Mdfic	ENSMUSG00000041390	16543	100150512	si:ch211-262n1.4	si:ch211-262n1.4 [Source:ZFIN;Acc:ZDB-GENE-070705-162]	1	1	1	159.906	0.318717	0.173615	0.0416599	0.0890065	259.581	255.345	132.938	172.367	90.9189	65.9991	199.06	172.583	145.754	131.706	187.693	107.352	170.724	127.466	145.479	106.779	148.708	104.725	204.691	202.241	54.7292	166.698	198.578	136.741	219.11	226.236	246.866	184.385	160.18	164.465	119.969	112.282	145.327	162.653
ENSDARG00000093020											0	0	1.13591			0	0	0	0	0	0	0	0	0	0	0	0	0	0	0	0	0	0	0	0	0	0	0	0	0	0	0	0	0	0	0	0	0	0
ENSDARG00000091974											118.42	-0.0719252	0.217669	0.699476	0.789884	38.3957	40.8399	132.938	55.7354	153.127	197.997	48.42	154.092	90.2287	92.1941	208.547	41.2893	74.1607	117.173	73.9318	225.629	110.901	146.038	97.2599	160.89	175.336	113.747	118.418	182.773	16.0815	24.7365	26.4681	205.604	129.67	164.465	140.601	141.482	145.327	149.589
ENSDARG00000005453	82.3529	Foxp2	ENSMUSG00000029563	114142	555242	foxp2	forkhead box P2 [Source:ZFIN;Acc:ZDB-GENE-041203-2]	1	1	1	86.7746	0.126917	0.247401	0.531756	0.652213	29.5352	22.9009	192.193	35.6087	138.771	93.4988	118.36	61.6368	145.754	131.706	281.539	74.3207	96.5634	117.965	58.8274	151.348	180.634	138.352	17.1635	16.5401	17.2296	11.7669	8.19817	29.7852	15.5789	17.5217	21.8871	165.361	107.48	217.405	122.644	116.801	118.939	18.6987
ENSDARG00000090468	11.5007	Ppp1r3a	ENSMUSG00000042717	140491	101883146	ppp1r3aa	protein phosphatase 1, regulatory subunit 3Aa [Source:ZFIN;Acc:ZDB-GENE-110914-122]	1	1	1	127.078	2.46636	0.452046	2.22801e-09	3.06741e-08	102.717	122.138	389.024	248.745	4.78521	10.9999	59.18	67.8005	270.686	184.388	490.086	280.767	99.6534	65.7121	141.504	29.7125	113.422	9.60777	127.773	42.854	20.2701	61.7765	127.527	37.2314	163.328	151.511	168.989	256.822	255.179	155.995	34.004	31.9812	39.0089	120.389
ENSDARG00000099281											195.731	-0.138275	0.0964044	0.138793	0.235185	247.111	219.085	178.796	166.174	124.415	192.497	145.26	221.893	173.517	283.168	271.111	231.22	227.89	197.136	189.997	212.63	199.958	216.175	157.014	174.423	195.606	146.106	231.371	157.726	246.75	219.536	237.195	160.971	192.077	160.936	171.166	206.835	173.245	174.436
ENSDARG00000068701	92.3077	Gpr85	ENSMUSG00000048216	64450	793299	gpr85	G protein-coupled receptor 85 [Source:NCBI gene;Acc:793299]	1	1	1	12.6343	0.873052	0.398987	0.00280648	0.00914411	21.0028	25.9543	5.66789	16.5142	9.57041	5.49993	10.76	12.3274	20.822	26.3412	10.4274	8.25786	11.5876	11.084	17.4892	0.928515	5.88112	8.64699	6.35685	9.77372	23.3106	5.88347	12.7527	18.9542	12.0611	25.7672	18.8331	15.3654	9.70789	16.2348	4.58481	5.90956	4.97172	18.4425
ENSDARG00000097967											0.0257921	-0.0628741	0.917447	0.712762		0	0	0	0	0	0	0	0	0	0	0	0	0	0	0	0.928515	0	0	0	0	0	0	0	0	0	0	0	0	0	0	0	0	0	0
ENSDARG00000068705	60.7929	Tmem168	ENSMUSG00000029569	101118	100034546	tmem168a	transmembrane protein 168a [Source:NCBI gene;Acc:100034546]	1	1	1	70.8441	0.756615	0.182606	3.74015e-06	2.62649e-05	74.1661	80.5348	62.3468	66.0568	28.7112	38.4995	37.66	55.4731	13.8813	85.6088	31.2821	41.2893	46.3504	48.2945	36.5684	33.4265	32.7662	38.4311	121.416	94.7299	185.471	156.893	86.5362	137.418	80.91	72.1481	80.9312	62.9251	63.7947	63.5274	36.2964	40.6717	29.8303	176.485
ENSDARG00000068708	62.7635	Ifrd1	ENSMUSG00000001627	15982	555178	ifrd1	interferon-related developmental regulator 1 [Source:ZFIN;Acc:ZDB-GENE-030131-6132]	1	1	1	824.876	0.35238	0.195527	0.040132	0.0862794	1113.48	1267.95	847.093	973.821	401.957	494.994	532.62	647.187	680.186	566.335	1167.86	726.691	648.133	726.792	782.246	491.184	526.78	676.387	532.704	645.065	1501	677.58	1298.04	614.657	2383.58	1218.27	1713.81	504.864	753.748	538.572	557.054	580.18	458.928	776.379
ENSDARG00000024874	78.1736	Dock4	ENSMUSG00000035954	238130	654774	dock4b	dedicator of cytokinesis 4b [Source:ZFIN;Acc:ZDB-GENE-060130-74]	1	1	1	135.115	0.795944	0.175243	5.17079e-07	4.38129e-06	234.969	194.276	132.938	86.6995	76.5633	27.4996	91.46	36.9821	166.576	158.047	156.41	74.3207	90.3833	115.59	124.015	71.4956	69.7333	62.4505	254.91	219.533	90.2018	201.999	182.182	211.204	231.171	185.008	210.218	116.338	118.575	105.879	61.1307	54.9242	57.366	182.376
ENSDARG00000096138											0	0	1.13591			0	0	0	0	0	0	0	0	0	0	0	0	0	0	0	0	0	0	0	0	0	0	0	0	0	0	0	0	0	0	0	0	0	0
ENSDARG00000084778											0	0	1.13591			0	0	0	0	0	0	0	0	0	0	0	0	0	0	0	0	0	0	0	0	0	0	0	0	0	0	0	0	0	0	0	0	0	0
ENSDARG00000107521											0	0	1.13591			0	0	0	0	0	0	0	0	0	0	0	0	0	0	0	0	0	0	0	0	0	0	0	0	0	0	0	0	0	0	0	0	0	0
ENSDARG00000110906											0	0	1.13591			0	0	0	0	0	0	0	0	0	0	0	0	0	0	0	0	0	0	0	0	0	0	0	0	0	0	0	0	0	0	0	0	0	0
ENSDARG00000113211											0.0387588	0	0.90851	1		0	0	0	0	0	0	0	0	0	0	0	0	0	0	0	0	0	0	0.635685	0	0	0	0	0	0	0	0.509002	0	0	0	0	0	0	0
ENSDARG00000102702	57.932	Lrrn3	ENSMUSG00000036295	16981	100535105	lrrn3b	leucine rich repeat neuronal 3b [Source:ZFIN;Acc:ZDB-GENE-170217-3]	1	1	1	11.7286	0.178822	0.407642	0.493088	0.618111	2.95352	3.43513	4.63737	3.61248	14.3556	16.4998	5.38	0	6.94067	19.7559	0	0	3.86253	6.3337	3.97483	7.42812	6.72128	8.64699	28.6058	36.8394	30.4051	19.6116	33.7036	42.6469	2.01019	1.54603	2.54501	8.78024	4.85394	8.47033	0	0.347621	0	26.3831
ENSDARG00000102461											1.02739	0.4244	0.694902	0.190064	0.30128	0.328168	0.381682	1.03053	0	0	5.49993	0	6.16368	0	0	0	0	0.772507	0	0	0	0.84016	1.92155	2.54274	0	2.02701	0	0	0	0.502546	0	1.527	4.39012	2.77368	4.23516	0.382067	0	0	0.512292
ENSDARG00000101296											0.18064	-0.183532	0.794244	0.482654		0	0	0	0	0	0	0	0	0	0	0	0	0	0	0.794965	0	0	0	1.27137	0.751825	0	0.980579	0.910908	0	0	0	0	0	0	0	0.382067	0	0	0.256146
ENSDARG00000099870											12304.3	-0.0233652	0.167687	0.878426	0.919526	4902.18	5770.26	11640.8	12363.5	14092.4	11192.4	11147.4	10768	18024.9	10655	23878.7	10991.2	11186.7	11678.6	9981.59	18619.5	15460.6	15355.1	12914.6	11605.2	15177.2	11164.9	20505.4	9545.46	3258.51	5447.7	4719.97	15200.8	13470.4	13905.5	12988	12945.4	13170.1	17576.2
ENSDARG00000070314											478.395	0.641394	0.169248	2.71853e-05	0.000155083	1122.66	1059.55	400.875	431.949	311.038	263.997	215.2	215.729	465.025	546.579	302.393	478.956	536.892	455.235	438.821	199.631	309.179	195.038	618.522	460.868	163.174	478.523	365.274	471.824	957.854	1394.52	1144.24	381.941	433.388	346.577	250.254	246.464	241.32	438.778
ENSDARG00000045822											10.051	-0.999037	0.69859	0.0131011	0.0339993	8.86055	16.0306	3.60684	4.64462	9.57041	0	80.7	6.16368	6.94067	0	0	0	18.5402	4.75028	6.35972	5.57109	2.52048	0.960777	10.8067	10.5255	10.135	0	25.5054	12.1848	20.1019	15.4603	17.8151	1.46337	3.4671	2.82344	9.55168	3.47621	10.3259	12.295
ENSDARG00000105079											20.0429	0.17848	0.229836	0.356066	0.485971	11.4859	6.10691	29.37	18.5785	33.4964	0	5.38	24.6547	34.7034	79.0235	10.4274	8.25786	23.9477	23.7514	37.3634	32.498	28.5654	29.7841	7.62823	8.27007	16.2161	7.84463	11.8418	11.5079	5.02546	6.69947	7.12602	38.7794	28.4302	33.1754	17.9572	32.6764	21.7991	12.8073
ENSDARG00000101254											4.90914	1.2725	0.537155	0.000859198	0.00327179	18.3774	7.25195	6.18316	8.2571	0	0	5.38	0	0	0	0	0	9.27008	4.75028	5.56476	0	5.88112	2.88233	4.4498	3.75912	3.04051	0.980579	2.73272	8.12322	11.056	9.79153	9.16203	7.31687	13.175	9.88205	1.52827	4.8667	2.67708	2.56146
ENSDARG00000006029	63.9935	Lta4h	ENSMUSG00000015889	16993	406575	lta4h	leukotriene A4 hydrolase [Source:ZFIN;Acc:ZDB-GENE-040426-2477]	1	1	1	208.421	0.0430228	0.191675	0.799932	0.865219	426.619	261.834	137.06	140.887	205.764	175.998	177.54	86.2915	187.398	151.462	52.1368	123.868	175.359	175.76	185.227	98.4226	118.463	122.019	291.78	312.007	288.848	141.203	306.065	452.87	328.665	295.807	312.018	93.6559	239.23	116.467	149.006	146.696	141.503	220.03
ENSDARG00000018688	64.7059	Elk3	ENSMUSG00000008398	13713	557074	elk3	ETS transcription factor ELK3 [Source:ZFIN;Acc:ZDB-GENE-030716-2]	1	1	1	489.69	0.1774	0.0770862	0.0188302	0.0458505	576.264	574.813	430.76	520.197	492.876	285.996	505.72	369.821	409.5	401.703	260.684	445.924	460.414	338.853	387.943	371.406	453.686	383.35	565.76	584.168	723.641	589.328	695.023	582.164	641.249	575.639	571.609	447.061	468.752	452.457	423.712	383.426	418.772	629.863
ENSDARG00000112117											1.79096	-0.194374	0.869102	0.40986	0.539205	0	0	0	0	4.78521	5.49993	10.76	0	0	0	0	41.2893	0	0	0	0	0	0	0	0	0	0	0	0	0.502546	0	0	0	1.38684	0	0	0	0	0
ENSDARG00000079470	90.4943	Cdk17	ENSMUSG00000020015	237459	798487	cdk17	cyclin-dependent kinase 17 [Source:ZFIN;Acc:ZDB-GENE-041210-15]	1	1	1	55.8642	0.180809	0.218942	0.333593	0.462931	86.9646	69.4661	62.3468	37.1569	33.4964	54.9993	43.04	30.8184	124.932	92.1941	10.4274	222.962	80.3407	72.8376	87.4462	39.9261	67.2128	50.9212	29.8772	24.8102	24.3241	40.2037	10.9309	28.4313	77.8947	57.2032	69.7332	62.9251	44.3789	65.645	36.6784	46.9289	45.8928	13.0635
ENSDARG00000105096											48.4274	2.98464	0.854683	5.65559e-06	3.81065e-05	491.268	309.544	23.7021	20.6427	0	5.49993	5.38	6.16368	0	0	20.8547	8.25786	2.31752	0	3.97483	0.928515	0	4.80389	5.08548	29.3212	6.08102	0.980579	5.46545	36.5545	514.105	29.3746	53.4452	14.6337	29.8171	70.586	2.67447	1.39049	1.52976	0
ENSDARG00000104976											14.2563	0.931442	0.590615	0.0111142	0.0295416	14.4394	12.5955	13.3968	2.06427	4.78521	5.49993	5.38	0	0	0	0	8.25786	8.49758	6.3337	11.1295	2.78554	2.52048	0	66.1113	27.0657	14.189	33.3397	32.7927	47.3855	23.6197	12.8836	27.4861	2.92675	6.9342	3.5293	1.52827	2.78097	1.14732	7.68439
ENSDARG00000086740											812.719	0.069743	0.114449	0.524323	0.646063	513.255	574.431	847.093	941.825	899.619	879.988	785.48	943.043	978.635	1126.09	1167.86	1081.78	889.928	1051.39	857.768	1137.43	934.258	1086.64	680.819	581.912	423.644	634.435	772.45	394.653	383.443	513.282	453.52	995.094	1180.2	1039.73	879.137	992.112	906	614.239
ENSDARG00000027799	45.1852	Ucma	ENSMUSG00000026668	68527	100037325	ucmaa	upper zone of growth plate and cartilage matrix associated a [Source:ZFIN;Acc:ZDB-GENE-070410-71]	1	1	1	17.219	-0.834414	0.327141	0.00108678	0.00403	3.93802	6.48859	3.09158	8.77317	19.1408	5.49993	5.38	24.6547	62.4661	6.58529	10.4274	33.0314	30.1278	22.9597	46.108	12.9992	17.6434	7.68622	17.7992	27.0657	30.4051	20.5922	32.7927	21.6619	1.50764	5.66878	6.61702	4.39012	10.4013	4.94102	12.2261	12.862	13.003	26.3831
ENSDARG00000045815	46.4586	Mcm10	ENSMUSG00000026669	70024	553396	mcm10	minichromosome maintenance 10 replication initiation factor [Source:NCBI gene;Acc:553396]	1	1	1	14.0559	-0.0122298	0.368213	0.960658	0.974773	13.1267	12.5955	2.57632	6.70889	4.78521	10.9999	5.38	18.491	0	13.1706	0	8.25786	8.49758	6.3337	9.53958	2.78554	4.2008	2.88233	33.0556	16.5401	55.7427	34.3203	32.7927	33.1698	19.0968	20.0984	18.3241	0.731687	4.85394	2.11758	0.382067	0.347621	5.7366	22.5409
ENSDARG00000078073	53.917	Nudt5	ENSMUSG00000025817	53893	415176	nudt5	nudix (nucleoside diphosphate linked moiety X)-type motif 5 [Source:ZFIN;Acc:ZDB-GENE-040625-63]	1	1	1	134.276	0.53957	0.126783	6.05142e-06	4.0546e-05	172.945	183.589	127.785	172.883	62.2077	98.9987	64.56	98.6189	173.517	276.582	135.556	255.994	203.169	137.758	166.148	107.708	120.983	89.3523	89.6316	107.511	111.485	99.0385	121.151	90.0324	212.577	179.34	203.092	127.314	158.1	114.349	86.7292	89.6863	92.5505	92.7249
ENSDARG00000075025	67.2414	Cdc123	ENSMUSG00000039128	98828	393694	cdc123	cell division cycle 123 homolog (S. cerevisiae) [Source:NCBI gene;Acc:393694]	1	1	1	76.9599	0.384171	0.107163	0.000183748	0.000847571	85.3238	89.3135	95.3237	89.2799	71.7781	38.4995	80.7	80.1279	117.991	72.4382	41.7094	140.384	99.6534	87.0884	78.7016	71.4956	74.7742	73.9798	55.9403	53.3795	69.9317	42.1649	85.6253	54.8318	96.4889	78.8476	82.4583	95.1193	87.371	98.8205	69.5362	63.9623	72.2811	65.5734
ENSDARG00000074905	72.9792	Camk1d	ENSMUSG00000039145	227541	100144566	camk1da	calcium/calmodulin-dependent protein kinase 1Da [Source:ZFIN;Acc:ZDB-GENE-080402-7]	1	1	1	7.52944	-0.0105298	0.368064	0.966117	0.978292	10.5014	16.794	4.63737	6.19282	9.57041	10.9999	10.76	0	0	13.1706	0	0	3.86253	3.16685	5.56476	6.4996	0.84016	2.88233	18.4349	9.77372	1.0135	0.980579	8.19817	16.9234	28.6451	9.27619	16.7971	3.65843	4.85394	2.11758	3.05654	6.25719	2.67708	6.40365
ENSDARG00000026052	60.8696	Ccdc3	ENSMUSG00000026676	74186	560952	ccdc3a	coiled-coil domain containing 3a [Source:ZFIN;Acc:ZDB-GENE-041210-326]	1	1	1	7.92862	-0.143901	0.475906	0.597624	0.707855	31.176	35.4964	0	0.516069	0	10.9999	5.38	0	0	13.1706	0	8.25786	5.40755	3.16685	2.3849	0.928515	0	0	11.4423	0.751825	6.08102	7.84463	4.55454	5.41548	26.635	42.2582	40.7201	0.731687	2.08026	0.70586	0	1.39049	1.14732	6.14751
ENSDARG00000002663	42.94	Optn	ENSMUSG00000026672	71648	336159	optn	optineurin [Source:NCBI gene;Acc:336159]	1	1	1	445.384	0.87027	0.182648	1.39361e-07	1.34537e-06	914.934	839.7	860.489	541.356	239.26	247.497	338.94	314.348	249.864	362.191	218.975	330.314	273.467	273.141	269.493	316.624	323.462	297.841	316.571	278.927	301.011	235.339	354.343	321.544	1971.99	608.621	1239.42	463.158	504.117	460.221	293.428	286.092	296.391	255.378
ENSDARG00000074547											0.18924	-0.0928687	0.868748	0.653353		0	0.381682	0	0	0	0	0	0	0	0	0	0	0	0	0	0	0	0	0	0	0	0	0	0	4.52292	0.515344	0.509002	0	0	0	0	0	0.38244	0
ENSDARG00000076313											0.0967087	-0.0281543	0.910314	0.868343		0	0	0.515263	0	0	0	0	0	0	0	0	0	0	0	0	0	0	0	0	0	0	1.96116	0	0	1.00509	0	0	0	0	0	0	0	0	0
ENSDARG00000074613											0.422596	0.106089	0.727361	0.690104		0.656337	1.52673	2.06105	1.03214	0	0	0	0	0	0	0	0	0	0	0	0	0	0.960777	0	0.751825	0	5.88347	0	0.676935	0	0	0.509002	0	0	0	0	0	0	0
ENSDARG00000039393											5.29599	1.54361	0.690044	0.000870136	0.00330894	10.5014	10.3054	7.21368	16.5142	0	5.49993	5.38	6.16368	0	13.1706	20.8547	0	3.86253	0	3.97483	0.928515	4.2008	0.960777	0.635685	1.50365	0	0.980579	0.910908	1.35387	12.5637	15.4603	17.8151	10.2436	9.70789	4.23516	0	2.78097	2.67708	0.256146
ENSDARG00000039392	46.5846	Wnk1	ENSMUSG00000045962	232341	561159	wnk1b	WNK lysine deficient protein kinase 1b [Source:ZFIN;Acc:ZDB-GENE-030131-2656]	1	1	1	1237.56	0.0916816	0.108021	0.377415	0.507702	1375.68	1182.07	1665.85	1245.79	1689.18	1347.48	1162.08	1319.03	1478.36	1540.96	1115.73	1346.03	1278.5	1495.55	1437.3	1508.84	1413.15	1241.32	876.61	987.897	540.197	1032.55	591.179	835.338	1164.4	1407.92	1175.28	1516.79	1366.04	1611.48	1386.9	1278.9	1473.54	728.224
ENSDARG00000108662											0.159891	-0.0628741	0.917447	0.712762		0	0	0	0	0	5.49993	0	0	0	0	0	0	0	0	0	0	0	0	0	0	0	0	0	0	0	0	0	0	0	0	0	0	0	0.256146
ENSDARG00000081119											0.0139596	0	0.90851	1		0	0	0	0	0	0	0	0	0	0	0	0	0	0	0	0	0	0	0	0	0	0	0	0	0.502546	0	0	0	0	0	0	0	0	0
ENSDARG00000079824	50	Ninj2	ENSMUSG00000041377	29862	799267	ninj2	ninjurin 2 [Source:ZFIN;Acc:ZDB-GENE-100422-19]	1	1	1	0.423174	-0.185307	0.729375	0.504915		1.96901	1.52673	0	0.516069	0	0	0	0	0	0	0	0	0	0.791713	0	0	0	0	4.4498	0	0	0	0	0	1.00509	1.03069	0.509002	0	0	0.70586	1.52827	0.695243	0	0.256146
ENSDARG00000076014	82.7996	Erc1	ENSMUSG00000030172	111173	560003	si:dkey-222l13.1	si:dkey-222l13.1 [Source:ZFIN;Acc:ZDB-GENE-110411-39]	1	1	1	56.6596	-0.132877	0.21635	0.473754	0.601091	97.1379	80.1531	73.6826	40.2533	47.8521	87.9988	64.56	73.9642	27.7627	52.6824	31.2821	57.805	43.2604	49.0862	46.903	64.0675	57.971	33.6272	50.8548	49.6204	22.2971	74.524	36.4363	20.3081	147.749	45.3502	104.345	45.3646	45.7658	57.8806	57.6921	65.3528	59.2782	36.8851
ENSDARG00000031930	82.0408	Erc1	ENSMUSG00000030172	111173		erc1b	ELKS/RAB6-interacting/CAST family member 1b [Source:ZFIN;Acc:ZDB-GENE-041210-51]	1	1	1	0	0	1.13591			0	0	0	0	0	0	0	0	0	0	0	0	0	0	0	0	0	0	0	0	0	0	0	0	0	0	0	0	0	0	0	0	0	0
ENSDARG00000109986											0.0336475	-0.0413229	0.912333	0.808109		0	0	0	0.516069	0	0	0	0	0	0	0	0	0	0	0	0	0	0	0	0	0	0	0	0	0	0	0	0	0	0	0	0.695243	0	0
ENSDARG00000102464	80.7163	Wnt5b	ENSMUSG00000030170	22419	30105	wnt5b	wingless-type MMTV integration site family, member 5b [Source:NCBI gene;Acc:30105]	1	1	1	51.5941	0.559255	0.185417	0.000671625	0.00263231	70.228	77.863	44.3126	67.605	33.4964	27.4996	37.66	67.8005	62.4661	32.9265	41.7094	74.3207	37.0803	60.9619	53.2627	34.355	47.8891	24.0194	64.2042	45.8613	45.6077	43.1455	32.7927	77.1706	60.3056	85.0317	65.6612	57.8033	55.4736	62.1157	36.6784	38.2384	34.4196	67.8787
ENSDARG00000081240											0.495657	-0.0780371	0.905974	0.666955		0	0	0	0	0	0	0	0	0	0	0	16.5157	0	0	0	0	0	0	0	0	0	0	0	0	0	0	0	0	0	0	0.382067	0.695243	0	0
ENSDARG00000045801	92.75	Fbxl14	ENSMUSG00000030019	101358	324835	fbxl14b	F-box and leucine-rich repeat protein 14b [Source:ZFIN;Acc:ZDB-GENE-030131-3556]	1	1	1	140.885	0.503912	0.169168	0.000966793	0.00363178	228.077	209.543	221.048	150.176	258.401	87.9988	80.7	55.4731	69.4067	144.876	62.5642	173.415	108.151	102.131	88.2412	118.85	136.946	132.587	155.743	121.044	70.9452	93.155	124.794	146.218	247.253	180.886	238.213	178.532	199.705	170.818	115.384	104.286	136.913	106.045
ENSDARG00000096855											1.23479	-0.550412	0.881362	0.11113	0.196747	0.328168	0	0	0	0	5.49993	5.38	6.16368	0	13.1706	0	0	0	0.791713	0	0	0	0	0.635685	0.751825	0	0	1.82182	1.35387	3.51783	0	0.509002	0	0	0.70586	1.1462	0.347621	0	1.02458
ENSDARG00000101849	77.933	Adipor2	ENSMUSG00000030168	68465	560140	adipor2	adiponectin receptor 2 [Source:ZFIN;Acc:ZDB-GENE-041210-60]	1	1	1	1151.56	1.46374	0.222425	3.41793e-12	8.00417e-11	1598.84	1865.28	3004.5	2268.64	330.179	516.993	876.94	1312.86	1013.34	1218.28	1282.57	891.849	888.383	876.426	948.394	963.798	817.475	968.463	486.935	381.927	655.737	316.727	1017.48	297.852	2323.27	2261.84	1762.16	2278.47	2155.84	2042.76	758.403	801.615	798.917	488.471
ENSDARG00000093557											0.259074	-0.204842	0.716413	0.469978		0.656337	0.381682	0.515263	0	0	0	0	0	0	0	0	0	0	0.791713	0	0	0	0	0	0	0	0.980579	0	0.676935	0	0	0	0.731687	0	0	1.52827	0.347621	0.38244	1.28073
ENSDARG00000103537	60	Ttll12	ENSMUSG00000016757	223723	393222	ttll12	tubulin tyrosine ligase-like family, member 12 [Source:ZFIN;Acc:ZDB-GENE-040426-697]	1	1	1	49.5979	1.52532	0.276483	2.17562e-09	3.00485e-08	87.9491	77.863	76.7742	132.114	43.0669	27.4996	32.28	36.9821	34.7034	13.1706	20.8547	90.8364	32.4453	41.9608	33.3885	56.6394	32.7662	6.72544	13.9851	21.0511	56.7562	23.5339	20.04	35.8776	82.9202	81.9397	94.6743	111.948	83.2105	103.056	30.5654	38.2384	28.683	28.1761
ENSDARG00000102020	36.3636	Pnpla3	ENSMUSG00000041653	116939	436610	pnpla3	patatin-like phospholipase domain containing 3 [Source:ZFIN;Acc:ZDB-GENE-040718-27]	1	1	1	29.7613	1.02173	0.236255	9.08674e-07	7.27983e-06	38.3957	49.2369	59.7705	48.5104	4.78521	65.9991	48.42	18.491	20.822	6.58529	41.7094	33.0314	29.3553	49.0862	26.2339	33.4265	21.8442	18.2548	6.99254	8.27007	8.10803	5.88347	10.02	7.44629	31.1579	40.7122	36.6481	81.9489	47.846	65.645	25.9806	33.7193	25.6235	10.7581
ENSDARG00000101967	85.5634	Sult4a1	ENSMUSG00000018865	29859	678517	sult4a1	sulfotransferase family 4A, member 1 [Source:ZFIN;Acc:ZDB-GENE-060421-2705]	1	1	1	0.516638	-0.362929	0.807764	0.234414		0.328168	0.381682	0.515263	0	0	0	5.38	0	0	0	0	0	0	0.791713	0	0	0	0	0.635685	4.51095	1.0135	0	0.910908	0	0	0	0	0	0	0	0	1.73811	0.38244	0.256146
ENSDARG00000088181	84.6906	Mpped1	ENSMUSG00000041708	223726	799266	mpped1	metallophosphoesterase domain containing 1 [Source:ZFIN;Acc:ZDB-GENE-111104-1]	1	1	1	0.597887	-0.391327	0.72025	0.219197		1.96901	1.14504	0	0	0	0	0	0	0	0	0	0	0.772507	0	0	0	0.84016	0	0	0	2.02701	1.96116	0	0.676935	3.51783	1.54603	3.05401	0	0.69342	0	0.764134	0	0.38244	0.768439
ENSDARG00000063097	73.5708	Scube1	ENSMUSG00000016763	64706	797832	scube1	signal peptide, CUB domain, EGF-like 1 [Source:ZFIN;Acc:ZDB-GENE-050302-78]	1	1	1	27.5388	-0.096597	0.282896	0.660109	0.758829	56.1168	41.985	9.27474	17.5463	23.926	10.9999	10.76	18.491	20.822	19.7559	10.4274	66.0629	15.4501	24.5431	19.0792	20.4273	18.4835	11.5293	52.1262	43.6058	13.1755	81.388	19.1291	23.6927	57.2903	40.1968	42.2471	8.04856	21.496	12.7055	7.25928	14.9477	19.5044	26.6392
ENSDARG00000039681	77.8252	Samm50	ENSMUSG00000022437	68653	492471	samm50l	sorting and assembly machinery component 50 homolog, like [Source:NCBI gene;Acc:492471]	1	1	1	561.987	0.0361763	0.12188	0.755118	0.832833	378.706	441.606	533.813	677.082	684.285	604.992	683.26	431.458	624.661	803.406	312.821	511.987	526.85	585.076	480.159	820.807	617.517	563.015	432.266	542.817	704.385	512.843	698.666	458.285	307.056	422.582	364.954	724.37	619.918	681.155	631.175	618.418	608.462	583.757
ENSDARG00000070230	80.3279	Aldh1l2	ENSMUSG00000020256	216188	100333269	aldh1l2	aldehyde dehydrogenase 1 family, member L2 [Source:ZFIN;Acc:ZDB-GENE-100426-6]	1	1	1	50.7159	-0.507555	0.25567	0.0150159	0.0381397	56.7731	33.9697	9.27474	30.448	33.4964	49.4994	26.9	24.6547	27.7627	98.7794	10.4274	24.7736	25.4927	44.3359	36.5684	18.5703	29.4056	43.235	96.6242	130.066	78.0398	103.941	83.8035	119.141	51.2597	53.0804	35.6301	10.9753	25.6566	19.0582	32.4757	17.0334	35.1845	117.571
ENSDARG00000077926											31.9017	0.615684	0.164484	3.68787e-05	0.000203586	39.3802	37.4048	48.4347	38.1891	9.57041	32.9996	43.04	30.8184	48.5847	13.1706	41.7094	33.0314	27.0377	19.0011	24.6439	31.5695	30.2458	28.8233	29.2415	32.3285	18.2431	17.6504	27.3272	37.2314	42.2139	36.0741	32.5761	47.5597	37.4447	52.2337	29.4192	24.3335	25.241	30.9937
ENSDARG00000073881	68.8288	Slc41a2	ENSMUSG00000034591	338365	566242	slc41a2b	solute carrier family 41 member 2b [Source:ZFIN;Acc:ZDB-GENE-100427-2]	1	1	1	87.8363	0.30353	0.106047	0.00288464	0.00935687	120.11	116.795	102.022	101.149	86.1337	98.9987	86.08	67.8005	97.1694	59.2676	20.8547	99.0943	76.4782	70.4624	88.2412	61.282	84.016	75.9014	71.8325	75.1825	107.431	84.3298	85.6253	79.2014	138.2	116.468	125.214	91.4609	99.1591	93.1736	85.201	71.2624	80.6948	98.104
ENSDARG00000034375	78.125	Chst11	ENSMUSG00000034612	58250	404232	chst11	carbohydrate (chondroitin 4) sulfotransferase 11 [Source:NCBI gene;Acc:404232]	1	1	1	44.1536	1.35174	0.349025	5.32859e-06	3.60832e-05	134.549	153.054	25.7632	57.2836	9.57041	32.9996	32.28	12.3274	27.7627	6.58529	62.5642	16.5157	52.5305	22.168	35.7734	0	15.963	7.68622	38.7768	22.5547	15.2026	39.2232	15.4854	26.4005	186.947	160.787	155.754	27.8041	47.846	26.1168	13.3724	13.2096	14.1503	25.8708
ENSDARG00000039185	82.3529	Nfyb	ENSMUSG00000020248	18045	550227	nfyba	nuclear transcription factor Y, beta a [Source:ZFIN;Acc:ZDB-GENE-050417-13]	1	1	1	191.999	-0.204752	0.0947177	0.0257532	0.0595162	161.787	154.581	155.609	156.369	172.267	142.998	177.54	246.547	97.1694	210.729	198.12	255.994	194.672	173.385	192.382	160.633	185.675	207.528	240.289	227.051	264.524	193.174	224.083	304.621	145.236	157.695	161.862	181.458	149.085	146.819	189.887	169.987	187.396	278.687
ENSDARG00000058127	9.32203	Klhdc9	ENSMUSG00000045259	68874	550401	hcfc2	host cell factor C2 [Source:ZFIN;Acc:ZDB-GENE-050417-203]	1	1	1	36.885	0.342571	0.143141	0.0100565	0.0271748	46.9281	43.13	33.4921	57.2836	23.926	65.9991	26.9	43.1458	48.5847	32.9265	20.8547	16.5157	30.9003	33.2519	37.3634	30.641	37.8072	33.6272	41.9552	24.0584	27.3646	32.3591	34.6145	29.1082	38.1935	47.927	42.2471	43.9012	48.5394	50.822	37.0605	39.9765	31.3601	28.6884
ENSDARG00000045788	56.3415	Avpr1a	ENSMUSG00000020123	54140	555939	avpr1ab	arginine vasopressin receptor 1Ab [Source:ZFIN;Acc:ZDB-GENE-041210-105]	1	1	1	38.7286	0.618302	0.288874	0.00676453	0.0195266	5.90703	8.397	117.48	86.6995	52.6373	93.4988	48.42	24.6547	34.7034	13.1706	20.8547	8.25786	15.4501	20.5845	7.94965	44.5687	29.4056	121.058	10.171	23.3066	12.162	11.7669	5.46545	27.0774	5.52801	11.8529	4.58101	122.192	75.5828	113.644	60.7487	66.0481	46.2752	13.0635
ENSDARG00000045789	68.6957	Srgap1	ENSMUSG00000020121	117600	555788	srgap1b	SLIT-ROBO Rho GTPase activating protein 1b [Source:ZFIN;Acc:ZDB-GENE-041210-103]	1	1	1	5.38799	-0.0706044	0.432596	0.788166	0.857081	6.56337	7.63363	2.06105	4.12855	0	21.9997	5.38	0	6.94067	0	20.8547	8.25786	9.27008	3.95856	6.35972	2.78554	4.2008	0.960777	6.35685	3.75912	6.08102	4.90289	2.73272	8.12322	10.0509	6.69947	8.14402	2.19506	2.08026	2.82344	0	5.56194	0.38244	8.70897
ENSDARG00000045790	75.0557	BC048403	ENSMUSG00000053684	270802	555715	si:ch211-125a15.1	si:ch211-125a15.1 [Source:NCBI gene;Acc:555715]	1	1	1	106.543	0.0426486	0.177765	0.789926	0.858111	91.559	100.001	134.999	110.439	90.9189	148.498	5.38	215.729	55.5254	164.632	145.983	189.931	119.739	110.048	138.324	104.922	115.942	163.332	61.0258	54.1314	99.3233	50.9901	64.6745	87.3246	92.4685	104.615	86.0213	147.069	92.9183	134.819	110.799	119.582	119.704	79.4053
ENSDARG00000058159	68.5547	Ipo8	ENSMUSG00000040029	320727	555520	ipo8	importin 8 [Source:ZFIN;Acc:ZDB-GENE-060503-3]	1	1	1	181.944	1.05206	0.097698	2.91139e-28	5.93677e-26	367.877	282.826	261.754	303.964	133.986	219.997	91.46	184.91	159.635	105.365	93.8463	156.899	146.004	133.799	135.144	137.42	147.028	157.567	106.159	125.555	118.58	136.3	97.4671	115.079	263.837	273.132	276.388	314.625	345.323	357.165	149.388	143.568	161.39	110.399
ENSDARG00000063149	65.5963	Tmtc1	ENSMUSG00000030306	387314	555449	tmtc1	transmembrane O-mannosyltransferase targeting cadherins 1 [Source:ZFIN;Acc:ZDB-GENE-070705-219]	1	1	1	138.864	-1.11406	0.201	1.73032e-09	2.43179e-08	88.2773	122.901	60.2858	97.537	296.683	208.997	166.78	166.419	229.042	144.876	93.8463	90.8364	163.771	185.261	121.63	266.484	171.393	124.901	153.836	126.307	61.8237	132.378	92.9126	131.325	87.4431	84.001	88.5663	87.0707	96.3854	100.938	197.147	168.944	235.965	84.2721
ENSDARG00000016538											4.01152	3.21828	0.453573	3.55369e-14	1.13629e-12	8.53238	8.397	19.58	9.8053	0	0	5.38	0	0	0	0	0	0	0.791713	0	0.928515	0.84016	0	1.90706	2.25547	1.0135	0.980579	0.910908	3.38468	9.04584	5.66878	8.14402	15.3654	12.4816	19.7641	2.2924	1.39049	1.52976	0.512292
ENSDARG00000025859	40.1122	Lmf2	ENSMUSG00000022614	105847	407708	lmf2b	lipase maturation factor 2b [Source:ZFIN;Acc:ZDB-GENE-070206-11]	1	1	1	230.57	1.41371	0.31582	4.08343e-07	3.53902e-06	519.819	523.667	257.116	468.074	148.341	153.998	172.16	55.4731	34.7034	131.706	62.5642	74.3207	40.9429	162.301	33.3885	223.772	61.3317	38.4311	282.88	225.547	191.552	158.854	193.112	357.422	496.013	545.234	563.465	326.332	363.352	356.46	118.059	124.101	125.823	190.06
ENSDARG00000058042	15.7303	Kitl	ENSMUSG00000019966	17311	553181	kitlgb	kit ligand b [Source:ZFIN;Acc:ZDB-GENE-070424-2]	1	1	1	0.41548	-0.23448	0.821027	0.378718		0.328168	0	0.515263	0	0	0	10.76	0	0	0	0	0	0	0	0.794965	0	0	0	0	0	0	0.980579	0	0	0	0	0	0	0	0	0.382067	0	0.38244	0.512292
ENSDARG00000088044											0.348049	0.0203735	0.67334	0.939959		0	0	1.03053	0.516069	4.78521	0	0	0	0	0	0	0	1.54501	0	0	0.928515	0	0.960777	0	0	0	0	0	0	0	0	0	0.731687	0.69342	0.70586	0.382067	0	0	0
ENSDARG00000091656	91.6667	Lsm8	ENSMUSG00000044155	76522	566017	lsm8	LSM8 homolog, U6 small nuclear RNA associated [Source:ZFIN;Acc:ZDB-GENE-070629-3]	1	1	1	70.888	-0.25558	0.150826	0.0668308	0.130968	45.2872	43.8934	63.8926	75.346	62.2077	87.9988	59.18	55.4731	76.3474	131.706	72.9915	74.3207	70.2981	74.421	75.5217	80.7808	73.9341	107.607	68.654	50.3722	109.458	50.9901	75.6053	91.3863	45.2292	54.6264	59.0442	63.6568	63.1013	48.7044	71.4466	73.3481	77.6353	83.5037
ENSDARG00000099821	61.6438	Tymp	ENSMUSG00000022615	72962		tymp	thymidine phosphorylase [Source:ZFIN;Acc:ZDB-GENE-100415-1]	1	1	1	1.73203	0.21267	0.612524	0.463943	0.5917	1.64084	1.52673	0.515263	0	0	0	0	0	0	0	0	0	3.86253	0	0.794965	0	0	1.92155	3.17843	8.27007	9.12153	7.84463	1.82182	0	0	0	0.509002	0	3.4671	7.0586	1.91034	2.78097	0.76488	2.30532
ENSDARG00000063054											405.641	-0.282754	0.159204	0.0525464	0.107688	358.032	333.208	336.982	311.189	521.588	362.995	527.24	554.731	353.974	289.753	302.393	247.736	391.661	300.059	324.346	389.976	455.367	424.663	547.325	571.387	308.105	769.754	228.638	465.055	326.153	262.825	251.447	391.453	349.484	456.692	466.122	434.527	513.234	535.858
ENSDARG00000075501	44.5055	Cdnf	ENSMUSG00000039496	227526	100037317	cdnf	cerebral dopamine neurotrophic factor [Source:ZFIN;Acc:ZDB-GENE-070410-37]	1	1	1	85.1589	0.63586	0.152741	5.77108e-06	3.88483e-05	63.3365	79.7715	140.667	149.144	100.489	87.9988	86.08	135.601	76.3474	6.58529	156.41	74.3207	90.3833	61.7536	64.3922	117.921	95.7782	95.1169	29.8772	42.1022	56.7562	48.0484	30.06	44.0008	40.7063	61.8412	70.7512	207.799	144.925	181.406	102.394	107.763	92.9329	42.008
ENSDARG00000058030	68.0556	Hspa14	ENSMUSG00000109865	50497	565232	hspa14	heat shock protein 14 [Source:NCBI gene;Acc:565232]	1	1	1	327.671	0.630395	0.088068	1.51903e-13	4.41315e-12	414.477	429.392	435.913	604.316	373.246	340.996	274.38	357.494	284.568	283.168	198.12	189.931	285.055	277.891	272.673	295.268	267.171	335.311	201.512	240.584	268.578	247.106	191.291	255.205	454.302	444.742	446.394	515.839	444.483	496.22	330.488	321.897	324.309	201.843
ENSDARG00000045704	48.3568	Dclre1c	ENSMUSG00000026648	227525	566285	dclre1c	DNA cross-link repair 1C, PSO2 homolog (S. cerevisiae) [Source:NCBI gene;Acc:566285]	1	1	1	40.2727	-0.213236	0.166973	0.160422	0.263891	26.5816	29.0078	36.0684	29.4159	57.4225	43.9994	21.52	43.1458	48.5847	72.4382	31.2821	41.2893	49.4404	34.8354	61.2123	29.7125	42.8481	53.8035	36.2341	36.8394	61.8237	31.3785	37.3472	59.5703	22.6146	26.7979	27.9951	43.1695	31.2039	33.1754	43.5557	37.8907	39.0089	53.0223
ENSDARG00000045705	68.4783	Meig1	ENSMUSG00000026650	104362	541343	meig1	meiosis/spermiogenesis associated 1 [Source:NCBI gene;Acc:541343]	1	1	1	2.95448	-0.184589	0.47794	0.502326	0.62652	1.96901	1.90841	1.54579	2.06427	0	0	0	6.16368	0	0	0	0	6.95256	7.12541	6.35972	2.78554	1.68032	2.88233	3.17843	0.751825	15.2026	3.92232	5.46545	6.09242	4.02037	3.09206	2.54501	0.731687	0.69342	0.70586	3.4386	0	0.38244	4.61063
ENSDARG00000033179	72.8	Tmem243	ENSMUSG00000079659	652925	405855	tmem243b	transmembrane protein 243, mitochondrial b [Source:ZFIN;Acc:ZDB-GENE-040426-2205]	1	1	1	69.3445	-0.21534	0.135005	0.0894906	0.165449	43.6464	37.7865	67.4995	60.38	14.3556	137.498	75.32	80.1279	90.2287	85.6088	114.701	49.5471	61.8006	76.0044	66.7771	85.4234	89.8971	94.1562	53.3976	72.927	80.0668	70.6017	55.5654	73.7859	24.1222	42.2582	40.7201	84.144	71.4223	63.5274	82.5265	78.9101	72.2811	61.2189
ENSDARG00000109844											0.717408	-0.107864	0.517072	0.696026		0.656337	0.381682	1.03053	0.516069	0	0	5.38	0	0	0	0	0	0.772507	3.16685	0	0.928515	1.68032	0.960777	0.635685	0	0	0	0.910908	0	0	0	0	1.46337	0	2.11758	1.52827	1.73811	0.38244	1.02458
ENSDARG00000110426											1.2059	0.210617	0.475789	0.446032	0.574487	0.984505	0.763363	1.54579	2.58034	0	0	5.38	0	0	0	10.4274	0	0.772507	0.791713	0.794965	0	0.84016	2.88233	0.635685	1.50365	0	0	0.910908	0.676935	0	0.515344	1.527	2.19506	0	2.82344	1.52827	1.39049	0.38244	0.256146
ENSDARG00000096009											0.182925	0	0.90851	1		0	0	0	0	0	0	0	0	0	6.58529	0	0	0	0	0	0	0	0	0	0	0	0	0	0	0	0	0	0	0	0	0	0	0	0
ENSDARG00000025824	65.7364	Dmtf1	ENSMUSG00000042508	23857	436938	dmtf1	cyclin D binding myb-like transcription factor 1 [Source:NCBI gene;Acc:436938]	4	0	1	92.4139	0.262397	0.115644	0.0174038	0.0430826	116.5	108.016	108.205	100.633	100.489	54.9993	75.32	104.783	145.754	125.121	166.838	148.641	118.194	121.924	116.86	93.78	105.02	110.489	40.0482	47.3649	40.5401	25.4951	44.6345	58.8934	94.9813	98.4307	101.291	132.435	106.787	121.408	86.3472	92.1197	87.9612	50.9731
ENSDARG00000025824	65.7364	4932411N23Rik	ENSMUSG00000058670	237029	436938	dmtf1	cyclin D binding myb-like transcription factor 1 [Source:NCBI gene;Acc:436938]	4	0	0	92.4139	0.262397	0.115644	0.0174038	0.0430826	116.5	108.016	108.205	100.633	100.489	54.9993	75.32	104.783	145.754	125.121	166.838	148.641	118.194	121.924	116.86	93.78	105.02	110.489	40.0482	47.3649	40.5401	25.4951	44.6345	58.8934	94.9813	98.4307	101.291	132.435	106.787	121.408	86.3472	92.1197	87.9612	50.9731
ENSDARG00000025824	38.2946	Dmtf1	ENSMUSG00000042508	23857	436938	dmtf1	cyclin D binding myb-like transcription factor 1 [Source:NCBI gene;Acc:436938]	4	0	0	92.4139	0.262397	0.115644	0.0174038	0.0430826	116.5	108.016	108.205	100.633	100.489	54.9993	75.32	104.783	145.754	125.121	166.838	148.641	118.194	121.924	116.86	93.78	105.02	110.489	40.0482	47.3649	40.5401	25.4951	44.6345	58.8934	94.9813	98.4307	101.291	132.435	106.787	121.408	86.3472	92.1197	87.9612	50.9731
ENSDARG00000025824	38.2946	4932411N23Rik	ENSMUSG00000058670	237029	436938	dmtf1	cyclin D binding myb-like transcription factor 1 [Source:NCBI gene;Acc:436938]	4	0	0	92.4139	0.262397	0.115644	0.0174038	0.0430826	116.5	108.016	108.205	100.633	100.489	54.9993	75.32	104.783	145.754	125.121	166.838	148.641	118.194	121.924	116.86	93.78	105.02	110.489	40.0482	47.3649	40.5401	25.4951	44.6345	58.8934	94.9813	98.4307	101.291	132.435	106.787	121.408	86.3472	92.1197	87.9612	50.9731
ENSDARG00000004386	64.4356	9330182L06Rik	ENSMUSG00000056004	231014	566596	si:dkey-153k10.9	si:dkey-153k10.9 [Source:ZFIN;Acc:ZDB-GENE-030131-3893]	1	1	1	11.9829	0.329491	0.289229	0.141833	0.239118	7.21971	4.1985	13.9121	14.966	4.78521	5.49993	16.14	18.491	6.94067	32.9265	31.2821	57.805	12.3601	15.0425	13.5144	11.1422	15.1229	5.76466	5.72117	6.0146	10.135	4.90289	7.28726	8.80016	9.54838	5.66878	5.09002	10.9753	11.0947	14.8231	4.58481	11.1239	8.03124	9.73356
ENSDARG00000114963											211.484	-0.154316	0.151005	0.269766	0.393907	150.957	216.795	150.457	188.365	177.053	175.998	247.48	240.384	263.746	256.826	385.812	355.088	254.155	266.015	232.925	269.269	275.572	229.626	188.799	199.234	101.35	148.067	250.5	132.002	136.693	156.664	116.561	256.822	227.442	194.817	212.047	212.744	237.495	184.938
ENSDARG00000045706	77.8243	Tspan9	ENSMUSG00000030352	109246	431733	tspan9b	tetraspanin 9b [Source:NCBI gene;Acc:431733]	1	1	1	435.316	0.108442	0.120988	0.346427	0.476246	382.316	435.117	471.981	425.757	445.024	373.995	414.26	585.55	465.025	302.924	323.248	619.339	428.741	364.188	364.094	517.183	572.149	452.526	478.671	383.431	343.578	473.62	275.094	463.024	301.528	354.041	309.473	534.131	605.356	568.218	474.145	443.217	493.347	462.344
ENSDARG00000094732	54.991	Mical3	ENSMUSG00000051586	194401	566850	mical3b	Danio rerio microtubule associated monooxygenase, calponin and LIM domain containing 3b (mical3b), mRNA. [Source:RefSeq mRNA;Acc:NM_001353875]	1	1	1	107.587	1.76182	0.189217	8.78399e-22	7.8457e-20	364.595	293.513	170.037	132.114	14.3556	21.9997	48.42	86.2915	90.2287	72.4382	145.983	156.899	105.833	81.5464	101.756	37.1406	57.1309	45.1565	45.7694	33.0803	14.189	30.3979	24.5945	42.6469	393.494	256.641	327.797	149.264	175.435	131.29	47.7584	38.9336	38.6264	44.8256
ENSDARG00000057983	52.7668	Svopl	ENSMUSG00000029830	320590	492766	svopl	SVOP-like [Source:NCBI gene;Acc:492766]	1	1	1	0.171935	-0.094198	0.866876	0.650845		0	0	0	0	0	0	0	0	0	0	0	0	0	1.58343	0.794965	1.85703	0	0	0	0.751825	0	0	0	0	0	0	0.509002	0	0.69342	0	0	0	0	0
ENSDARG00000063008	40.152	D630045J12Rik	ENSMUSG00000063455	330286	100034386	si:dkeyp-27e10.3	si:dkeyp-27e10.3 [Source:ZFIN;Acc:ZDB-GENE-041210-96]	1	1	1	10.1331	-0.257951	0.317794	0.273209	0.397483	6.89154	3.43513	18.5495	2.58034	14.3556	27.4996	10.76	30.8184	0	0	0	0	3.86253	6.3337	10.3345	6.4996	9.24176	11.5293	21.6133	8.27007	10.135	11.7669	10.9309	17.6003	7.5382	7.21481	5.59902	9.51193	7.62763	7.76446	12.6082	11.1239	11.8556	11.5266
ENSDARG00000057974											132.899	0.141932	0.183553	0.386953	0.516878	59.0703	66.7943	242.689	73.2817	100.489	175.998	107.6	154.092	34.7034	144.876	198.12	99.0943	113.559	115.59	120.04	101.208	136.946	158.528	193.248	172.168	145.944	130.417	127.527	253.851	63.3209	71.1174	76.3502	149.264	122.042	163.054	128.757	137.31	132.324	126.536
ENSDARG00000086650	27.6079	Ttc41	ENSMUSG00000044937	103220	101885759	ttc41	tetratricopeptide repeat domain 41 [Source:ZFIN;Acc:ZDB-GENE-110914-190]	1	1	1	2.38083	0.0823695	0.513887	0.764268	0.839198	0.984505	1.14504	1.54579	1.03214	9.57041	0	0	0	0	19.7559	0	0	3.09003	3.16685	0.794965	5.57109	0	0	4.4498	3.75912	4.05401	6.86405	4.55454	0	0.502546	0	0.509002	0.731687	2.08026	2.11758	0.382067	0	0.38244	4.35449
ENSDARG00000003570	84.9937	Hsp90b1	ENSMUSG00000020048	22027	386590	hsp90b1	heat shock protein 90, beta (grp94), member 1 [Source:ZFIN;Acc:ZDB-GENE-031002-1]	1	1	1	2173.26	0.208028	0.16391	0.164462	0.269042	2558.73	2455.36	1525.18	3358.06	1421.21	2172.47	1624.76	2379.18	1707.41	2772.41	1345.13	1568.99	2078.82	2485.98	2528.78	1285.06	1555.98	1459.42	2444.21	2511.85	2061.47	2073.92	2114.22	2876.97	3244.44	3295.62	3634.27	1486.06	2000.52	1837.35	1793.04	1835.44	1737.42	1571.97
ENSDARG00000057942	57.5	Glt8d2	ENSMUSG00000020251	74782	567942	glt8d2	glycosyltransferase 8 domain containing 2 [Source:ZFIN;Acc:ZDB-GENE-041210-98]	1	1	1	36.7519	-1.65778	0.339474	5.63286e-08	5.85234e-07	9.18872	14.5039	10.3053	15.4821	52.6373	32.9996	26.9	30.8184	27.7627	39.5118	72.9915	90.8364	26.2652	46.711	31.0036	81.7093	50.4096	6.72544	43.8623	64.6569	46.6212	40.2037	60.1199	55.5087	7.03565	13.9143	18.3241	8.04856	10.4013	14.1172	36.6784	42.0622	37.4791	68.391
ENSDARG00000062983	45.8456	Fbh1	ENSMUSG00000058594	50755	567995	fbxo18	F-box DNA helicase 1 [Source:ZFIN;Acc:ZDB-GENE-041210-99]	1	1	1	154.677	0.71735	0.156597	5.81372e-07	4.87446e-06	168.35	187.406	265.361	167.206	95.7041	104.499	225.96	178.747	117.991	171.218	145.983	247.736	171.497	155.967	175.687	87.2804	168.032	187.352	101.074	90.2189	92.2288	82.3686	95.6453	106.279	130.16	154.603	132.849	308.772	227.442	298.579	143.657	155.039	143.797	113.473
ENSDARG00000045708	34.4156	Adm2	ENSMUSG00000054136	223780	403114	adm2a	adrenomedullin 2a [Source:ZFIN;Acc:ZDB-GENE-041210-100]	1	1	1	58.9421	-2.23995	0.371686	8.70575e-11	1.56943e-09	30.1915	22.5192	5.66789	4.64462	0	10.9999	37.66	18.491	166.576	138.291	156.41	189.931	61.8006	69.6707	100.166	25.9984	42.008	39.3919	122.052	81.1971	64.8642	78.4463	158.498	53.4779	33.1681	25.2518	23.9231	6.58518	6.24078	2.11758	19.1034	27.1145	25.6235	54.5591
ENSDARG00000070126											1.00622	-0.746266	0.930214	0.0555248	0.112808	0	0.381682	0	0.516069	0	0	0	0	0	0	0	0	0.772507	0	0	0	0	0	3.17843	3.0073	2.02701	0	2.73272	2.70774	0	0	1.018	0	0	0	1.1462	2.08573	1.9122	6.6598
ENSDARG00000062968	71.444	Sbf1	ENSMUSG00000036529	77980	568277	sbf1	SET binding factor 1 [Source:ZFIN;Acc:ZDB-GENE-040718-139]	1	1	1	652.591	-0.465596	0.0671068	1.64149e-12	4.04109e-11	486.346	486.262	616.255	498.522	837.411	648.992	833.9	850.588	687.127	651.944	750.77	586.308	614.143	735.501	754.422	755.811	812.434	715.779	640.771	601.46	661.818	714.842	521.95	650.535	498.024	459.687	494.241	561.936	545.029	576.688	816.478	693.157	844.045	614.495
ENSDARG00000057929	32.2068	Naf1	ENSMUSG00000014907	234344	568328	naf1	nuclear assembly factor 1 homolog (S. cerevisiae) [Source:ZFIN;Acc:ZDB-GENE-030131-4546]	1	1	1	45.8016	0.407007	0.136841	0.00145143	0.00516465	63.0083	56.1072	53.0721	56.7675	33.4964	60.4992	59.18	36.9821	27.7627	6.58529	52.1368	41.2893	48.6679	41.9608	43.7231	35.2836	27.7253	45.1565	38.7768	30.8248	65.8777	44.1261	44.6345	41.2931	62.8183	61.8412	59.0442	62.9251	47.1526	50.822	40.1171	42.7574	38.6264	43.5449
ENSDARG00000057921	31.7016	Ccdc136	ENSMUSG00000029769	232664	100330186	ccdc136b	coiled-coil domain containing 136b [Source:ZFIN;Acc:ZDB-GENE-081104-244]	1	1	1	26.3448	0.127199	0.23329	0.514964	0.637694	41.3492	25.9543	27.8242	21.6749	43.0669	38.4995	21.52	43.1458	41.644	26.3412	10.4274	8.25786	30.9003	30.0851	31.7986	26.9269	17.6434	23.0586	27.3345	18.0438	9.12153	34.3203	4.55454	20.3081	24.1222	23.1905	21.3781	40.2428	24.2697	46.5868	29.0371	28.505	29.4479	23.0532
ENSDARG00000018820	82.0772	Flnc	ENSMUSG00000068699	68794	570288	flncb	filamin C, gamma b (actin binding protein 280) [Source:ZFIN;Acc:ZDB-GENE-041008-175]	1	1	1	1651.86	-0.545129	0.196386	0.00153279	0.00541451	1202.41	1045.43	1149.04	1273.14	2885.48	2117.47	2119.72	1664.19	1332.61	829.747	802.907	1907.56	1409.83	1640.43	1368.14	2149.51	1829.03	1290.32	2521.76	1971.28	1482.76	3204.53	1113.13	1802	1029.72	960.601	975.756	1288.5	1465.2	1358.78	2173.2	2071.82	2000.93	1077.61
ENSDARG00000032799	79.8413	Kcnd2	ENSMUSG00000060882	16508	570188	kcnd2	potassium voltage-gated channel, Shal-related subfamily, member 2 [Source:ZFIN;Acc:ZDB-GENE-041210-70]	1	1	1	2.4458	0.0698476	0.494368	0.797438	0.863212	4.59436	3.43513	0.515263	3.09641	0	0	0	12.3274	6.94067	6.58529	0	8.25786	0	0.791713	3.17986	0.928515	0.84016	2.88233	0	0.751825	4.05401	0.980579	0	2.70774	5.52801	4.12275	5.09002	0.731687	0.69342	2.82344	2.2924	0	0	1.53688
ENSDARG00000032389	68.1063	Tspan12	ENSMUSG00000029669	269831	394127	tspan12	tetraspanin 12 [Source:ZFIN;Acc:ZDB-GENE-040426-1285]	1	1	1	296.104	0.0793872	0.117901	0.480537	0.607025	195.588	255.727	377.688	487.685	421.098	456.494	258.24	499.258	298.449	329.265	156.41	173.415	262.652	264.432	251.209	354.693	371.351	421.781	160.193	141.343	279.727	202.98	173.983	177.357	211.572	270.04	220.907	425.11	337.696	475.044	391.619	398.722	406.916	194.415
ENSDARG00000034326	81.9712	Ing3	ENSMUSG00000029670	71777	393911	ing3	inhibitor of growth family, member 3 [Source:ZFIN;Acc:ZDB-GENE-040109-3]	1	1	1	273.015	0.16083	0.141881	0.224956	0.343173	302.571	325.193	333.375	288.482	224.905	346.495	252.86	339.003	347.034	395.118	260.684	132.126	322.908	281.058	355.35	292.482	250.368	250.763	167.821	162.394	278.713	125.514	297.867	186.157	343.239	278.801	288.095	335.844	291.237	335.99	284.64	276.707	291.419	242.314
ENSDARG00000045747	34.3496	Cped1	ENSMUSG00000062980	214642	565332	cped1	cadherin-like and PC-esterase domain containing 1 [Source:ZFIN;Acc:ZDB-GENE-041210-247]	1	1	1	314.527	-0.105012	0.12195	0.365335	0.495901	201.824	222.902	399.844	244.1	454.595	280.496	430.4	419.13	145.754	243.656	260.684	313.799	276.557	315.102	193.972	381.62	375.551	299.762	305.765	343.584	387.158	306.921	255.054	444.07	178.907	199.438	187.822	337.308	366.819	388.929	370.223	381.688	391.236	369.363
ENSDARG00000106389											1.5223	-0.0829145	0.923947	0.629197	0.733158	0	0	0	0	0	5.49993	5.38	0	20.822	6.58529	0	16.5157	0	0	0	0	0	0	0	0	0	0	0	0	0	0	0	0	0	0	0	0	0	0
ENSDARG00000094973	65.7303	Wnt16	ENSMUSG00000029671	93735	791563	wnt16	wingless-type MMTV integration site family, member 16 [Source:ZFIN;Acc:ZDB-GENE-040426-2330]	1	1	1	14.5844	-0.393852	0.469335	0.17083	0.276757	16.7366	8.397	2.57632	2.58034	9.57041	5.49993	10.76	12.3274	13.8813	6.58529	41.7094	8.25786	6.95256	9.50055	6.35972	6.4996	5.04096	2.88233	18.4349	21.8029	63.8507	11.7669	34.6145	50.0932	18.0917	6.69947	11.707	2.92675	4.16052	0.70586	0	7.64767	0.38244	28.4322
ENSDARG00000045748	47.149	Stab2	ENSMUSG00000035459	192188	565194	stab2	stabilin 2 [Source:ZFIN;Acc:ZDB-GENE-041210-336]	1	1	1	71.5655	0.0842212	0.207249	0.639671	0.741565	147.348	122.52	68.53	40.7694	28.7112	54.9993	48.42	30.8184	62.4661	111.95	93.8463	33.0314	81.1132	56.2116	44.5181	57.5679	36.1269	41.3134	75.6466	79.6934	53.7157	72.5628	44.6345	91.3863	222.628	166.971	162.371	29.2675	62.4078	23.9993	25.5985	51.7956	42.0684	73.7701
ENSDARG00000094597											5.98336	-0.205395	0.454655	0.450518	0.578813	7.21971	6.87027	4.12211	0.516069	4.78521	5.49993	5.38	12.3274	6.94067	13.1706	10.4274	8.25786	0.772507	5.54199	0	12.0707	0.84016	0	9.53528	10.5255	6.08102	0.980579	10.02	10.831	7.5382	4.63809	6.61702	0	7.62763	2.11758	2.67447	3.12859	2.67708	6.40365
ENSDARG00000116855											1.11311	-0.327126	0.657581	0.286694	0.413078	0.328168	0.763363	1.03053	0.516069	4.78521	0	0	0	0	6.58529	0	8.25786	0	0	0	0	0.84016	0	1.27137	3.0073	1.0135	1.96116	1.82182	1.35387	0	0.515344	0	0	0	0	1.1462	1.04286	0.38244	1.79302
ENSDARG00000097175											22.7683	0.0551088	0.636683	0.841582	0.894864	0.328168	0.381682	1.54579	0.516069	4.78521	0	5.38	6.16368	6.94067	6.58529	0	0	0	0.791713	0.794965	0	0.84016	0	98.5312	178.934	184.458	199.058	0.910908	117.787	0.502546	1.03069	0	0.731687	0.69342	1.41172	0	0	0	0.256146
ENSDARG00000111380											0.562459	0	0.820884	1		0	0	0	0	0	0	0	0	0	6.58529	10.4274	0	0	0.791713	0.794965	0	0	0	0.635685	0	1.0135	0	0	0	0	0	0	0	0	0	0	0	0	0
ENSDARG00000095446											1.95555	0.235369	0.481165	0.39877	0.527871	0.328168	2.67177	2.57632	2.58034	0	0	5.38	6.16368	6.94067	0	0	0	2.31752	3.16685	0	0	2.52048	0	5.08548	1.50365	1.0135	0.980579	3.64363	2.03081	3.01528	0.515344	2.54501	0.731687	0	4.23516	1.52827	1.04286	1.14732	3.07375
ENSDARG00000093014											1.06331	-0.509216	0.879762	0.128158	0.220317	0	0.381682	0.515263	0	0	0	0	0	0	0	10.4274	0	8.49758	0	8.74462	0	0.84016	0	0	0.751825	0	0	2.73272	0	0	0	0	0	0	0	0.382067	2.08573	1.9122	0.256146
ENSDARG00000096967											1.67145	0.339029	0.65356	0.272095	0.396375	1.96901	0.763363	0.515263	0.516069	0	0	0	0	0	0	0	0	0.772507	0	0	0	0	0	1.27137	3.0073	1.0135	15.6893	19.1291	4.73855	1.00509	0.515344	0.509002	0.731687	0.69342	1.41172	0.382067	0	0	3.3299
ENSDARG00000045749	61.25	Ppfibp1	ENSMUSG00000016487	67533	565020	ppfibp1a	PPFIA binding protein 1a [Source:ZFIN;Acc:ZDB-GENE-041210-298]	1	1	1	260.733	0.478167	0.138127	0.000202652	0.000925093	329.481	290.841	302.459	304.48	143.556	247.497	166.78	228.056	270.686	223.9	469.231	148.641	204.714	277.891	241.669	198.702	232.724	220.979	324.835	317.27	142.904	267.698	279.649	278.897	334.696	314.875	325.252	301.455	271.821	295.756	195.618	203.011	207.282	344.517
ENSDARG00000095994											60.2657	1.04261	0.140503	6.79217e-15	2.37561e-13	124.704	95.4204	73.6826	82.0549	28.7112	32.9996	53.8	73.9642	34.7034	26.3412	62.5642	66.0629	33.9903	53.0447	43.7231	40.8546	42.8481	32.6664	60.3901	56.3868	43.5806	65.6988	45.5454	52.801	98.4991	84.001	95.1833	98.7777	80.4368	99.5263	45.0839	41.3669	37.4791	58.1452
ENSDARG00000045750	63.8298	Syt10	ENSMUSG00000063260	54526	564226	syt10	synaptotagmin X [Source:ZFIN;Acc:ZDB-GENE-041210-297]	1	1	1	191.888	-0.130382	0.740286	0.624462	0.729916	1892.88	1270.24	0	0.516069	0	0	0	0	0	0	0	8.25786	0	0	0	0	0	0	0	0.751825	0	0	0.910908	0	1845.85	1887.7	0	0	0	0	0	0.347621	0	0.256146
ENSDARG00000095981											1.79046	-0.455082	0.825976	0.163467	0.267697	2.29718	3.43513	0.515263	0.516069	0	0	0	0	0	26.3412	0	0	0.772507	3.95856	2.3849	0	6.72128	0.960777	2.54274	3.0073	1.0135	3.92232	1.82182	0.676935	0.502546	1.03069	2.03601	0	0	0	0	0	0	0
ENSDARG00000045752											1.59782	-0.343115	0.685764	0.26845	0.392462	0.984505	0.381682	0.515263	1.03214	9.57041	0	0	0	0	6.58529	0	0	2.31752	1.58343	1.58993	1.85703	1.68032	1.92155	6.99254	0	1.0135	0.980579	8.19817	0	1.50764	0.515344	1.018	0	0.69342	0	0	0.347621	0	0.256146
ENSDARG00000092989											1.21537	0.14446	0.57418	0.609092	0.71717	0.984505	0	0.515263	1.03214	0	0	0	6.16368	0	6.58529	0	0	3.86253	3.95856	3.17986	0.928515	0	0.960777	1.27137	0	3.04051	3.92232	0.910908	0.676935	0.502546	1.54603	0	0.731687	2.08026	0	0	0.347621	0	0
ENSDARG00000045753	69.5498	Tmtc2	ENSMUSG00000036019	278279	564667	tmtc2a	transmembrane O-mannosyltransferase targeting cadherins 2a [Source:ZFIN;Acc:ZDB-GENE-041210-299]	1	1	1	188.441	-0.635175	0.155162	7.83572e-06	5.10148e-05	96.8097	109.161	115.934	128.501	224.905	148.498	156.02	104.783	277.627	296.338	333.676	388.119	228.662	269.974	173.302	215.415	262.13	188.312	162.1	213.518	256.416	253.97	204.043	163.141	82.4176	125.229	125.723	119.997	99.8526	117.173	163.525	195.016	171.716	214.394
ENSDARG00000045754	46.1017	Mettl25	ENSMUSG00000036009	216292	678519	mettl25	methyltransferase like 25 [Source:ZFIN;Acc:ZDB-GENE-041210-90]	1	1	1	22.9499	0.487977	0.16128	0.000888501	0.00336853	30.5197	32.4429	32.9768	29.4159	14.3556	32.9996	10.76	43.1458	20.822	32.9265	10.4274	24.7736	22.4027	22.168	17.4892	27.8554	15.963	29.7841	16.5278	11.2774	10.135	15.6893	11.8418	11.5079	26.1324	28.8592	25.9591	43.1695	33.2842	33.8813	22.924	25.0287	20.2693	14.3442
ENSDARG00000045755	36.3281	Ccdc59	ENSMUSG00000019897	52713	564488	ccdc59	coiled-coil domain containing 59 [Source:NCBI gene;Acc:564488]	1	1	1	79.5292	-0.0835629	0.151727	0.55202	0.669919	61.3675	74.0462	97.3847	73.2817	47.8521	131.998	75.32	123.274	69.4067	85.6088	156.41	33.0314	91.9283	75.2127	100.961	101.208	72.2537	88.3915	96.6242	57.8905	27.3646	53.9318	79.249	64.9858	72.8692	73.1788	65.6612	82.6806	79.0499	86.115	88.2575	93.8578	87.5787	68.391
ENSDARG00000096083											106.746	0.863908	0.159372	4.29789e-09	5.58423e-08	135.534	136.26	190.647	157.401	62.2077	126.498	80.7	110.946	90.2287	85.6088	114.701	148.641	114.331	78.3795	124.015	97.4941	76.4545	97.9993	92.8101	74.4306	26.3511	58.8347	98.378	57.5395	135.185	156.149	128.268	177.8	155.326	177.171	90.932	98.0292	81.4597	70.4402
ENSDARG00000096010											0.0176579	0	0.90851	1		0	0	0	0	0	0	0	0	0	0	0	0	0	0	0	0	0	0	0.635685	0	0	0	0	0	0	0	0	0	0	0	0	0	0	0
ENSDARG00000096184											1.418	0.796727	0.897671	0.0464528	0.0974076	2.62535	0	0.515263	0.516069	0	5.49993	0	0	0	6.58529	0	16.5157	0.772507	0	0.794965	0	0	0	0.635685	0	1.0135	0.980579	0.910908	0.676935	0.502546	0.515344	0	5.12181	0.69342	4.94102	0	0.347621	0.38244	0
ENSDARG00000096047											0.408976	0.1508	0.7219	0.581412		0.328168	0	0	0	0	5.49993	0	0	0	0	0	0	0	0	0	0.928515	0	0	0	0	0	0	0	0.676935	1.00509	0.515344	0	1.46337	2.08026	1.41172	0	0	0	0.512292
ENSDARG00000094603											23.3957	0.0226229	0.715578	0.931311	0.956126	0.984505	0	0	0	0	0	5.38	0	0	0	0	0	0.772507	0	0	0.928515	0	0	78.825	0	272.632	255.931	0	64.9858	0.502546	0.515344	0	0.731687	0.69342	1.41172	0	0	0	0.256146
ENSDARG00000096156											0.731945	0.0910036	0.607813	0.74434		0.328168	0	0	0	0	0	0	0	0	0	0	0	0	0.791713	0.794965	0	0.84016	0	1.90706	2.25547	6.08102	0.980579	0	0	1.00509	1.54603	0	1.46337	0	1.41172	0.382067	0	0	1.79302
ENSDARG00000096187											0.638766	-0.0451797	0.720439	0.863206		0.328168	0.381682	0.515263	0	0	0	16.14	0	0	0	0	0	0	0	0	0	0	0	0.635685	0	0	0	0	0	0.502546	0	0.509002	0.731687	0	2.11758	0.382067	0	0	0
ENSDARG00000096039											0.0282779	0	0.90851	1		0	0	0	0	0	0	0	0	0	0	0	0	0	0	0	0	0	0	0	0	0	0	0	0	0	0	1.018	0	0	0	0	0	0	0
ENSDARG00000096153											433.533	0.178403	0.577651	0.532119	0.652404	1.31267	0.381682	0.515263	0.516069	0	5.49993	5.38	0	0	0	0	8.25786	0.772507	0.791713	0.794965	0.928515	0	0.960777	1354.01	2152.47	2132.41	0.980579	2747.3	1632.77	0.502546	0.515344	1.018	1.46337	0.69342	2.11758	0	0	0	755.887
ENSDARG00000045758	17.3351	Cracr2a	ENSMUSG00000061414	381812	564347	cracr2ab	calcium release activated channel regulator 2Ab [Source:ZFIN;Acc:ZDB-GENE-041210-94]	1	1	1	1.41979	-0.391717	0.69724	0.218659	0.335629	1.31267	1.52673	0.515263	0.516069	0	0	0	0	0	13.1706	0	8.25786	0.772507	0	2.3849	0	0.84016	2.88233	0.635685	2.25547	3.04051	0	0	0.676935	3.01528	0.515344	0.509002	0	0	0.70586	0.764134	1.73811	0	2.81761
ENSDARG00000045760	79.7619	Prmt8	ENSMUSG00000030350	381813	564110	prmt8b	protein arginine methyltransferase 8b [Source:NCBI gene;Acc:564110]	1	1	1	1.4632	-0.243189	0.545094	0.399797	0.528895	1.31267	1.52673	2.06105	0	0	0	0	12.3274	6.94067	0	0	0	0.772507	0.791713	0	0	0.84016	0.960777	0	2.25547	4.05401	0.980579	0	2.70774	1.50764	0.515344	2.54501	0	0.69342	0.70586	1.1462	1.73811	0.76488	2.81761
ENSDARG00000001781	68.1102	Tspan11	ENSMUSG00000030351	68498	564029	tspan11	tetraspanin 11 [Source:ZFIN;Acc:ZDB-GENE-041210-93]	1	1	1	51.0049	1.57198	0.237128	2.4015e-12	5.74208e-11	86.6365	95.0387	114.904	64.5086	33.4964	21.9997	43.04	24.6547	20.822	13.1706	31.2821	57.805	20.8577	36.4188	27.0288	27.8554	38.6473	15.3724	55.3046	63.1533	23.3106	44.1261	20.04	79.8784	96.9915	97.9153	88.5663	89.2658	86.6776	86.115	25.5985	24.6811	33.2723	53.7907
ENSDARG00000096114											30.2791	1.52156	0.219952	3.42269e-13	9.40044e-12	53.1633	44.6567	62.8621	36.1248	14.3556	10.9999	26.9	24.6547	27.7627	6.58529	10.4274	41.2893	9.27008	16.626	11.1295	18.5703	12.6024	21.1371	43.2266	28.5693	27.3646	38.2426	22.7727	39.2622	55.2801	38.1354	51.4092	43.9012	42.2986	63.5274	13.7544	20.5097	12.2381	30.7375
ENSDARG00000096218											0.0949952	0.0278738	0.909139	0.87021		0.328168	0	2.57632	0	0	0	0	0	0	0	0	0	0	0	0	0	0	0	0	0	0	0	0	0	0	0.515344	0	0	0	0	0	0	0	0
ENSDARG00000096131											0.298024	0	0.90851	1		0	0	0	0	0	0	0	0	0	0	10.4274	0	0	0	0	0	0	0	0	0	0	0	0	0	0	0	0	0	0	0	0	0	0	0
ENSDARG00000094545											0.0143352	-0.0281544	0.910314	0.868342		0	0	0	0.516069	0	0	0	0	0	0	0	0	0	0	0	0	0	0	0	0	0	0	0	0	0	0	0	0	0	0	0	0	0	0
ENSDARG00000019235											175.113	0.794886	0.231223	5.93044e-05	0.000310229	133.893	193.894	321.009	233.779	267.972	126.498	231.34	49.3095	152.695	118.535	93.8463	140.384	134.416	207.429	111.295	86.3519	172.233	129.705	164.007	173.671	206.755	79.4269	153.943	300.559	140.21	184.493	154.227	279.504	252.405	321.872	157.794	147.391	151.446	166.239
ENSDARG00000063299	42.4524	Pclo	ENSMUSG00000061601	26875	100148002	pcloa	piccolo presynaptic cytomatrix protein a [Source:ZFIN;Acc:ZDB-GENE-030131-8115]	1	1	1	1.91431	0.247853	0.656342	0.401	0.530227	4.26619	1.90841	5.15263	3.09641	0	0	0	0	0	0	31.2821	0	0	0	0	3.71406	0	0	1.27137	0.751825	0	0.980579	0	0	6.5331	0.515344	4.58101	0.731687	0.69342	0	1.1462	0	0.76488	1.02458
ENSDARG00000070015											0	0	1.13591			0	0	0	0	0	0	0	0	0	0	0	0	0	0	0	0	0	0	0	0	0	0	0	0	0	0	0	0	0	0	0	0	0	0
ENSDARG00000003822	57.337	Ankrd16	ENSMUSG00000047909	320816	550225	ankrd16	ankyrin repeat domain 16 [Source:ZFIN;Acc:ZDB-GENE-041210-253]	1	1	1	24.5496	1.01367	0.261701	6.56542e-06	4.35944e-05	22.9718	24.0459	52.5568	23.2231	4.78521	27.4996	5.38	24.6547	6.94067	26.3412	72.9915	57.805	33.9903	27.7099	32.5936	12.0707	26.8851	30.7449	9.53528	12.781	14.189	9.80579	8.19817	16.9234	15.0764	21.6444	17.3061	59.2666	31.2039	59.2923	22.1599	21.2049	17.9747	10.2458
ENSDARG00000005451	88.8393	Gdi2	ENSMUSG00000021218	14569	323765	gdi2	GDP dissociation inhibitor 2 [Source:ZFIN;Acc:ZDB-GENE-030131-2485]	1	1	1	2536.49	0.341289	0.0644525	7.56219e-08	7.68485e-07	3132.37	3074.83	2863.83	3455.6	2818.49	2216.47	2221.94	2662.71	2262.66	1962.42	1689.23	2163.56	2264.22	2202.54	2171.05	2222.86	2306.24	2417.32	2114.93	2241.19	2734.43	2137.66	2778.27	2176.35	3248.96	3155.97	3274.41	3051.87	2996.96	3016.14	2429.57	2501.83	2403.25	2378.32
ENSDARG00000079698	55.2448	Asb13	ENSMUSG00000033781	142688	436801	asb13a.1	ankyrin repeat and SOCS box containing 13a, tandem duplicate 1 [Source:ZFIN;Acc:ZDB-GENE-040718-261]	1	1	1	15.4351	0.918068	0.360005	0.000895137	0.0033891	8.53238	12.2138	33.4921	18.0624	0	0	0	36.9821	6.94067	52.6824	10.4274	33.0314	20.0852	15.8343	25.4389	21.3558	10.9221	20.1763	6.99254	7.51825	6.08102	3.92232	8.19817	8.80016	6.5331	8.2455	8.14402	49.7547	11.0947	43.0575	12.6082	15.9906	12.6205	9.9897
ENSDARG00000045765	61.7857	Asb13	ENSMUSG00000033781	142688	563551	asb13a.2	ankyrin repeat and SOCS box containing 13a, tandem duplicate 2 [Source:ZFIN;Acc:ZDB-GENE-041210-88]	1	1	1	8.22555	1.12667	0.321594	2.54091e-05	0.000145758	9.51688	9.92372	18.0342	11.8696	14.3556	0	0	0	27.7627	19.7559	0	8.25786	10.0426	7.12541	5.56476	9.28515	4.2008	11.5293	3.17843	5.26277	2.02701	2.94174	3.64363	4.73855	9.04584	8.76084	8.65303	24.1457	12.4816	14.8231	8.02341	4.17146	6.50148	2.81761
ENSDARG00000112657											0.0139596	0	0.90851	1		0	0	0	0	0	0	0	0	0	0	0	0	0	0	0	0	0	0	0	0	0	0	0	0	0.502546	0	0	0	0	0	0	0	0	0
ENSDARG00000032765	65.5172	Net1	ENSMUSG00000021215	56349	493607	net1	neuroepithelial cell transforming 1 [Source:ZFIN;Acc:ZDB-GENE-041121-18]	1	1	1	236.776	0.172386	0.188775	0.303701	0.431307	359.344	419.086	124.178	265.775	105.275	208.997	225.96	141.765	485.847	368.776	104.274	330.314	560.84	246.223	315.601	148.562	190.716	106.646	190.706	161.642	154.053	138.262	255.965	141.479	369.372	405.576	450.975	135.362	212.187	195.523	160.85	167.206	163.302	202.868
ENSDARG00000081841	69.3878	Mir29a	ENSMUSG00000065610				microRNA 29a [Source:HGNC Symbol;Acc:HGNC:31616]	1	1	1	0.499009	0.459709	0.812246	0.162234		0.328168	0.381682	0.515263	1.03214	0	0	0	0	0	0	0	0	0	0	0	0	0	0	0	0.751825	0	0	2.73272	0	2.01019	3.60741	1.527	2.92675	0.69342	0.70586	0	0	0	0
ENSDARG00000081284											0.380476	-0.118249	0.85867	0.588002		0.328168	0	0	0	4.78521	0	0	0	0	6.58529	0	0	0	0	0	0	0	0	0	0	0	0.980579	0	0	0.502546	0.515344	0	0	0	0	0	0	0	0
ENSDARG00000096147											25.9023	2.73172	0.44941	5.41418e-11	1.01323e-09	78.1041	57.2522	87.0795	43.8658	14.3556	5.49993	5.38	12.3274	34.7034	19.7559	20.8547	8.25786	11.5876	0.791713	15.1043	0	9.24176	0.960777	3.81411	6.0146	6.08102	4.90289	3.64363	6.76935	142.723	108.738	76.3502	62.9251	29.1237	20.47	7.25928	7.64767	6.88392	3.07375
ENSDARG00000025576	89.3004	Mkln1	ENSMUSG00000025609	27418	325217	mkln1	muskelin 1, intracellular mediator containing kelch motifs [Source:ZFIN;Acc:ZDB-GENE-030131-3942]	1	1	1	338.548	0.225712	0.127256	0.0606951	0.12132	368.533	412.216	431.791	414.919	224.905	368.495	344.32	289.693	222.102	375.362	396.24	231.22	327.543	282.641	290.162	259.056	333.543	347.801	279.702	269.153	421.617	294.174	377.116	285.667	608.584	351.98	529.871	328.527	327.294	333.872	331.634	327.459	265.413	330.172
ENSDARG00000031228	24.7191	Podxl	ENSMUSG00000025608	27205	563365	podxl	podocalyxin-like [Source:ZFIN;Acc:ZDB-GENE-030131-2805]	1	1	1	3520.93	0.0691944	0.128685	0.569824	0.684454	1799.02	1977.49	4093.25	3872.06	4426.32	3409.96	3281.8	3987.9	3220.47	3147.77	5109.41	3583.91	4557.79	3983.9	3341.24	2955.46	3775.68	3943.99	4580.11	4314.72	1901.33	4166.48	4400.6	3001.53	1789.07	2083.53	1973.4	3635.02	3712.57	4190.69	3785.52	3732.41	3685.96	4509.97
ENSDARG00000096099											4.9682	-0.642584	0.460989	0.0333368	0.0739128	2.29718	3.43513	2.57632	0.516069	4.78521	10.9999	10.76	0	6.94067	13.1706	10.4274	16.5157	4.63504	3.95856	5.56476	8.35663	7.56144	0.960777	5.72117	2.25547	3.04051	3.92232	5.46545	3.38468	2.51273	2.06137	2.54501	5.8535	3.4671	0.70586	5.34894	4.17146	4.20684	4.61063
ENSDARG00000093427											7.47317	-0.401534	0.318269	0.0919172	0.169089	3.28168	5.34354	3.60684	4.12855	0	16.4998	21.52	6.16368	0	0	31.2821	0	7.72507	8.70884	6.35972	8.35663	9.24176	6.72544	6.99254	12.781	6.08102	13.7281	6.37635	6.76935	2.51273	3.09206	0.509002	6.58518	3.4671	10.5879	8.40548	8.34291	7.6488	10.2458
ENSDARG00000092083											3.19267	0.552529	0.376487	0.0382062	0.0828394	4.59436	4.1985	7.21368	3.61248	0	0	5.38	6.16368	6.94067	0	0	0	2.31752	3.95856	0	3.71406	3.36064	4.80389	3.17843	2.25547	0	1.96116	0.910908	2.03081	4.02037	4.12275	3.56301	7.31687	3.4671	10.5879	3.05654	3.47621	3.8244	1.79302
ENSDARG00000117743											1.55926	0.0120193	0.472213	0.964274	0.977123	0.984505	1.52673	1.54579	0.516069	4.78521	0	0	18.491	0	0	0	0	1.54501	1.58343	2.3849	0	4.2008	1.92155	0.635685	0	0	0	0	0	1.50764	1.54603	1.018	2.92675	0.69342	4.94102	1.1462	1.04286	0.38244	0.256146
ENSDARG00000094299											1.85969	-0.41742	0.916684	0.163183	0.267395	0	0	0	0	0	10.9999	0	0	6.94067	0	41.7094	0	0	0	0	0	0	0	0	0	0	0	0	0	0	0	1.018	0	0.69342	0	2.2924	1.39049	1.14732	0.256146
ENSDARG00000005891	70.4698	Cyb5r3	ENSMUSG00000018042	109754	324560	cyb5r3	cytochrome b5 reductase 3 [Source:ZFIN;Acc:ZDB-GENE-030131-3281]	1	1	1	704.897	0.147171	0.119978	0.197751	0.310616	396.427	432.827	965.088	631.668	689.07	753.49	624.08	1017.01	832.881	645.359	740.343	710.176	803.407	694.332	689.235	750.24	870.406	764.779	575.931	736.788	775.33	454.008	644.012	950.417	294.995	369.501	414.327	969.485	782.178	1018.56	774.832	825.253	737.344	627.046
ENSDARG00000063255	74.8286	Btbd11	ENSMUSG00000020042	74007	562893	btbd11a	BTB (POZ) domain containing 11a [Source:NCBI gene;Acc:562893]	1	1	1	35.8456	0.0122116	0.187012	0.941565	0.962721	40.0365	31.2979	38.6447	21.6749	38.2817	38.4995	21.52	24.6547	20.822	32.9265	20.8547	49.5471	27.8102	28.5017	44.5181	18.5703	25.2048	34.588	69.9254	38.3431	35.4726	58.8347	59.209	36.5545	38.6961	47.4116	41.2291	22.6823	26.35	27.5286	28.655	25.0287	27.1532	58.4013
ENSDARG00000094457											0.294385	-0.187557	0.831132	0.452182		0	0	0	0	0	0	0	0	0	0	0	0	0	0	0	0	0.84016	0	1.27137	0	4.05401	1.96116	0.910908	0.676935	0	0	0	0	0	0	0.382067	0	0	0
ENSDARG00000045768	78.8368	Cry1	ENSMUSG00000020038	12952	100003956	cry1a	cryptochrome circadian regulator 1a [Source:ZFIN;Acc:ZDB-GENE-010426-2]	1	1	1	1018.58	-0.420004	0.124334	0.00034788	0.00147787	849.956	688.935	724.46	758.621	1411.64	1429.98	1420.32	949.207	1048.04	849.503	719.488	883.591	937.051	981.724	777.476	1422.48	1352.66	1140.44	933.186	959.328	1349.99	1063.93	1165.05	964.633	469.881	569.97	528.344	1087.29	1113.63	1080.67	1290.62	1266.73	1357.66	846.307
ENSDARG00000032242											16.5595	-0.507217	0.289913	0.0253643	0.0587493	21.9873	22.1375	10.8205	11.3535	9.57041	71.4991	21.52	24.6547	0	19.7559	0	49.5471	22.4027	19.0011	16.6943	17.6418	21.004	12.4901	7.62823	6.76642	6.08102	4.90289	2.73272	12.8618	18.0917	13.9143	18.3241	19.0239	13.175	14.8231	19.8675	22.5954	24.0937	3.3299
ENSDARG00000058366											208.075	0.241426	0.142854	0.0697964	0.135646	347.53	319.086	167.976	164.11	119.63	159.498	107.6	246.547	111.051	197.559	229.402	272.509	227.117	164.676	201.126	124.421	168.872	188.312	278.43	246.598	153.039	161.796	231.371	309.359	289.467	236.543	270.28	224.628	206.639	194.112	161.996	158.863	151.446	222.591
ENSDARG00000017661	82.4969	Braf	ENSMUSG00000002413	109880	403065	braf	B-Raf proto-oncogene, serine/threonine kinase [Source:ZFIN;Acc:ZDB-GENE-040805-1]	1	1	1	102.493	-0.203852	0.202843	0.249188	0.371335	75.8069	58.3973	92.7474	69.1532	138.771	274.996	86.08	123.274	124.932	111.95	104.274	41.2893	101.198	118.757	129.579	116.064	140.307	111.45	88.996	90.9708	49.6617	92.1744	40.9909	100.186	38.1935	42.2582	35.1211	139.752	106.093	179.994	137.162	148.087	146.092	69.6718
ENSDARG00000020015	68.8679	Mrps33	ENSMUSG00000029918	14548	432383	mrps33	mitochondrial ribosomal protein S33 [Source:ZFIN;Acc:ZDB-GENE-040715-6]	1	1	1	235.78	-0.622588	0.167053	3.81138e-05	0.00020984	108.296	138.169	124.694	195.59	306.253	252.997	118.36	277.366	353.974	316.094	239.829	140.384	237.932	221.68	246.439	297.125	247.007	300.723	331.828	377.416	174.323	252.009	460.919	249.112	123.626	129.867	113.507	163.898	155.326	159.524	246.815	259.673	246.674	346.053
ENSDARG00000006747											17.6701	-0.466678	0.321434	0.0527921	0.108161	7.54787	14.1222	10.3053	8.2571	19.1408	10.9999	37.66	18.491	20.822	19.7559	31.2821	24.7736	22.4027	15.0425	12.7194	13.9277	25.2048	34.588	31.1486	12.0292	0	16.6698	19.1291	20.985	5.02546	5.15344	7.12602	10.9753	20.1092	20.47	18.7213	21.9001	22.1815	19.211
ENSDARG00000094980											2.04445	-0.883472	1.02454	0.0345673	0.0762265	0.328168	0	0	0.516069	9.57041	0	0	18.491	20.822	6.58529	0	0	0	1.58343	0	3.71406	0.84016	0	0	0	0	0	0	0	0.502546	0	1.018	0.731687	0.69342	0	2.2924	1.73811	0.38244	1.28073
ENSDARG00000007639	67.0426	Cnot4	ENSMUSG00000038784	53621	394144	cnot4b	CCR4-NOT transcription complex, subunit 4b [Source:ZFIN;Acc:ZDB-GENE-040426-1164]	1	1	1	485.849	0.0746384	0.0974139	0.428956	0.558211	579.874	501.911	549.271	573.352	746.492	384.995	344.32	610.205	527.491	375.362	312.821	371.604	421.789	444.942	430.871	460.543	477.211	514.977	458.329	442.825	432.766	449.105	517.396	396.684	697.032	460.202	609.784	509.986	489.555	539.277	525.724	512.394	483.404	484.885
ENSDARG00000041665	69.2483	Mkrn1	ENSMUSG00000029922	54484	170782	mkrn1	makorin, ring finger protein, 1 [Source:NCBI gene;Acc:170782]	4	0	1	476.168	0.130927	0.152547	0.353396	0.483367	302.899	278.246	543.603	440.206	665.144	456.494	656.36	591.713	492.788	796.821	521.368	297.283	539.21	439.4	581.915	597.035	614.997	634.113	389.675	314.263	272.632	302.999	382.581	326.96	169.861	191.193	185.786	893.39	536.014	933.853	582.27	638.233	575.572	394.977
ENSDARG00000041665	69.2483	Mkrn3	ENSMUSG00000070527	22652	170782	mkrn1	makorin, ring finger protein, 1 [Source:NCBI gene;Acc:170782]	4	0	0	476.168	0.130927	0.152547	0.353396	0.483367	302.899	278.246	543.603	440.206	665.144	456.494	656.36	591.713	492.788	796.821	521.368	297.283	539.21	439.4	581.915	597.035	614.997	634.113	389.675	314.263	272.632	302.999	382.581	326.96	169.861	191.193	185.786	893.39	536.014	933.853	582.27	638.233	575.572	394.977
ENSDARG00000041665	44.1913	Mkrn3	ENSMUSG00000070527	22652	170782	mkrn1	makorin, ring finger protein, 1 [Source:NCBI gene;Acc:170782]	4	0	0	476.168	0.130927	0.152547	0.353396	0.483367	302.899	278.246	543.603	440.206	665.144	456.494	656.36	591.713	492.788	796.821	521.368	297.283	539.21	439.4	581.915	597.035	614.997	634.113	389.675	314.263	272.632	302.999	382.581	326.96	169.861	191.193	185.786	893.39	536.014	933.853	582.27	638.233	575.572	394.977
ENSDARG00000041665	44.1913	Mkrn1	ENSMUSG00000029922	54484	170782	mkrn1	makorin, ring finger protein, 1 [Source:NCBI gene;Acc:170782]	4	0	0	476.168	0.130927	0.152547	0.353396	0.483367	302.899	278.246	543.603	440.206	665.144	456.494	656.36	591.713	492.788	796.821	521.368	297.283	539.21	439.4	581.915	597.035	614.997	634.113	389.675	314.263	272.632	302.999	382.581	326.96	169.861	191.193	185.786	893.39	536.014	933.853	582.27	638.233	575.572	394.977
ENSDARG00000087319	46.076	Tmem121b	ENSMUSG00000094626	94047	796113	tmem121b	transmembrane protein 121B [Source:ZFIN;Acc:ZDB-GENE-070705-241]	1	1	1	3.56083	0.158545	0.513686	0.56927	0.684116	4.26619	4.1985	3.09158	3.09641	9.57041	5.49993	5.38	6.16368	6.94067	0	10.4274	24.7736	3.09003	0	0.794965	0	4.2008	0.960777	0.635685	0	3.04051	1.96116	0.910908	1.35387	3.01528	3.09206	3.05401	0.731687	4.16052	7.76446	0.382067	3.82384	0	0
ENSDARG00000058244	13.0435	Il17rb	ENSMUSG00000015966	50905	561494	il17ra1a	interleukin 17 receptor A1a [Source:ZFIN;Acc:ZDB-GENE-070705-242]	1	1	1	5.99137	-0.294288	0.381033	0.254326	0.376815	4.26619	0.381682	0.515263	5.16069	9.57041	10.9999	10.76	6.16368	0	13.1706	10.4274	0	3.09003	2.37514	5.56476	3.71406	4.2008	3.84311	5.72117	11.2774	13.1755	12.7475	13.6636	4.06161	3.51783	3.09206	4.58101	4.39012	2.77368	2.82344	4.96687	2.78097	3.8244	9.22126
ENSDARG00000103365											0	0	1.13591			0	0	0	0	0	0	0	0	0	0	0	0	0	0	0	0	0	0	0	0	0	0	0	0	0	0	0	0	0	0	0	0	0	0
ENSDARG00000095461											0.010613	-0.0564604	0.91573	0.740607		0	0	0	0	0	0	0	0	0	0	0	0	0	0	0	0	0	0	0	0	0	0	0	0	0	0	0	0	0	0	0.382067	0	0	0
ENSDARG00000074873											0.192796	0	0.90851	1		0	0	0	0	0	0	0	0	6.94067	0	0	0	0	0	0	0	0	0	0	0	0	0	0	0	0	0	0	0	0	0	0	0	0	0
ENSDARG00000104625											0	0	1.13591			0	0	0	0	0	0	0	0	0	0	0	0	0	0	0	0	0	0	0	0	0	0	0	0	0	0	0	0	0	0	0	0	0	0
ENSDARG00000103215											0.0211009	0	0.90851	1		0	0	0	0	0	0	0	0	0	0	0	0	0	0	0	0	0	0	0	0	0	0	0	0	0	0	0.509002	0	0	0	0	0	0	0
ENSDARG00000019396	52.6829	Rergl	ENSMUSG00000092164	632971	436767	rergla	RERG/RAS-like a [Source:NCBI gene;Acc:436767]	1	1	1	18.9402	0.724063	0.414114	0.012478	0.0325896	16.4084	28.6261	15.4579	44.898	4.78521	0	5.38	49.3095	6.94067	0	0	41.2893	12.3601	8.70884	15.8993	54.7824	15.963	19.2155	6.99254	3.0073	5.06752	6.86405	3.64363	4.73855	7.5382	10.3069	11.198	83.4123	35.3644	71.2919	25.2164	23.2906	30.2128	6.40365
ENSDARG00000013476	37.0023	Arhgef39	ENSMUSG00000051517	230098	492469	arhgef39	Rho guanine nucleotide exchange factor (GEF) 39 [Source:ZFIN;Acc:ZDB-GENE-041114-28]	1	1	1	44.892	-0.720546	0.350661	0.00599138	0.0176339	21.0028	24.4276	8.24421	6.19282	4.78521	10.9999	37.66	6.16368	13.8813	26.3412	10.4274	57.805	23.1752	10.2923	18.2842	17.6418	9.24176	5.76466	104.888	156.38	121.62	104.922	141.191	146.895	29.1477	37.6201	29.0131	0	9.70789	2.11758	8.02341	10.7763	8.79612	104.764
ENSDARG00000085437											0	0	1.13591			0	0	0	0	0	0	0	0	0	0	0	0	0	0	0	0	0	0	0	0	0	0	0	0	0	0	0	0	0	0	0	0	0	0
ENSDARG00000008720	86.2275	Lmo3	ENSMUSG00000030226	109593	553774	lmo3	LIM domain only 3 [Source:NCBI gene;Acc:553774]	1	1	1	1.00072	-0.301004	0.68015	0.320574	0.449074	0.328168	0	0.515263	0.516069	0	5.49993	0	0	0	0	0	0	0	0.791713	0	1.85703	0	1.92155	1.90706	6.0146	2.02701	0	5.46545	0.676935	0	0	0	0	0.69342	0	0	0.347621	0.38244	0.256146
ENSDARG00000110404											7.45909	-1.57314	0.527797	0.000105889	0.000519823	0.656337	1.14504	2.06105	2.06427	4.78521	32.9996	0	12.3274	6.94067	6.58529	31.2821	16.5157	10.0426	7.12541	10.3345	10.2137	3.36064	7.68622	7.62823	7.51825	11.1485	10.7864	8.19817	6.09242	1.50764	1.54603	0	2.19506	0.69342	2.82344	5.34894	8.34291	5.35416	11.2704
ENSDARG00000032618	59.0909	Mgst1	ENSMUSG00000008540	56615	449784	mgst1.1	microsomal glutathione S-transferase 1.1 [Source:ZFIN;Acc:ZDB-GENE-041010-30]	1	1	1	58.253	-0.0272898	0.200364	0.876446	0.91816	62.0238	65.6492	44.3126	60.38	57.4225	87.9988	53.8	49.3095	83.2881	105.365	10.4274	33.0314	59.483	62.5453	64.3922	60.3535	57.971	74.9406	57.2117	77.4379	13.1755	80.4075	51.0108	30.4621	44.7266	56.6878	46.8281	71.7053	63.1013	68.4685	66.8618	65.0052	54.6889	61.4751
ENSDARG00000022165	57.2368	Mgst1	ENSMUSG00000008540	56615	431762	mgst1.2	microsomal glutathione S-transferase 1.2 [Source:ZFIN;Acc:ZDB-GENE-040704-59]	1	1	1	284.345	-1.27794	0.16697	1.45659e-15	5.66263e-14	95.497	111.069	138.091	163.078	449.809	379.495	349.7	351.33	520.55	190.974	187.693	148.641	254.155	300.059	283.803	313.838	335.224	473.663	218.676	351.102	573.643	354.97	364.363	354.714	82.9202	99.9767	117.07	146.337	179.596	135.525	378.629	421.665	346.108	355.275
ENSDARG00000005897	75.4717	Dera	ENSMUSG00000030225	232449	450077	dera	deoxyribose-phosphate aldolase (putative) [Source:ZFIN;Acc:ZDB-GENE-041010-200]	1	1	1	66.6742	0.34069	0.123573	0.0035837	0.0112573	80.4013	85.4967	71.6216	90.312	57.4225	98.9987	48.42	92.4552	41.644	59.2676	62.5642	90.8364	69.5256	64.1287	62.0073	50.1398	63.012	80.7053	50.2192	53.3795	41.5536	71.5823	37.3472	39.2622	75.382	80.3936	65.1522	91.4609	80.4368	100.232	73.739	66.3957	60.4255	44.5694
ENSDARG00000053127	31.3776	Helb	ENSMUSG00000020228	117599	797342	helb	helicase (DNA) B [Source:ZFIN;Acc:ZDB-GENE-030729-16]	1	1	1	65.3366	0.551288	0.149805	6.38074e-05	0.000330742	74.4942	78.2447	102.537	85.1513	47.8521	76.999	86.08	49.3095	55.5254	92.1941	52.1368	74.3207	77.2507	58.5867	79.4965	76.1382	62.1718	47.0781	41.3196	57.8905	23.3106	48.0484	39.169	39.9392	70.3565	86.5777	66.6792	111.948	67.2618	110.114	59.9845	69.8719	57.366	50.7169
ENSDARG00000053131	36.0317	Irak3	ENSMUSG00000020227	73914	567444	irak3	interleukin-1 receptor-associated kinase 3 [Source:ZFIN;Acc:ZDB-GENE-060503-710]	1	1	1	28.7829	1.36238	0.34299	3.56815e-06	2.51224e-05	83.3548	83.97	38.1295	30.9641	0	5.49993	43.04	0	0	0	52.1368	0	20.8577	9.50055	18.2842	8.35663	13.4426	6.72544	29.2415	24.8102	8.10803	18.631	18.2182	29.1082	149.256	53.0804	113.507	32.9259	24.2697	23.2934	11.0799	11.1239	9.561	12.8073
ENSDARG00000053136											3978.35	0.438237	0.146883	0.00125017	0.00454541	3525.51	3810.33	7331.68	3970.63	3966.94	3613.45	4524.58	2668.87	3754.9	2377.29	2752.82	3278.37	3052.17	2500.23	3810.27	3254.44	3943.71	3844.07	5204.99	4056.09	3437.8	2557.35	4380.56	6112.05	4146.51	3887.75	4842.13	4667.43	5018.98	4904.32	3628.49	3993.47	3498.94	3603.72
ENSDARG00000069912	69.0909	Hmga2	ENSMUSG00000056758	15364	324428	hmga2	high mobility group AT-hook 2 [Source:ZFIN;Acc:ZDB-GENE-030131-3148]	1	1	1	17.0129	-0.411392	0.33602	0.0942703	0.172522	18.3774	37.0231	7.21368	13.9339	19.1408	16.4998	5.38	30.8184	6.94067	6.58529	31.2821	8.25786	14.6776	8.70884	13.5144	11.1422	10.0819	8.64699	24.156	8.27007	20.2701	38.2426	3.64363	12.8618	50.2546	44.3196	36.6481	5.12181	4.85394	7.0586	11.8441	10.081	13.3854	21.004
ENSDARG00000117577											2.23358	0.0156764	0.456906	0.953027	0.969853	9.51688	7.63363	0.515263	2.06427	0	0	0	0	6.94067	0	0	0	2.31752	0.791713	3.97483	2.78554	0	0.960777	2.54274	0	0	1.96116	0.910908	0	12.0611	4.12275	12.216	0	2.08026	0.70586	1.91034	0.347621	0.76488	1.02458
ENSDARG00000045658	56	Msrb3	ENSMUSG00000051236	320183	415184	msrb3	methionine sulfoxide reductase B3 [Source:ZFIN;Acc:ZDB-GENE-040625-74]	1	1	1	1098.44	0.033887	0.12525	0.775577	0.847669	943.156	1089.7	974.878	1387.19	1239.37	1000.99	1065.24	1343.68	860.643	763.894	656.924	875.333	856.71	766.378	744.088	1508.84	1013.23	1103.93	1140.42	1179.61	1381.41	1088.44	2034.97	768.998	893.528	925.042	1069.92	1208.75	1226.66	1261.37	1154.61	1191.3	1177.53	1331.7
ENSDARG00000015824	47.8002	Lemd3	ENSMUSG00000048661	380664	558474	lemd3	LEM domain containing 3 [Source:ZFIN;Acc:ZDB-GENE-030131-490]	1	1	1	211.662	-0.138698	0.0889782	0.10931	0.194192	258.597	272.902	153.548	202.815	239.26	181.498	225.96	184.91	208.22	144.876	145.983	173.415	195.444	178.135	165.353	175.489	194.077	209.449	226.94	216.525	297.97	295.154	211.331	219.327	255.294	256.126	257.046	152.191	208.026	187.053	194.854	200.23	210.724	232.581
ENSDARG00000005541	69.0476	Wif1	ENSMUSG00000020218	24117	30476	wif1	wnt inhibitory factor 1 [Source:NCBI gene;Acc:30476]	1	1	1	30.0684	-0.926601	0.322487	0.000315859	0.00136273	32.4887	32.4429	6.18316	16.5142	23.926	27.4996	26.9	6.16368	34.7034	52.6824	10.4274	8.25786	36.3078	25.3348	26.2339	32.498	23.5245	22.0979	40.0482	63.9051	41.5536	95.1162	25.5054	28.4313	25.1273	33.4973	38.6841	5.8535	18.0289	8.47033	21.7778	19.4668	27.5357	56.6083
ENSDARG00000078613											17.57	-0.621425	0.238201	0.00184143	0.00635519	16.0803	12.9772	17.0037	10.3214	23.926	21.9997	37.66	24.6547	6.94067	0	52.1368	0	20.8577	17.4177	22.259	19.4988	24.3646	15.3724	22.8847	8.27007	15.2026	16.6698	9.10908	20.985	14.5738	14.945	18.3241	10.2436	13.175	13.4113	22.1599	21.2049	21.0342	13.3196
ENSDARG00000014361	65.678	Tmbim4	ENSMUSG00000020225	68212	406412	tmbim4	transmembrane BAX inhibitor motif containing 4 [Source:ZFIN;Acc:ZDB-GENE-040426-2152]	1	1	1	421.35	0.70693	0.110957	2.37262e-11	4.74853e-10	498.16	553.438	592.037	565.095	253.616	274.996	365.84	326.675	381.737	381.947	740.343	520.245	370.031	383.189	329.116	399.261	406.637	440.997	331.192	354.109	325.335	337.319	420.839	280.928	509.08	495.245	517.146	618.275	590.794	585.864	333.163	335.107	338.077	369.107
ENSDARG00000110543											0.97636	-0.00325179	0.491778	0.990419	0.994098	0.656337	0.381682	0	1.54821	0	0	0	0	0	0	0	0	0.772507	3.95856	2.3849	1.85703	1.68032	0.960777	0.635685	3.0073	2.02701	0.980579	2.73272	0	0.502546	1.54603	1.018	1.46337	0.69342	2.11758	0.382067	1.04286	1.52976	0.768439
ENSDARG00000094001											8.44059	-0.973171	0.851364	0.0225926	0.0533412	6.2352	5.34354	0	5.16069	23.926	0	5.38	0	6.94067	19.7559	93.8463	0	16.2226	20.5845	0	21.3558	19.3237	0.960777	0.635685	0.751825	1.0135	0	0.910908	0.676935	0.502546	7.21481	7.12602	0	0.69342	6.35274	11.0799	10.7763	11.0908	0
ENSDARG00000097457											3.76657	0.0629873	0.429339	0.81002	0.872332	2.95352	2.29009	4.63737	3.09641	0	0	0	0	20.822	6.58529	31.2821	0	2.31752	0.791713	2.3849	10.2137	6.72128	0	0	0	1.0135	0.980579	0.910908	2.03081	2.01019	4.12275	1.527	5.8535	2.77368	4.23516	3.4386	4.17146	3.05952	2.56146
ENSDARG00000096135											11.216	0.929177	0.389951	0.0014355	0.00512222	13.4549	13.3589	20.0953	10.3214	0	10.9999	5.38	18.491	20.822	39.5118	10.4274	16.5157	15.4501	10.2923	15.1043	16.7133	8.4016	5.76466	1.90706	3.75912	5.06752	1.96116	6.37635	2.70774	12.0611	4.63809	8.14402	39.5111	9.01447	23.2934	8.02341	7.30005	9.17856	4.61063
ENSDARG00000015053	74.1032	Grip1	ENSMUSG00000034813	74053	558006	grip1	glutamate receptor interacting protein 1 [Source:ZFIN;Acc:ZDB-GENE-041210-125]	1	1	1	21.4825	-0.096049	0.237065	0.626617	0.731493	11.8141	11.8321	22.6716	10.3214	33.4964	16.4998	16.14	49.3095	27.7627	46.0971	20.8547	24.7736	20.8577	61.7536	30.2087	12.0707	26.045	13.4509	15.8921	23.3066	13.1755	25.4951	11.8418	16.2464	7.03565	11.3376	8.65303	18.2922	17.3355	30.352	21.7778	20.162	25.241	13.5757
ENSDARG00000117423											1.87436	-0.967174	0.948258	0.0260405	0.0600902	0.328168	0	0.515263	0	0	0	0	0	6.94067	0	0	0	0	3.16685	0	0	0	4.80389	5.72117	4.51095	6.08102	4.90289	2.73272	7.44629	0	0	0	0	0	0.70586	1.52827	2.08573	1.14732	5.37907
ENSDARG00000017841	94.065	Cand1	ENSMUSG00000020114	71902	406806	cand1	cullin-associated and neddylation-dissociated 1 [Source:ZFIN;Acc:ZDB-GENE-040426-2872]	1	1	1	429.617	-0.0199954	0.0726356	0.77934	0.850178	498.816	502.293	398.814	472.203	526.373	494.994	446.54	289.693	527.491	480.726	364.958	346.83	429.514	461.568	497.648	369.549	437.723	443.879	417.645	375.912	321.281	387.329	307.887	428.5	510.587	531.835	525.29	394.379	422.986	426.34	436.321	418.536	442.101	381.914
ENSDARG00000045669											0.211528	-0.26145	0.803651	0.348342		1.31267	0.763363	0	0	0	0	0	0	0	0	0	0	0	0	0	0	0	0	0	0.751825	0	0	0	0	0	0.515344	1.527	0	0	0	0.382067	0.695243	0	0.512292
ENSDARG00000094646	83.816	Dyrk2	ENSMUSG00000028630	69181	557602	dyrk2	dual-specificity tyrosine-(Y)-phosphorylation regulated kinase 2 [Source:ZFIN;Acc:ZDB-GENE-030131-2804]	1	1	1	345.606	-0.113069	0.157574	0.43556	0.564392	261.55	253.437	321.524	393.76	799.13	445.494	306.66	172.583	353.974	355.606	625.642	421.151	333.723	450.484	379.198	506.969	383.953	532.27	246.01	199.234	184.458	242.203	174.894	217.973	243.232	175.217	202.583	450.719	390.396	482.103	428.679	415.408	453.191	247.181
ENSDARG00000092714											0.153383	-0.043749	0.863062	0.828279		0.656337	1.14504	0	0	0	0	0	0	0	0	0	0	0	0	0.794965	0	0	0	0	0	1.0135	0	0	0	0	0	0	0	0	0.70586	0	0	0	0
ENSDARG00000024211	16.2011	Ifng	ENSMUSG00000055170	15978	405790	ifng1	interferon gamma 1 [Source:ZFIN;Acc:ZDB-GENE-040629-1]	1	1	1	1.16048	-0.0374332	0.661958	0.890741	0.927918	0.656337	0.381682	1.03053	0	0	0	0	0	0	0	0	0	0	0	0.794965	0	0	0.960777	20.9776	3.75912	0	0	0	4.73855	1.00509	0.515344	0.509002	0	0.69342	0	0.382067	0	0	0
ENSDARG00000045671	14.7059	Ifng	ENSMUSG00000055170	15978	553965	ifng1r	interferon gamma related [Source:ZFIN;Acc:ZDB-GENE-060210-1]	1	1	1	0.0406493	-0.00800259	0.908656	0.962375		0	0	0	0	0	0	0	0	0	0	0	0	0	0	0	0	0	0	0	0	0	0	0	0	0	0	0	1.46337	0	0	0	0	0	0
ENSDARG00000045672											0.238501	0	0.90851	1		0.328168	0	0	0	0	0	0	0	0	0	0	8.25786	0	0	0	0	0	0	0	0	0	0	0	0	0	0	0	0	0	0	0	0	0	0
ENSDARG00000045673											0.209912	-0.105847	0.869542	0.613211		0	0.763363	0	0	0	0	0	0	0	0	0	0	0	0	0	0.928515	0	0	0	0	2.02701	0	0	0	1.00509	2.57672	0	0	0	0	0	0	0	0.256146
ENSDARG00000045675	34.7561	Mdm1	ENSMUSG00000020212	17245	557148	mdm1	Mdm1 nuclear protein [Source:NCBI gene;Acc:557148]	1	1	1	34.4708	-0.119153	0.263768	0.572456	0.686777	35.7704	32.8246	35.5532	18.5785	14.3556	32.9996	10.76	67.8005	48.5847	52.6824	41.7094	16.5157	20.8577	18.2094	32.5936	20.4273	26.045	80.7053	45.7694	42.854	24.3241	14.7087	30.06	70.4013	20.1019	28.3439	33.0851	41.7062	26.35	36.7047	31.3295	34.4145	36.3318	48.9239
ENSDARG00000045676											484.564	-0.031527	0.147107	0.817846	0.877961	565.434	740.844	195.8	522.261	339.75	329.996	338.94	406.803	506.669	599.262	271.111	412.893	533.03	508.279	459.49	300.839	368.83	292.076	699.254	592.438	549.319	453.027	652.21	770.352	640.747	805.482	746.196	267.797	371.673	297.873	325.521	350.75	359.111	771.512
ENSDARG00000045677	64.5833	Opn1sw	ENSMUSG00000058831	12057	30582	opn1sw1	opsin 1 (cone pigments), short-wave-sensitive 1 [Source:NCBI gene;Acc:30582]	1	1	1	0.118381	-0.133014	0.894326	0.513407		0	0	0	0	0	0	0	0	0	0	0	0	0	0	0	0	0	1.92155	0	0	0	0	0	0	0	0	1.018	0	0	0	0.382067	0	0.38244	0.256146
ENSDARG00000081977											0	0	1.13591			0	0	0	0	0	0	0	0	0	0	0	0	0	0	0	0	0	0	0	0	0	0	0	0	0	0	0	0	0	0	0	0	0	0
ENSDARG00000045680	85.5905	Tnpo3	ENSMUSG00000012535	320938	394062	tnpo3	transportin 3 [Source:ZFIN;Acc:ZDB-GENE-040426-708]	1	1	1	414.956	0.329153	0.0843413	6.19181e-05	0.000322108	536.555	449.621	570.396	476.331	401.957	489.494	392.74	351.33	465.025	381.947	458.804	495.471	438.011	398.231	465.85	467.971	398.236	453.487	228.847	269.153	366.888	266.717	269.629	300.559	523.151	438.042	459.119	559.741	477.073	602.805	421.038	377.517	454.339	270.234
ENSDARG00000045681	52.7132	Irf5	ENSMUSG00000029771	27056	405811	irf5	interferon regulatory factor 5 [Source:ZFIN;Acc:ZDB-GENE-040426-2587]	1	1	1	43.4831	-0.000519896	0.201454	0.997646	0.999038	49.8816	33.9697	27.8242	11.8696	38.2817	38.4995	21.52	0	6.94067	19.7559	10.4274	24.7736	23.9477	22.9597	23.849	18.5703	15.963	17.294	118.237	113.526	65.8777	84.3298	115.685	109.664	44.2241	39.6815	46.8281	16.8288	23.5763	16.9407	23.6882	17.0334	17.5922	73.0017
ENSDARG00000045683	26.8293	Ccdc87	ENSMUSG00000067872	399599		ccdc87	coiled-coil domain containing 87 [Source:ZFIN;Acc:ZDB-GENE-041210-118]	1	1	1	7.6734	-0.548793	0.368999	0.0372453	0.0810925	6.56337	6.48859	4.12211	3.61248	0	0	21.52	6.16368	0	0	0	33.0314	11.5876	7.12541	9.53958	6.4996	5.88112	6.72544	15.8921	7.51825	10.135	7.84463	12.7527	12.1848	9.04584	7.21481	7.63502	2.19506	5.54736	0.70586	4.58481	4.17146	7.6488	6.6598
ENSDARG00000078745	53.0259	Pnpla8	ENSMUSG00000036257	67452	100126812	pnpla8	patatin-like phospholipase domain containing 8 [Source:ZFIN;Acc:ZDB-GENE-070705-553]	1	1	1	139.252	0.0120154	0.0910678	0.892103	0.9288	105.998	107.634	196.315	148.112	162.697	181.498	150.64	197.238	117.991	105.365	125.128	99.0943	117.421	117.173	127.194	165.276	142.827	173.901	140.486	121.796	116.553	121.592	127.527	135.387	130.16	94.8232	115.543	166.825	146.312	174.348	147.478	168.249	183.189	145.491
ENSDARG00000105458	33.9744	Akap14	ENSMUSG00000036551	434756	101884343	si:dkeyp-81f3.4	si:dkeyp-81f3.4 [Source:ZFIN;Acc:ZDB-GENE-160113-129]	1	1	1	3.56973	0.865436	0.740678	0.0282329	0.0642995	5.90703	8.397	9.79	7.74103	0	5.49993	0	18.491	0	6.58529	0	0	5.40755	4.75028	0	0	0	0	1.27137	0.751825	1.0135	1.96116	0.910908	1.35387	11.056	7.73016	9.67103	0.731687	11.7881	0.70586	2.67447	1.73811	1.52976	0
ENSDARG00000006396	60.9339	Nrcam	ENSMUSG00000020598	319504	556537	nrcama	neuronal cell adhesion molecule a [Source:ZFIN;Acc:ZDB-GENE-041210-235]	1	1	1	4.23178	1.6708	0.803913	0.00108541	0.00402558	11.8141	11.8321	6.69842	8.2571	0	0	0	0	0	0	10.4274	0	7.72507	4.75028	7.94965	0.928515	0	0	0.635685	0.751825	1.0135	0.980579	0.910908	1.35387	32.163	14.945	20.8691	0	4.16052	0	1.1462	0.695243	0.76488	0.768439
ENSDARG00000112990											1.12914	-0.414898	0.886065	0.174633	0.281736	2.62535	1.14504	0.515263	0	4.78521	5.49993	10.76	0	0	0	0	8.25786	0	0	0	0	0	0	1.27137	0.751825	0	0	1.82182	0.676935	0.502546	0	2.03601	0	0	0	0	0	0	0
ENSDARG00000045685	50.8181	Cntn1	ENSMUSG00000055022	12805	541474	cntn1b	contactin 1b [Source:ZFIN;Acc:ZDB-GENE-041210-236]	1	1	1	84.3806	0.0528136	0.604839	0.848894	0.899056	0.328168	0.763363	0.515263	0	0	0	0	0	6.94067	0	0	0	0.772507	0.791713	0.794965	0	0.84016	0.960777	211.683	318.022	731.749	0	0.910908	650.535	0.502546	0.515344	0.509002	0.731687	0.69342	0.70586	0	0	0	368.851
ENSDARG00000045687	51.6497	Pdzrn4	ENSMUSG00000036218	239618	798289	pdzrn4	PDZ domain containing ring finger 4 [Source:ZFIN;Acc:ZDB-GENE-041210-237]	1	1	1	1.77206	-0.2336	0.58453	0.422845	0.552053	1.64084	0.381682	1.03053	1.03214	9.57041	0	0	0	0	6.58529	0	16.5157	2.31752	0	0	0	4.2008	2.88233	0.635685	0	0	0	0	0.676935	0.502546	0.515344	1.527	1.46337	0.69342	1.41172	0	1.39049	2.67708	3.58605
ENSDARG00000022550	54.5679	Gxylt1	ENSMUSG00000036197	223827	556315	gxylt1b	glucoside xylosyltransferase 1b [Source:NCBI gene;Acc:556315]	1	1	1	19.0767	0.215495	0.192605	0.205222	0.319634	25.9253	26.336	16.4884	18.5785	19.1408	27.4996	0	6.16368	34.7034	6.58529	41.7094	33.0314	32.4453	19.7928	17.4892	18.5703	15.1229	16.3332	18.4349	12.781	14.189	9.80579	10.9309	24.3697	23.6197	25.7672	23.4141	20.4872	20.1092	16.9407	14.5186	13.2096	16.8274	18.1864
ENSDARG00000045692	35.3591	3110001I22Rik	ENSMUSG00000079737	67118	790935	pphln1	periphilin 1 [Source:ZFIN;Acc:ZDB-GENE-030131-1873]	4	0	1	183.488	-0.165376	0.0780676	0.0305333	0.0686476	168.35	168.703	171.067	190.429	196.193	153.998	242.1	234.22	194.339	184.388	187.693	90.8364	156.046	178.927	186.817	209.844	176.434	192.155	200.241	153.372	210.809	175.524	158.498	220.681	184.937	165.425	175.097	183.653	165.034	170.112	195.236	196.058	211.107	186.218
ENSDARG00000045692	35.3591	Pphln1	ENSMUSG00000036167	223828	790935	pphln1	periphilin 1 [Source:ZFIN;Acc:ZDB-GENE-030131-1873]	4	0	0	183.488	-0.165376	0.0780676	0.0305333	0.0686476	168.35	168.703	171.067	190.429	196.193	153.998	242.1	234.22	194.339	184.388	187.693	90.8364	156.046	178.927	186.817	209.844	176.434	192.155	200.241	153.372	210.809	175.524	158.498	220.681	184.937	165.425	175.097	183.653	165.034	170.112	195.236	196.058	211.107	186.218
ENSDARG00000045692	23.7569	Pphln1	ENSMUSG00000036167	223828	790935	pphln1	periphilin 1 [Source:ZFIN;Acc:ZDB-GENE-030131-1873]	4	0	0	183.488	-0.165376	0.0780676	0.0305333	0.0686476	168.35	168.703	171.067	190.429	196.193	153.998	242.1	234.22	194.339	184.388	187.693	90.8364	156.046	178.927	186.817	209.844	176.434	192.155	200.241	153.372	210.809	175.524	158.498	220.681	184.937	165.425	175.097	183.653	165.034	170.112	195.236	196.058	211.107	186.218
ENSDARG00000045692	23.7569	3110001I22Rik	ENSMUSG00000079737	67118	790935	pphln1	periphilin 1 [Source:ZFIN;Acc:ZDB-GENE-030131-1873]	4	0	0	183.488	-0.165376	0.0780676	0.0305333	0.0686476	168.35	168.703	171.067	190.429	196.193	153.998	242.1	234.22	194.339	184.388	187.693	90.8364	156.046	178.927	186.817	209.844	176.434	192.155	200.241	153.372	210.809	175.524	158.498	220.681	184.937	165.425	175.097	183.653	165.034	170.112	195.236	196.058	211.107	186.218
ENSDARG00000015966	76.3736	Yaf2	ENSMUSG00000022634	67057	692296	yaf2	YY1 associated factor 2 [Source:ZFIN;Acc:ZDB-GENE-041210-115]	1	1	1	188.197	-0.0641823	0.0945906	0.484443	0.610603	227.749	208.016	175.705	191.978	253.616	175.998	231.34	135.601	124.932	204.144	354.53	206.446	213.212	223.263	224.18	197.774	191.556	217.136	144.936	156.38	95.2693	159.834	143.923	110.34	207.552	181.916	216.835	199.019	197.625	196.229	205.17	180.416	214.931	153.944
ENSDARG00000045691	77.0642	Zcrb1	ENSMUSG00000022635	67197	550251	zcrb1	zinc finger CCHC-type and RNA binding motif 1 [Source:NCBI gene;Acc:550251]	1	1	1	59.7116	-0.368429	0.140161	0.00479352	0.014542	35.4422	33.2063	60.2858	43.8658	19.1408	60.4992	69.94	123.274	76.3474	59.2676	93.8463	90.8364	64.1181	66.5039	70.7519	83.5663	63.8521	87.4307	47.6764	47.3649	64.8642	44.1261	64.6745	50.0932	33.6706	34.528	29.0131	69.5103	44.3789	53.6454	73.3569	62.2242	73.046	61.7312
ENSDARG00000045694	62.1089	Prickle1	ENSMUSG00000036158	106042	556148	prickle1b	prickle homolog 1b [Source:ZFIN;Acc:ZDB-GENE-030131-2152]	1	1	1	282.071	0.0781067	0.212317	0.669623	0.766139	270.083	269.467	409.119	464.462	842.196	351.995	215.2	129.437	180.457	302.924	72.9915	181.673	244.885	248.598	219.41	280.411	295.736	317.056	204.691	207.504	175.336	209.844	130.26	243.02	423.647	242.727	392.949	401.696	255.179	333.166	355.322	345.883	341.519	277.662
ENSDARG00000086259											4.35023	0.779564	0.545007	0.0214755	0.0511056	4.26619	6.87027	8.75947	5.67675	0	0	0	0	6.94067	13.1706	31.2821	0	6.18006	6.3337	7.15469	0	5.04096	3.84311	0	3.0073	0	0.980579	0.910908	1.35387	7.03565	8.2455	8.14402	4.39012	0	7.76446	1.91034	1.73811	2.67708	1.02458
ENSDARG00000095980											2.8042	0.311239	0.477772	0.272455	0.396733	5.25069	1.90841	4.12211	2.58034	0	10.9999	0	0	6.94067	6.58529	10.4274	0	4.63504	5.54199	0	2.78554	0.84016	0	0	0.751825	0	3.92232	0.910908	2.03081	3.01528	6.69947	6.10802	0	2.77368	2.82344	1.1462	1.04286	1.9122	1.28073
ENSDARG00000090957											2.10548	0.124293	0.464569	0.64522	0.746557	3.60985	3.43513	2.06105	2.06427	4.78521	0	0	6.16368	6.94067	6.58529	0	0	6.18006	0	0.794965	0	0	3.84311	0	0.751825	3.04051	0.980579	0.910908	0.676935	0	3.09206	4.58101	0.731687	3.4671	3.5293	2.67447	1.04286	2.29464	0.256146
ENSDARG00000096149											0.642045	-0.192948	0.667708	0.500977		0.328168	0	0.515263	0	0	0	0	0	0	0	0	0	0	0.791713	0	0.928515	0	0.960777	0.635685	0.751825	1.0135	1.96116	3.64363	3.38468	2.51273	2.57672	1.527	0	0.69342	0	0.382067	0	0	0.256146
ENSDARG00000109403											0.00837544	0	0.90851	1		0	0	0	0	0	0	0	0	0	0	0	0	0	0	0	0	0	0	0	0	0	0	0	0	0	0	0	0	0	0	0	0	0	0
ENSDARG00000094534											0.390295	-0.307819	0.807326	0.289402		0	0.763363	1.03053	0.516069	0	0	0	0	0	0	0	0	0	0	1.58993	0.928515	0	0	0	0	0	0	0	0	0.502546	0	0	0	0	0	4.96687	0.695243	2.29464	0.512292
ENSDARG00000113738											0	0	1.13591			0	0	0	0	0	0	0	0	0	0	0	0	0	0	0	0	0	0	0	0	0	0	0	0	0	0	0	0	0	0	0	0	0	0
ENSDARG00000097023											0.254837	0	0.90851	1		0	0	0	0	0	0	0	0	0	0	0	0	0	0	0	0	0	0	0	0	0	0	0	0	2.51273	3.60741	3.05401	0	0	0	0	0	0	0
ENSDARG00000097419											0.334792	-0.206155	0.864432	0.393764		0	0	0	0	0	0	0	0	0	6.58529	0	0	0	1.58343	0	0.928515	1.68032	0	0	0	0	0	0	0	0	0.515344	0.509002	0	0	0	0	0	0	0
ENSDARG00000062808											0.380741	0.030491	0.655746	0.911078		0.984505	0	0.515263	0.516069	0	0	0	0	0	0	0	0	0.772507	0	0.794965	0	0.84016	1.92155	0	0	2.02701	0	0	0.676935	1.00509	0	0	2.19506	0.69342	0	0.764134	0	0	0
ENSDARG00000093588											0.10178	-0.0281544	0.910314	0.868342		0	0	0	0	0	0	0	0	0	0	0	0	0	0	0	0	0	0	0	2.25547	0	0	0	0.676935	0	0	0	0.731687	0	0	0	0	0	0
ENSDARG00000069780	48.8336	Pus7l	ENSMUSG00000033356	78895	561376	pus7l	pseudouridine synthase 7 like [Source:NCBI gene;Acc:561376]	1	1	1	11.6694	0.835586	0.37312	0.00266754	0.00874282	16.7366	12.2138	23.7021	15.9981	4.78521	0	0	0	0	32.9265	10.4274	57.805	15.4501	12.6674	16.6943	14.8562	8.4016	10.5685	3.81411	7.51825	2.02701	1.96116	8.19817	4.06161	19.5993	18.037	15.27	21.9506	6.9342	19.7641	8.02341	9.38578	7.6488	6.14751
ENSDARG00000011661	72.2063	Twf1	ENSMUSG00000022451	19230	432375	twf1b	twinfilin actin-binding protein 1b [Source:ZFIN;Acc:ZDB-GENE-040711-3]	1	1	1	63.0428	-0.286027	0.164377	0.0561418	0.113869	55.4605	62.9775	47.9195	57.2836	66.9929	16.4998	139.88	86.2915	83.2881	26.3412	31.2821	33.0314	59.483	54.6282	51.6727	60.3535	45.3686	57.6466	71.8325	96.2335	64.8642	51.9707	109.309	81.9092	61.8132	68.5407	64.1342	42.4378	53.3934	47.2926	53.1073	66.3957	70.7514	67.3664
ENSDARG00000062797	65.5215	Nell2	ENSMUSG00000022454	54003	336082	nell2b	neural EGFL like 2b [Source:ZFIN;Acc:ZDB-GENE-030131-8026]	1	1	1	8.74615	-0.102744	0.352086	0.674105	0.770075	7.21971	8.397	2.06105	10.8374	19.1408	0	0	6.16368	0	0	0	8.25786	4.63504	1.58343	6.35972	1.85703	12.6024	6.72544	9.53528	20.2993	23.3106	12.7475	20.9509	18.9542	7.5382	13.3989	10.18	1.46337	6.9342	5.64688	0.382067	7.30005	8.79612	14.088
ENSDARG00000018744											0.613792	-0.065579	0.604634	0.813338		0.984505	0	0.515263	1.54821	0	0	0	0	6.94067	0	0	0	0	0.791713	0.794965	0	0.84016	1.92155	0	0	0	0	0	2.03081	0.502546	0	1.018	0	0.69342	0	1.1462	0	0	0.512292
ENSDARG00000020086	61.2642	Nuak1	ENSMUSG00000020032	77976	561563	nuak1a	NUAK family, SNF1-like kinase, 1a [Source:ZFIN;Acc:ZDB-GENE-041210-122]	1	1	1	661.734	-0.863247	0.160591	5.55147e-09	7.03784e-08	356.063	453.819	406.543	410.791	957.041	984.487	726.3	980.025	437.262	342.435	208.547	280.767	410.974	434.65	466.645	620.248	764.545	462.134	1123.89	1168.34	722.628	1092.36	673.161	1283.47	398.017	397.845	343.576	358.527	436.855	498.337	819.534	904.511	794.71	1182.88
ENSDARG00000096496											0.615797	-0.364173	0.750151	0.243066		0.328168	0.381682	0	0.516069	0	5.49993	0	0	0	0	0	8.25786	0.772507	0	0.794965	0.928515	0	0.960777	0.635685	0	1.0135	0	0	253.851	0.502546	0.515344	0.509002	0	0	0	0	0	0	194.159
ENSDARG00000092161											0.197556	-0.0717545	0.857906	0.731034		0	0.763363	0	0	0	0	0	0	0	0	0	0	0	0	0	0	0	0.960777	0.635685	0	0	0	0	0	2.51273	1.54603	0	0	0.69342	0	0	0	0	0
ENSDARG00000003811	50.8584	Plxnb2	ENSMUSG00000036606	140570	561433	plxnb2a	plexin b2a [Source:ZFIN;Acc:ZDB-GENE-030131-8917]	1	1	1	680.871	0.0924336	0.0825158	0.251725	0.374007	621.879	674.813	824.936	714.239	957.041	687.491	699.4	653.35	652.423	783.65	656.924	594.566	647.361	713.333	661.411	793.88	826.717	659.093	678.912	531.54	479.387	632.473	585.714	520.563	616.625	594.707	583.825	877.293	687.873	934.559	784.002	727.919	742.698	497.18
ENSDARG00000094799	34.375	Plxnb2	ENSMUSG00000036606	140570		plxnb2a	plexin b2a [Source:ZFIN;Acc:ZDB-GENE-030131-8917]	1	1	1	6.16429	-2.95723	0.771428	1.96498e-06	1.4651e-05	2.29718	1.52673	2.06105	0.516069	9.57041	16.4998	21.52	12.3274	6.94067	6.58529	10.4274	16.5157	0	12.6674	4.76979	17.6418	5.88112	0	5.08548	3.75912	6.08102	6.86405	0.910908	4.06161	0.502546	0	2.54501	0.731687	0	0.70586	12.9903	9.38578	7.6488	4.86678
ENSDARG00000077090	32.7044	Plxnb2	ENSMUSG00000036606	140570	100034640	si:ch211-127b11.1	si:ch211-127b11.1 [Source:ZFIN;Acc:ZDB-GENE-041210-159]	1	1	1	1.27065	-0.754872	0.710501	0.0438224	0.092883	0.328168	1.52673	1.03053	0.516069	0	0	0	0	0	0	0	0	0.772507	0.791713	0.794965	3.71406	1.68032	2.88233	0	0	1.0135	0	2.73272	0	1.50764	2.06137	1.527	1.46337	1.38684	0.70586	3.82067	7.64767	2.67708	2.04917
ENSDARG00000079892	33.4507	Plxnb2	ENSMUSG00000036606	140570	561237	si:dkey-183c2.4	si:dkey-183c2.4 [Source:ZFIN;Acc:ZDB-GENE-041210-121]	1	1	1	39.2315	0.0133434	0.393407	0.958114	0.973224	3.93802	3.81682	4.12211	1.03214	9.57041	5.49993	5.38	0	0	0	0	8.25786	2.31752	2.37514	1.58993	4.64257	1.68032	2.88233	191.341	204.496	33.4456	67.6599	167.607	222.035	4.02037	3.09206	2.54501	3.65843	3.4671	2.82344	3.05654	3.47621	0	25.8708
ENSDARG00000015985	78.8832	Abcc9	ENSMUSG00000030249	20928	561160	abcc9	ATP-binding cassette, sub-family C (CFTR/MRP), member 9 [Source:ZFIN;Acc:ZDB-GENE-050517-23]	1	1	1	738.707	-0.395004	0.166872	0.00901792	0.0247615	253.346	218.704	809.994	429.369	1292.01	1083.49	919.98	801.279	784.296	665.115	855.044	842.301	612.598	860.592	583.505	1333.35	1362.74	821.464	723.41	576.649	580.737	969.793	465.474	476.562	163.328	160.787	168.989	954.851	741.96	1012.2	1116.78	939.968	1127.82	518.696
ENSDARG00000112970											151.135	0.0332371	0.186666	0.841631	0.894868	61.6957	91.9853	109.751	146.047	143.556	175.998	107.6	129.437	166.576	125.121	312.821	289.025	116.649	151.217	112.885	229.343	231.884	169.097	135.401	176.679	131.755	133.359	189.469	136.064	45.7317	53.5957	44.2831	258.285	186.53	167.995	154.355	154.344	157.183	164.19
ENSDARG00000045589	79.5673	Kcnj8	ENSMUSG00000030247	16523	561090	kcnj8	potassium inwardly rectifying channel subfamily J member 8 [Source:ZFIN;Acc:ZDB-GENE-060308-1]	1	1	1	11.0997	0.623423	0.310294	0.00921599	0.0252316	8.86055	11.8321	14.9426	10.8374	9.57041	10.9999	10.76	12.3274	6.94067	6.58529	0	8.25786	7.72507	2.37514	4.76979	0.928515	11.7622	5.76466	19.0706	21.0511	13.1755	33.3397	8.19817	13.5387	10.5535	10.3069	10.18	13.1704	13.8684	12.7055	6.49514	8.34291	7.26636	14.8565
ENSDARG00000112858											0.532812	0.0642995	0.581973	0.816954		0.328168	0.381682	2.06105	2.06427	0	0	0	0	0	0	0	0	0.772507	0.791713	0	0	0	1.92155	1.90706	1.50365	0	2.94174	0	1.35387	0	0	0.509002	0	0	0	0.382067	0.695243	0.76488	0
ENSDARG00000057334	56.0465	Cmas	ENSMUSG00000030282	12764	561018	cmasa	cytidine monophosphate N-acetylneuraminic acid synthetase a [Source:NCBI gene;Acc:561018]	1	1	1	224.969	-0.0438598	0.0842448	0.593943	0.704924	194.932	202.291	210.743	247.197	224.905	269.496	188.3	221.893	229.042	276.582	135.556	189.931	211.667	204.262	197.946	237.7	220.962	259.41	249.824	243.591	241.214	171.601	264.163	305.298	193.983	212.837	205.128	234.872	217.041	213.876	233.061	237.773	216.079	269.722
ENSDARG00000113699											0.741235	0.126737	0.607137	0.652753		0.984505	2.29009	0	1.54821	0	0	0	0	0	0	0	0	3.86253	0	0.794965	1.85703	0	0	0	2.25547	1.0135	2.94174	0.910908	1.35387	0	2.06137	1.527	0.731687	0	1.41172	0	0	0.38244	0.256146
ENSDARG00000106193											1.49062	0.668043	1.0688	0.0588379	0.118316	0	0	0.515263	0	0	0	0	0	0	0	0	8.25786	0.772507	0	0	0	0	0	0	0	0	0	0	0	4.52292	9.27619	10.689	0.731687	12.4816	5.64688	0	0	0	0.768439
ENSDARG00000045594	56.5217	Shisal1	ENSMUSG00000062760	72301	560435	shisal1a	shisa like 1a [Source:NCBI gene;Acc:560435]	1	1	1	25.4783	0.211482	0.384582	0.409099	0.538486	21.3309	15.6489	2.57632	6.19282	14.3556	0	16.14	6.16368	20.822	6.58529	0	8.25786	9.27008	11.8757	9.53958	2.78554	5.04096	0	74.3752	99.9927	47.6347	173.562	28.2381	35.8776	12.5637	19.0677	6.61702	2.92675	7.62763	9.17619	0.382067	5.90956	4.58928	109.631
ENSDARG00000045595	27.6102	Zfp747	ENSMUSG00000054381	269997	324173	si:dkey-14k9.3	si:dkey-14k9.3 [Source:ZFIN;Acc:ZDB-GENE-030131-2893]	9	0	1	10.7303	0.102654	0.260713	0.624294	0.729806	11.8141	9.54204	12.8816	6.70889	19.1408	27.4996	5.38	0	6.94067	19.7559	10.4274	0	8.49758	13.4591	11.1295	17.6418	6.72128	7.68622	15.2565	11.2774	5.06752	8.82521	12.7527	12.1848	9.54838	6.69947	8.14402	11.707	12.4816	16.2348	11.8441	12.5144	5.35416	15.3688
ENSDARG00000045595	27.6102	9130019O22Rik	ENSMUSG00000030823	78921	324173	si:dkey-14k9.3	si:dkey-14k9.3 [Source:ZFIN;Acc:ZDB-GENE-030131-2893]	9	0	0	10.7303	0.102654	0.260713	0.624294	0.729806	11.8141	9.54204	12.8816	6.70889	19.1408	27.4996	5.38	0	6.94067	19.7559	10.4274	0	8.49758	13.4591	11.1295	17.6418	6.72128	7.68622	15.2565	11.2774	5.06752	8.82521	12.7527	12.1848	9.54838	6.69947	8.14402	11.707	12.4816	16.2348	11.8441	12.5144	5.35416	15.3688
ENSDARG00000045595	27.6102	Zfp672	ENSMUSG00000049755	319475	324173	si:dkey-14k9.3	si:dkey-14k9.3 [Source:ZFIN;Acc:ZDB-GENE-030131-2893]	9	0	0	10.7303	0.102654	0.260713	0.624294	0.729806	11.8141	9.54204	12.8816	6.70889	19.1408	27.4996	5.38	0	6.94067	19.7559	10.4274	0	8.49758	13.4591	11.1295	17.6418	6.72128	7.68622	15.2565	11.2774	5.06752	8.82521	12.7527	12.1848	9.54838	6.69947	8.14402	11.707	12.4816	16.2348	11.8441	12.5144	5.35416	15.3688
ENSDARG00000045595	22.5058	Zfp672	ENSMUSG00000049755	319475	324173	si:dkey-14k9.3	si:dkey-14k9.3 [Source:ZFIN;Acc:ZDB-GENE-030131-2893]	9	0	0	10.7303	0.102654	0.260713	0.624294	0.729806	11.8141	9.54204	12.8816	6.70889	19.1408	27.4996	5.38	0	6.94067	19.7559	10.4274	0	8.49758	13.4591	11.1295	17.6418	6.72128	7.68622	15.2565	11.2774	5.06752	8.82521	12.7527	12.1848	9.54838	6.69947	8.14402	11.707	12.4816	16.2348	11.8441	12.5144	5.35416	15.3688
ENSDARG00000045595	22.5058	9130019O22Rik	ENSMUSG00000030823	78921	324173	si:dkey-14k9.3	si:dkey-14k9.3 [Source:ZFIN;Acc:ZDB-GENE-030131-2893]	9	0	0	10.7303	0.102654	0.260713	0.624294	0.729806	11.8141	9.54204	12.8816	6.70889	19.1408	27.4996	5.38	0	6.94067	19.7559	10.4274	0	8.49758	13.4591	11.1295	17.6418	6.72128	7.68622	15.2565	11.2774	5.06752	8.82521	12.7527	12.1848	9.54838	6.69947	8.14402	11.707	12.4816	16.2348	11.8441	12.5144	5.35416	15.3688
ENSDARG00000045595	22.5058	Zfp747	ENSMUSG00000054381	269997	324173	si:dkey-14k9.3	si:dkey-14k9.3 [Source:ZFIN;Acc:ZDB-GENE-030131-2893]	9	0	0	10.7303	0.102654	0.260713	0.624294	0.729806	11.8141	9.54204	12.8816	6.70889	19.1408	27.4996	5.38	0	6.94067	19.7559	10.4274	0	8.49758	13.4591	11.1295	17.6418	6.72128	7.68622	15.2565	11.2774	5.06752	8.82521	12.7527	12.1848	9.54838	6.69947	8.14402	11.707	12.4816	16.2348	11.8441	12.5144	5.35416	15.3688
ENSDARG00000045595	17.8654	9130019O22Rik	ENSMUSG00000030823	78921	324173	si:dkey-14k9.3	si:dkey-14k9.3 [Source:ZFIN;Acc:ZDB-GENE-030131-2893]	9	0	0	10.7303	0.102654	0.260713	0.624294	0.729806	11.8141	9.54204	12.8816	6.70889	19.1408	27.4996	5.38	0	6.94067	19.7559	10.4274	0	8.49758	13.4591	11.1295	17.6418	6.72128	7.68622	15.2565	11.2774	5.06752	8.82521	12.7527	12.1848	9.54838	6.69947	8.14402	11.707	12.4816	16.2348	11.8441	12.5144	5.35416	15.3688
ENSDARG00000045595	17.8654	Zfp747	ENSMUSG00000054381	269997	324173	si:dkey-14k9.3	si:dkey-14k9.3 [Source:ZFIN;Acc:ZDB-GENE-030131-2893]	9	0	0	10.7303	0.102654	0.260713	0.624294	0.729806	11.8141	9.54204	12.8816	6.70889	19.1408	27.4996	5.38	0	6.94067	19.7559	10.4274	0	8.49758	13.4591	11.1295	17.6418	6.72128	7.68622	15.2565	11.2774	5.06752	8.82521	12.7527	12.1848	9.54838	6.69947	8.14402	11.707	12.4816	16.2348	11.8441	12.5144	5.35416	15.3688
ENSDARG00000045595	17.8654	Zfp672	ENSMUSG00000049755	319475	324173	si:dkey-14k9.3	si:dkey-14k9.3 [Source:ZFIN;Acc:ZDB-GENE-030131-2893]	9	0	0	10.7303	0.102654	0.260713	0.624294	0.729806	11.8141	9.54204	12.8816	6.70889	19.1408	27.4996	5.38	0	6.94067	19.7559	10.4274	0	8.49758	13.4591	11.1295	17.6418	6.72128	7.68622	15.2565	11.2774	5.06752	8.82521	12.7527	12.1848	9.54838	6.69947	8.14402	11.707	12.4816	16.2348	11.8441	12.5144	5.35416	15.3688
ENSDARG00000006215	69.2064	Akr1e1	ENSMUSG00000045410	56043	415138	akr1b1.1	aldo-keto reductase family 1, member B1 (aldose reductase), tandem duplicate 1 [Source:ZFIN;Acc:ZDB-GENE-040625-7]	4	0	1	498.836	-0.0183653	0.107355	0.858897	0.906099	471.25	449.239	480.225	422.66	339.75	588.492	371.22	499.258	541.372	605.847	563.078	801.012	527.622	544.698	542.961	617.462	499.895	488.075	369.969	520.263	611.143	488.328	597.556	404.13	397.012	401.968	454.538	569.984	429.921	493.396	463.447	482.151	468.106	492.569
ENSDARG00000006215	69.2064	Akr1b3	ENSMUSG00000001642	11677	415138	akr1b1.1	aldo-keto reductase family 1, member B1 (aldose reductase), tandem duplicate 1 [Source:ZFIN;Acc:ZDB-GENE-040625-7]	4	0	0	498.836	-0.0183653	0.107355	0.858897	0.906099	471.25	449.239	480.225	422.66	339.75	588.492	371.22	499.258	541.372	605.847	563.078	801.012	527.622	544.698	542.961	617.462	499.895	488.075	369.969	520.263	611.143	488.328	597.556	404.13	397.012	401.968	454.538	569.984	429.921	493.396	463.447	482.151	468.106	492.569
ENSDARG00000006215	54.6032	Akr1e1	ENSMUSG00000045410	56043	415138	akr1b1.1	aldo-keto reductase family 1, member B1 (aldose reductase), tandem duplicate 1 [Source:ZFIN;Acc:ZDB-GENE-040625-7]	4	0	0	498.836	-0.0183653	0.107355	0.858897	0.906099	471.25	449.239	480.225	422.66	339.75	588.492	371.22	499.258	541.372	605.847	563.078	801.012	527.622	544.698	542.961	617.462	499.895	488.075	369.969	520.263	611.143	488.328	597.556	404.13	397.012	401.968	454.538	569.984	429.921	493.396	463.447	482.151	468.106	492.569
ENSDARG00000006215	54.6032	Akr1b3	ENSMUSG00000001642	11677	415138	akr1b1.1	aldo-keto reductase family 1, member B1 (aldose reductase), tandem duplicate 1 [Source:ZFIN;Acc:ZDB-GENE-040625-7]	4	0	0	498.836	-0.0183653	0.107355	0.858897	0.906099	471.25	449.239	480.225	422.66	339.75	588.492	371.22	499.258	541.372	605.847	563.078	801.012	527.622	544.698	542.961	617.462	499.895	488.075	369.969	520.263	611.143	488.328	597.556	404.13	397.012	401.968	454.538	569.984	429.921	493.396	463.447	482.151	468.106	492.569
ENSDARG00000045598	64.8256	Akr1b3	ENSMUSG00000001642	11677	553452	akr1b1.2	aldo-keto reductase family 1, member B1 (aldose reductase), tandem duplicate 2 [Source:ZFIN;Acc:ZDB-GENE-041210-132]	4	0	1	451.926	-0.428579	0.0855848	2.60791e-07	2.36849e-06	400.037	319.086	385.932	312.221	449.809	588.492	516.48	591.713	437.262	421.459	354.53	421.151	455.779	437.817	488.904	540.396	457.887	463.095	427.816	529.285	551.346	458.911	618.506	444.746	318.614	309.722	326.779	432.427	373.06	384.694	532.602	527.689	509.41	484.885
ENSDARG00000045598	64.8256	Akr1e1	ENSMUSG00000045410	56043	553452	akr1b1.2	aldo-keto reductase family 1, member B1 (aldose reductase), tandem duplicate 2 [Source:ZFIN;Acc:ZDB-GENE-041210-132]	4	0	0	451.926	-0.428579	0.0855848	2.60791e-07	2.36849e-06	400.037	319.086	385.932	312.221	449.809	588.492	516.48	591.713	437.262	421.459	354.53	421.151	455.779	437.817	488.904	540.396	457.887	463.095	427.816	529.285	551.346	458.911	618.506	444.746	318.614	309.722	326.779	432.427	373.06	384.694	532.602	527.689	509.41	484.885
ENSDARG00000045598	54.0698	Akr1e1	ENSMUSG00000045410	56043	553452	akr1b1.2	aldo-keto reductase family 1, member B1 (aldose reductase), tandem duplicate 2 [Source:ZFIN;Acc:ZDB-GENE-041210-132]	4	0	0	451.926	-0.428579	0.0855848	2.60791e-07	2.36849e-06	400.037	319.086	385.932	312.221	449.809	588.492	516.48	591.713	437.262	421.459	354.53	421.151	455.779	437.817	488.904	540.396	457.887	463.095	427.816	529.285	551.346	458.911	618.506	444.746	318.614	309.722	326.779	432.427	373.06	384.694	532.602	527.689	509.41	484.885
ENSDARG00000045598	54.0698	Akr1b3	ENSMUSG00000001642	11677	553452	akr1b1.2	aldo-keto reductase family 1, member B1 (aldose reductase), tandem duplicate 2 [Source:ZFIN;Acc:ZDB-GENE-041210-132]	4	0	0	451.926	-0.428579	0.0855848	2.60791e-07	2.36849e-06	400.037	319.086	385.932	312.221	449.809	588.492	516.48	591.713	437.262	421.459	354.53	421.151	455.779	437.817	488.904	540.396	457.887	463.095	427.816	529.285	551.346	458.911	618.506	444.746	318.614	309.722	326.779	432.427	373.06	384.694	532.602	527.689	509.41	484.885
ENSDARG00000017366	57.7859	Prdm4	ENSMUSG00000035529	72843	100000537	prdm4	PR domain containing 4 [Source:ZFIN;Acc:ZDB-GENE-041210-131]	1	1	1	52.6531	0.347488	0.192641	0.0406582	0.0872285	60.383	56.1072	81.9268	58.8318	95.7041	82.4989	21.52	55.4731	13.8813	59.2676	62.5642	66.0629	57.938	45.9193	83.4714	55.7109	48.7293	41.3134	40.0482	31.5766	22.2971	14.7087	36.4363	46.7085	56.2852	58.2338	47.8461	84.8757	65.8749	79.0564	52.7253	54.5766	60.8079	44.5694
ENSDARG00000020101	99.0762	Psmc2	ENSMUSG00000028932	19181	393941	psmc2	proteasome 26S subunit, ATPase 2 [Source:ZFIN;Acc:ZDB-GENE-040426-1327]	1	1	1	469.878	0.247703	0.123956	0.0350215	0.0769611	460.42	503.056	474.557	624.959	244.046	445.494	505.72	400.639	478.906	467.556	291.966	718.434	460.414	494.029	469.03	389.976	437.723	449.644	385.861	468.387	597.967	312.805	559.297	558.472	555.314	564.817	600.622	439.744	461.125	472.221	396.586	424.793	396.208	465.418
ENSDARG00000022424	51.8268	Slc26a5	ENSMUSG00000029015	80979	322846	slc26a5	solute carrier family 26 member 5 [Source:ZFIN;Acc:ZDB-GENE-030131-1566]	1	1	1	532.818	0.318268	0.243694	0.113749	0.200284	382.644	383.59	867.188	660.052	76.5633	362.995	564.9	727.314	853.703	829.747	563.078	916.622	513.717	494.82	547.731	589.607	704.054	536.114	256.181	300.73	814.857	393.212	676.805	251.143	557.324	488.546	394.985	667.298	586.634	578.1	469.178	489.451	443.248	459.27
ENSDARG00000004497	72.242	Tspan33	ENSMUSG00000001763	232670	436890	tspan33a	tetraspanin 33a [Source:NCBI gene;Acc:436890]	1	1	1	14.7368	1.231	0.439929	0.000257112	0.00114281	30.8478	24.4276	12.3663	11.3535	0	10.9999	0	12.3274	6.94067	13.1706	20.8547	33.0314	19.3127	4.75028	12.7194	0.928515	7.56144	0.960777	21.6133	25.562	9.12153	13.7281	16.3963	27.0774	40.2037	17.0063	39.7021	8.04856	13.175	7.76446	3.4386	2.43335	5.35416	11.2704
ENSDARG00000002952	65.0852	Smo	ENSMUSG00000001761	319757	30225	smo	smoothened, frizzled class receptor [Source:ZFIN;Acc:ZDB-GENE-980526-89]	1	1	1	131.425	0.0851763	0.146742	0.532793	0.652861	161.787	160.306	95.3237	103.214	133.986	49.4994	112.98	117.11	111.051	111.95	166.838	173.415	140.596	148.842	138.324	100.28	110.901	79.7445	196.427	197.73	73.9857	165.718	163.963	164.495	129.154	162.333	137.43	110.485	111.641	112.232	114.238	93.8578	89.1085	210.04
ENSDARG00000045601											0.446175	-0.0981062	0.817606	0.675083		0	0.381682	0	0	0	0	0	0	6.94067	6.58529	0	0	0	0	0	0	0	0	0	0	0	0	0	0	0	0.515344	0	0	0.69342	0	0	0.695243	0	0
ENSDARG00000007764	80.916	Klhdc10	ENSMUSG00000029775	76788	393231	klhdc10	kelch domain containing 10 [Source:ZFIN;Acc:ZDB-GENE-040426-776]	1	1	1	112.509	-0.322433	0.0993209	0.000767239	0.00296193	93.1998	103.054	81.9268	97.537	133.986	131.998	69.94	123.274	104.11	125.121	198.12	99.0943	118.194	120.34	126.399	117.921	111.741	126.823	122.052	118.036	113.512	107.864	138.458	114.402	85.4329	101.007	100.273	92.9242	93.6118	88.2326	99.7195	98.7245	139.208	127.561
ENSDARG00000096823											4.49464	-0.504828	0.50802	0.0984625	0.178711	3.93802	3.43513	2.06105	2.58034	4.78521	0	10.76	0	0	13.1706	20.8547	16.5157	10.0426	0.791713	6.35972	0.928515	0	5.76466	3.81411	6.0146	4.05401	4.90289	4.55454	4.06161	3.51783	0.515344	3.56301	0.731687	0.69342	0.70586	2.67447	3.82384	3.05952	4.09834
ENSDARG00000062651	46.748	Zc3hc1	ENSMUSG00000039130	232679	560141	zc3hc1	zinc finger, C3HC-type containing 1 [Source:ZFIN;Acc:ZDB-GENE-061013-94]	1	1	1	112.35	-1.01772	0.133656	1.52987e-15	5.91192e-14	71.5407	76.718	50.4958	75.346	177.053	104.499	177.54	86.2915	55.5254	72.4382	114.701	107.352	87.2933	100.547	108.91	103.994	105.02	154.685	122.052	157.131	203.714	160.815	146.656	158.403	71.3616	77.8169	76.3502	58.535	70.7289	55.763	131.813	133.139	126.97	130.122
ENSDARG00000000019	98.3607	Ube2h	ENSMUSG00000039159	22214	368425	ube2h	ubiquitin-conjugating enzyme E2H (UBC8 homolog, yeast) [Source:ZFIN;Acc:ZDB-GENE-030616-67]	1	1	1	775.306	-0.10955	0.105268	0.280016	0.405315	610.721	617.561	815.146	593.479	952.256	670.991	694.02	955.371	985.576	678.285	1199.15	1040.49	848.213	1006.27	1055.71	714.028	725.058	1055.89	672.555	687.919	706.412	675.619	717.795	683.028	536.217	570.486	531.398	904.365	637.253	844.915	802.341	792.924	866.226	844.514
ENSDARG00000080467	63.2653	Mir183	ENSMUSG00000065619		100033763		dre-mir-183 [Source:miRBase;Acc:MI0001369]	1	1	1	0	0	1.13591			0	0	0	0	0	0	0	0	0	0	0	0	0	0	0	0	0	0	0	0	0	0	0	0	0	0	0	0	0	0	0	0	0	0
ENSDARG00000083126	68.1818	Mir96	ENSMUSG00000065586				microRNA 96 [Source:HGNC Symbol;Acc:HGNC:31648]	1	1	1	0	0	1.13591			0	0	0	0	0	0	0	0	0	0	0	0	0	0	0	0	0	0	0	0	0	0	0	0	0	0	0	0	0	0	0	0	0	0
ENSDARG00000081095	88.2353	Mir182	ENSMUSG00000076361		100033762		dre-mir-182 [Source:miRBase;Acc:MI0001368]	1	1	1	0	0	1.13591			0	0	0	0	0	0	0	0	0	0	0	0	0	0	0	0	0	0	0	0	0	0	0	0	0	0	0	0	0	0	0	0	0	0
ENSDARG00000000018	84.3254	Nrf1	ENSMUSG00000058440	18181	64604	nrf1	nuclear respiratory factor 1 [Source:NCBI gene;Acc:64604]	1	1	1	155.287	-0.505173	0.134388	5.76147e-05	0.000302414	124.048	127.482	140.667	122.824	200.979	164.998	225.96	308.184	187.398	125.121	187.693	41.2893	149.866	160.718	182.842	138.349	174.753	204.646	114.423	132.321	169.255	108.844	109.309	182.096	114.078	127.805	115.543	155.849	123.429	140.466	207.462	208.573	208.812	154.712
ENSDARG00000092341											0.466411	-0.327371	0.764441	0.279162		0.328168	0.381682	0	0	0	0	0	0	0	0	10.4274	0	0	0	0.794965	0	0	0	0	0.751825	0	0.980579	0.910908	0.676935	0	0	0	0	0	0	0	0.347621	0.38244	0.256146
ENSDARG00000093247											13.0185	0.27677	0.263918	0.191237	0.302716	20.0183	13.7405	10.8205	11.8696	4.78521	21.9997	21.52	12.3274	13.8813	6.58529	10.4274	24.7736	11.5876	8.70884	9.53958	6.4996	14.2827	0	13.9851	18.0438	12.162	12.7475	21.8618	12.1848	16.584	13.9143	16.288	10.9753	20.1092	5.64688	8.02341	9.38578	9.17856	14.6003
ENSDARG00000019328	78.6127	Plxna4	ENSMUSG00000029765	243743	325938	plxna4	plexin A4 [Source:NCBI gene;Acc:325938]	1	1	1	60.0911	1.04385	0.203961	1.78679e-08	2.03485e-07	97.7942	103.436	72.1368	65.5407	43.0669	54.9993	37.66	49.3095	41.644	26.3412	10.4274	82.5786	40.1704	49.0862	36.5684	27.8554	51.2497	14.4117	95.9885	57.8905	54.7292	75.5046	85.6253	58.2164	88.9507	65.4487	78.8952	81.9489	113.721	71.9978	35.5322	40.6717	40.1562	76.8439
ENSDARG00000032919	40.3785	Chchd3	ENSMUSG00000053768	66075	407730	chchd3a	coiled-coil-helix-coiled-coil-helix domain containing 3a [Source:ZFIN;Acc:ZDB-GENE-030131-5005]	1	1	1	986.667	-0.0405046	0.133553	0.747554	0.827019	579.217	540.461	1146.98	1034.2	1478.63	1160.48	893.08	973.862	1013.34	849.503	1459.83	701.918	906.923	957.181	915.8	1401.13	1104.81	1165.42	839.74	838.284	1241.54	748.182	1534.88	708.751	470.886	600.891	517.146	1254.11	1044.98	1162.55	1148.88	1127.34	1170.65	1066.85
ENSDARG00000004336	80.8884	Exoc4	ENSMUSG00000029763	20336	559866	exoc4	exocyst complex component 4 [Source:ZFIN;Acc:ZDB-GENE-041210-112]	1	1	1	106.95	0.170408	0.172376	0.274689	0.399208	128.642	105.344	121.602	94.9566	114.845	93.4988	112.98	104.783	124.932	125.121	52.1368	74.3207	115.104	106.089	88.2412	68.7101	98.2987	115.293	163.371	121.796	41.5536	140.223	73.7835	131.325	107.545	109.768	100.273	122.192	111.641	127.761	109.653	109.848	84.5192	135.501
ENSDARG00000094584											0.964341	0	0.652883	1	1	0	0	0	0	0	0	0	0	0	0	0	0	0.772507	0	0	0	0	0	2.54274	3.0073	3.04051	2.94174	9.10908	0.676935	0	0.515344	2.54501	0	0	0	0	0	0	4.09834
ENSDARG00000069698	43.6986	Lrguk	ENSMUSG00000056215	74354	559670	lrguk	leucine-rich repeats and guanylate kinase domain containing [Source:ZFIN;Acc:ZDB-GENE-050419-232]	1	1	1	0.296745	0.0392478	0.87584	0.839145		4.92253	2.67177	0.515263	2.06427	0	0	0	0	0	0	0	0	0	0	0	0	0	0	0	0	0	0	0	0	0	0	0.509002	0	0	0	0	0	0	0
ENSDARG00000069692	9.25282	Col23a1	ENSMUSG00000063564	237759	559516	col7a1l	collagen type VII alpha 1-like [Source:ZFIN;Acc:ZDB-GENE-030131-9861]	1	1	1	0.786771	-0.0880989	0.596328	0.752196		0.656337	0.381682	0	0.516069	4.78521	5.49993	0	6.16368	0	0	0	0	0.772507	1.58343	0.794965	0	0.84016	0.960777	0	243.591	1.0135	0	0	291.082	0	0.515344	0.509002	0.731687	1.38684	0.70586	0	0	0	0.256146
ENSDARG00000093135											0.309351	-0.0958701	0.678878	0.726382		1.31267	0	0.515263	0	0	0	0	0	0	0	0	0	0	1.58343	0	0.928515	0.84016	0.960777	0	0	1.0135	0	0	0	1.00509	1.03069	0.509002	0.731687	0	0.70586	0	0	0	0
ENSDARG00000092944											0.14364	-0.0501765	0.896272	0.782624		0	0	0	0	0	0	0	0	0	0	0	0	0	2.37514	0	0.928515	0	0	0	0	0	0	0.910908	0	0	0	0	0	0	0.70586	0	0	0	0
ENSDARG00000092064	35.2166	Col23a1	ENSMUSG00000063564	237759		si:dkey-117n7.4	si:dkey-117n7.4 [Source:ZFIN;Acc:ZDB-GENE-060503-237]	1	1	1	0.0305743	0	0.90851	1		0.328168	0	0	0	0	0	0	0	0	0	0	0	0.772507	0	0	0	0	0	0	0	0	0	0	0	0	0	0	0	0	0	0	0	0	0
ENSDARG00000089640											0.270639	-0.0281544	0.910314	0.868342		0	0	0	0	0	0	0	0	0	0	0	8.25786	0	0.791713	0	0	0	0	0	0	0	0	0	0	0	0	0	0	0.69342	0	0	0	0	0
ENSDARG00000087241	46.2585	Ucn3	ENSMUSG00000044988	83428	100003848	ucn3l	urocortin 3, like [Source:ZFIN;Acc:ZDB-GENE-060130-250]	4	0	1	0.00911579	0	0.90851	1		0.328168	0	0	0	0	0	0	0	0	0	0	0	0	0	0	0	0	0	0	0	0	0	0	0	0	0	0	0	0	0	0	0	0	0
ENSDARG00000087241	46.2585	Ucn2	ENSMUSG00000049699	171530	100003848	ucn3l	urocortin 3, like [Source:ZFIN;Acc:ZDB-GENE-060130-250]	4	0	0	0.00911579	0	0.90851	1		0.328168	0	0	0	0	0	0	0	0	0	0	0	0	0	0	0	0	0	0	0	0	0	0	0	0	0	0	0	0	0	0	0	0	0
ENSDARG00000087241	21.7687	Ucn2	ENSMUSG00000049699	171530	100003848	ucn3l	urocortin 3, like [Source:ZFIN;Acc:ZDB-GENE-060130-250]	4	0	0	0.00911579	0	0.90851	1		0.328168	0	0	0	0	0	0	0	0	0	0	0	0	0	0	0	0	0	0	0	0	0	0	0	0	0	0	0	0	0	0	0	0	0
ENSDARG00000087241	21.7687	Ucn3	ENSMUSG00000044988	83428	100003848	ucn3l	urocortin 3, like [Source:ZFIN;Acc:ZDB-GENE-060130-250]	4	0	0	0.00911579	0	0.90851	1		0.328168	0	0	0	0	0	0	0	0	0	0	0	0	0	0	0	0	0	0	0	0	0	0	0	0	0	0	0	0	0	0	0	0	0
ENSDARG00000034823	87.0561	Copg2	ENSMUSG00000025607	54160	30187	copg2	coatomer protein complex, subunit gamma 2 [Source:NCBI gene;Acc:30187]	1	1	1	705.316	0.31478	0.122988	0.00690884	0.0199033	860.786	823.287	789.383	997.044	593.366	610.492	833.9	825.933	576.076	467.556	218.975	635.855	561.613	613.577	532.627	573.822	636.841	596.643	537.154	602.211	1067.22	570.697	726.904	800.137	906.594	878.661	950.306	831.196	811.302	816.681	688.485	698.371	678.066	665.98
ENSDARG00000032319	70.3488	Mest	ENSMUSG00000051855	17294	30242	mest	mesoderm specific transcript [Source:ZFIN;Acc:ZDB-GENE-991111-5]	1	1	1	52.5428	0.0950759	0.140895	0.470804	0.598613	45.2872	56.4889	58.2247	50.0586	19.1408	54.9993	53.8	61.6368	41.644	105.365	10.4274	66.0629	57.1655	57.0033	55.6476	57.5679	50.4096	59.5682	36.2341	54.1314	68.9182	32.3591	56.4763	65.6627	43.7215	52.0497	50.3912	51.9498	58.2473	59.2923	50.4329	55.2718	43.9806	58.9136
ENSDARG00000097754											0.0326953	-0.0564604	0.91573	0.740607		0	0	0	0	0	0	0	0	0	0	0	0	0	0	0.794965	0	0	0	0	0	0	0	0	0	0	0	0	0	0	0	0.382067	0	0	0
ENSDARG00000095103											0.122973	-0.0800573	0.906818	0.658826		0	0	0	0	0	0	0	0	0	0	0	0	0.772507	1.58343	0.794965	0.928515	0	0	0	0	0	0	0	0	0	0	0	0	0	0	0	0.347621	0	0
ENSDARG00000093168											0.0106233	-0.0564671	0.915732	0.740578		0	0	0	0	0	0	0	0	0	0	0	0	0	0	0	0	0	0	0	0	0	0	0	0	0	0	0	0	0	0	0	0	0.38244	0
ENSDARG00000093983											0.181263	-0.179269	0.873464	0.433556		0	0	0	0	0	0	0	0	0	0	0	0	0	1.58343	0	0	0	0	0	0	0	0	0.910908	0	0	0.515344	0	0	0	0	0.764134	1.73811	0	0.512292
ENSDARG00000092097											0.0869317	-0.0890005	0.923039	0.608909		0	0	0	0	0	0	0	0	0	0	0	0	0	0	0	0	0	0	0	0	0	0	0	0	0	0	0	0	0	0	0.764134	1.04286	0.76488	0.256146
ENSDARG00000113342											0.0251263	0	0.90851	1		0	0	0	0	0	0	0	0	0	0	0	0	0	0	0	0	0	0	0	0	0	0	0	0	0	0	0	0	0	0	0	0	0	0
ENSDARG00000116640											0	0	1.13591			0	0	0	0	0	0	0	0	0	0	0	0	0	0	0	0	0	0	0	0	0	0	0	0	0	0	0	0	0	0	0	0	0	0
ENSDARG00000113663											0	0	1.13591			0	0	0	0	0	0	0	0	0	0	0	0	0	0	0	0	0	0	0	0	0	0	0	0	0	0	0	0	0	0	0	0	0	0
ENSDARG00000112642											0.010613	-0.0564604	0.91573	0.740607		0	0	0	0	0	0	0	0	0	0	0	0	0	0	0	0	0	0	0	0	0	0	0	0	0	0	0	0	0	0	0.382067	0	0	0
ENSDARG00000012684	84.6091	Atp2b1	ENSMUSG00000019943	67972	378746	atp2b1a	ATPase plasma membrane Ca2+ transporting 1a [Source:ZFIN;Acc:ZDB-GENE-030925-29]	1	1	1	186.002	-1.11498	0.185341	1.05592e-10	1.86926e-09	240.219	185.497	70.5911	79.4746	143.556	71.4991	145.26	234.22	208.22	158.047	239.829	90.8364	132.099	174.177	185.227	107.708	119.303	223.861	246.01	303.737	277.7	301.038	299.689	233.543	321.63	191.193	275.879	46.828	84.5973	45.8809	146.714	151.563	139.208	261.269
ENSDARG00000117071											0.0705154	0	0.90851	1		0	0	0	0	0	0	0	0	0	0	0	0	0	0	0	0	0	0	0	0	0	0	0	0	0.502546	0	2.03601	0	0	0	0	0	0	0
ENSDARG00000056954											37.5046	-0.145194	0.174516	0.356949	0.48681	28.5507	40.4583	27.8242	35.6087	14.3556	43.9994	43.04	30.8184	6.94067	111.95	125.128	33.0314	47.1229	49.8779	53.2627	46.4257	35.2867	42.2742	22.8847	24.8102	31.4186	15.6893	38.2581	25.0466	33.1681	24.7365	41.7381	29.9992	38.8315	28.9403	35.9143	33.7193	32.5074	25.3585
ENSDARG00000056950	22.7528	Epyc	ENSMUSG00000019936	13516	550602	epyc	epiphycan [Source:ZFIN;Acc:ZDB-GENE-041008-9]	1	1	1	52.4615	0.15417	0.138364	0.234533	0.354183	49.2253	47.3285	42.2516	75.8621	28.7112	71.4991	43.04	61.6368	41.644	59.2676	93.8463	57.805	56.393	50.6696	51.6727	46.4257	51.2497	60.529	52.7619	53.3795	34.4591	47.0678	57.3872	42.6469	51.7623	39.6815	61.5892	64.3885	52.7	49.4102	51.9611	50.7527	44.363	54.303
ENSDARG00000111690											0.379352	-0.163847	0.746899	0.544515		0.328168	0	0.515263	0	0	0	0	0	0	0	0	8.25786	0	0.791713	0.794965	0	0	0	0	0	0	0	0	0.676935	0.502546	0.515344	0.509002	0	0	0	0	0	0.76488	0
ENSDARG00000056938	51.4368	Kera	ENSMUSG00000019932	16545	567017	kera	keratocan [Source:NCBI gene;Acc:567017]	1	1	1	0.34669	0.133562	0.669002	0.632163		0.328168	1.52673	1.03053	0.516069	0	0	0	0	0	0	0	0	2.31752	0	0	0	0	0	0.635685	0	0	0	0	1.35387	1.50764	1.03069	0.509002	0	0	0.70586	0	0	0	0.768439
ENSDARG00000045580	44.3548	Lum	ENSMUSG00000036446	17022	415149	lum	lumican [Source:ZFIN;Acc:ZDB-GENE-040625-24]	1	1	1	173.786	0.113125	0.302372	0.61926	0.725575	155.88	267.177	23.7021	78.4424	43.0669	5.49993	32.28	18.491	229.042	381.947	72.9915	99.0943	199.307	59.3784	197.151	47.3543	42.008	19.2155	314.029	239.832	421.617	206.902	451.81	322.221	156.794	472.57	583.316	19.0239	26.35	28.9403	31.3295	30.9383	29.0654	550.202
ENSDARG00000012066	63.0027	Dcn	ENSMUSG00000019929	13179	64698	dcn	decorin [Source:ZFIN;Acc:ZDB-GENE-010102-1]	1	1	1	3148.99	0.44361	0.134968	0.000439415	0.00181814	4481.14	5104.61	1931.72	3082.99	2521.8	1638.98	1275.06	1836.78	2699.92	3101.67	2554.7	2147.04	3378.17	2456.68	3098.78	1739.11	1835.75	1167.34	4438.36	4524.48	4225.3	4660.69	4931.65	3856.5	3694.22	5986.23	5382.69	2340.67	2455.4	2270.75	1730.38	1753.05	1783.7	5839.11
ENSDARG00000088002	14.8968	Lingo3	ENSMUSG00000051067	237403	101882092	wu:fc23c09	wu:fc23c09 [Source:ZFIN;Acc:ZDB-GENE-030131-2988]	4	0	1	0.596692	-0.166955	0.725555	0.544414		0.656337	1.52673	0	0.516069	0	5.49993	0	0	6.94067	0	0	0	0	0	0.794965	0	0	0	0	0	0	0	0	0.676935	2.51273	1.54603	0.509002	0	0	0	0	0	0	0
ENSDARG00000088002	14.8968	Lingo4	ENSMUSG00000044505	320747	101882092	wu:fc23c09	wu:fc23c09 [Source:ZFIN;Acc:ZDB-GENE-030131-2988]	4	0	0	0.596692	-0.166955	0.725555	0.544414		0.656337	1.52673	0	0.516069	0	5.49993	0	0	6.94067	0	0	0	0	0	0.794965	0	0	0	0	0	0	0	0	0.676935	2.51273	1.54603	0.509002	0	0	0	0	0	0	0
ENSDARG00000088002	13.7168	Lingo4	ENSMUSG00000044505	320747	101882092	wu:fc23c09	wu:fc23c09 [Source:ZFIN;Acc:ZDB-GENE-030131-2988]	4	0	0	0.596692	-0.166955	0.725555	0.544414		0.656337	1.52673	0	0.516069	0	5.49993	0	0	6.94067	0	0	0	0	0	0.794965	0	0	0	0	0	0	0	0	0.676935	2.51273	1.54603	0.509002	0	0	0	0	0	0	0
ENSDARG00000088002	13.7168	Lingo3	ENSMUSG00000051067	237403	101882092	wu:fc23c09	wu:fc23c09 [Source:ZFIN;Acc:ZDB-GENE-030131-2988]	4	0	0	0.596692	-0.166955	0.725555	0.544414		0.656337	1.52673	0	0.516069	0	5.49993	0	0	6.94067	0	0	0	0	0	0.794965	0	0	0	0	0	0	0	0	0.676935	2.51273	1.54603	0.509002	0	0	0	0	0	0	0
ENSDARG00000027249	65.3846	Btg1b	ENSMUSG00000068173	436199	114432	btg1	B-cell translocation gene 1, anti-proliferative [Source:ZFIN;Acc:ZDB-GENE-010726-1]	9	0	1	4091.92	0.670848	0.112415	3.65336e-10	5.87992e-09	6661.82	5684	6159.97	4786.02	3497.99	2694.96	2937.48	2594.91	3060.84	4089.47	4827.87	3608.68	3489.41	3384.57	3794.37	3391.86	3310.23	3113.88	3297.94	3387.72	3777.33	4126.28	4017.1	2482.32	9358.42	5922.85	6437.34	4818.89	4701.39	4460.33	3005.34	3174.83	2903.1	3697.47
ENSDARG00000027249	65.3846	Btg1c	ENSMUSG00000098348	194735	114432	btg1	B-cell translocation gene 1, anti-proliferative [Source:ZFIN;Acc:ZDB-GENE-010726-1]	9	0	0	4091.92	0.670848	0.112415	3.65336e-10	5.87992e-09	6661.82	5684	6159.97	4786.02	3497.99	2694.96	2937.48	2594.91	3060.84	4089.47	4827.87	3608.68	3489.41	3384.57	3794.37	3391.86	3310.23	3113.88	3297.94	3387.72	3777.33	4126.28	4017.1	2482.32	9358.42	5922.85	6437.34	4818.89	4701.39	4460.33	3005.34	3174.83	2903.1	3697.47
ENSDARG00000027249	65.3846	Btg1	ENSMUSG00000036478	12226	114432	btg1	B-cell translocation gene 1, anti-proliferative [Source:ZFIN;Acc:ZDB-GENE-010726-1]	9	0	0	4091.92	0.670848	0.112415	3.65336e-10	5.87992e-09	6661.82	5684	6159.97	4786.02	3497.99	2694.96	2937.48	2594.91	3060.84	4089.47	4827.87	3608.68	3489.41	3384.57	3794.37	3391.86	3310.23	3113.88	3297.94	3387.72	3777.33	4126.28	4017.1	2482.32	9358.42	5922.85	6437.34	4818.89	4701.39	4460.33	3005.34	3174.83	2903.1	3697.47
ENSDARG00000027249	57.1429	Btg1b	ENSMUSG00000068173	436199	114432	btg1	B-cell translocation gene 1, anti-proliferative [Source:ZFIN;Acc:ZDB-GENE-010726-1]	9	0	0	4091.92	0.670848	0.112415	3.65336e-10	5.87992e-09	6661.82	5684	6159.97	4786.02	3497.99	2694.96	2937.48	2594.91	3060.84	4089.47	4827.87	3608.68	3489.41	3384.57	3794.37	3391.86	3310.23	3113.88	3297.94	3387.72	3777.33	4126.28	4017.1	2482.32	9358.42	5922.85	6437.34	4818.89	4701.39	4460.33	3005.34	3174.83	2903.1	3697.47
ENSDARG00000027249	57.1429	Btg1	ENSMUSG00000036478	12226	114432	btg1	B-cell translocation gene 1, anti-proliferative [Source:ZFIN;Acc:ZDB-GENE-010726-1]	9	0	0	4091.92	0.670848	0.112415	3.65336e-10	5.87992e-09	6661.82	5684	6159.97	4786.02	3497.99	2694.96	2937.48	2594.91	3060.84	4089.47	4827.87	3608.68	3489.41	3384.57	3794.37	3391.86	3310.23	3113.88	3297.94	3387.72	3777.33	4126.28	4017.1	2482.32	9358.42	5922.85	6437.34	4818.89	4701.39	4460.33	3005.34	3174.83	2903.1	3697.47
ENSDARG00000027249	57.1429	Btg1c	ENSMUSG00000098348	194735	114432	btg1	B-cell translocation gene 1, anti-proliferative [Source:ZFIN;Acc:ZDB-GENE-010726-1]	9	0	0	4091.92	0.670848	0.112415	3.65336e-10	5.87992e-09	6661.82	5684	6159.97	4786.02	3497.99	2694.96	2937.48	2594.91	3060.84	4089.47	4827.87	3608.68	3489.41	3384.57	3794.37	3391.86	3310.23	3113.88	3297.94	3387.72	3777.33	4126.28	4017.1	2482.32	9358.42	5922.85	6437.34	4818.89	4701.39	4460.33	3005.34	3174.83	2903.1	3697.47
ENSDARG00000027249	56.044	Btg1c	ENSMUSG00000098348	194735	114432	btg1	B-cell translocation gene 1, anti-proliferative [Source:ZFIN;Acc:ZDB-GENE-010726-1]	9	0	0	4091.92	0.670848	0.112415	3.65336e-10	5.87992e-09	6661.82	5684	6159.97	4786.02	3497.99	2694.96	2937.48	2594.91	3060.84	4089.47	4827.87	3608.68	3489.41	3384.57	3794.37	3391.86	3310.23	3113.88	3297.94	3387.72	3777.33	4126.28	4017.1	2482.32	9358.42	5922.85	6437.34	4818.89	4701.39	4460.33	3005.34	3174.83	2903.1	3697.47
ENSDARG00000027249	56.044	Btg1	ENSMUSG00000036478	12226	114432	btg1	B-cell translocation gene 1, anti-proliferative [Source:ZFIN;Acc:ZDB-GENE-010726-1]	9	0	0	4091.92	0.670848	0.112415	3.65336e-10	5.87992e-09	6661.82	5684	6159.97	4786.02	3497.99	2694.96	2937.48	2594.91	3060.84	4089.47	4827.87	3608.68	3489.41	3384.57	3794.37	3391.86	3310.23	3113.88	3297.94	3387.72	3777.33	4126.28	4017.1	2482.32	9358.42	5922.85	6437.34	4818.89	4701.39	4460.33	3005.34	3174.83	2903.1	3697.47
ENSDARG00000027249	56.044	Btg1b	ENSMUSG00000068173	436199	114432	btg1	B-cell translocation gene 1, anti-proliferative [Source:ZFIN;Acc:ZDB-GENE-010726-1]	9	0	0	4091.92	0.670848	0.112415	3.65336e-10	5.87992e-09	6661.82	5684	6159.97	4786.02	3497.99	2694.96	2937.48	2594.91	3060.84	4089.47	4827.87	3608.68	3489.41	3384.57	3794.37	3391.86	3310.23	3113.88	3297.94	3387.72	3777.33	4126.28	4017.1	2482.32	9358.42	5922.85	6437.34	4818.89	4701.39	4460.33	3005.34	3174.83	2903.1	3697.47
ENSDARG00000020749	39.8249	Caprin2	ENSMUSG00000030309	232560	407729	caprin2	caprin family member 2 [Source:NCBI gene;Acc:407729]	1	1	1	2.47716	-0.132996	0.702927	0.627895	0.732527	7.21971	7.63363	4.63737	1.03214	23.926	0	0	0	0	0	0	16.5157	0	0.791713	0	1.85703	0	0	0	0	4.05401	0.980579	0.910908	1.35387	8.54329	4.12275	5.59902	0	0	0	0	0	0	0
ENSDARG00000032653											339.976	0.438051	0.288505	0.0517604	0.10636	513.912	630.92	199.407	331.832	71.7781	230.997	349.7	172.583	62.4661	39.5118	31.2821	231.22	84.2033	106.881	108.115	204.273	168.032	124.901	558.768	467.635	817.897	790.347	1102.2	111.017	646.275	401.453	424.507	352.673	232.296	325.402	195.236	183.544	188.543	604.761
ENSDARG00000003789	74.206	Dennd5b	ENSMUSG00000030313	320560	323528	dennd5b	DENN/MADD domain containing 5B [Source:NCBI gene;Acc:323528]	1	1	1	546.549	0.367955	0.14303	0.00563983	0.0167429	563.793	546.95	612.648	655.407	693.855	384.995	414.26	419.13	451.144	388.532	323.248	801.012	455.779	457.61	420.537	542.253	551.145	507.29	681.455	487.934	606.075	649.143	895.422	337.114	477.419	572.032	484.06	665.103	716.997	675.508	453.896	501.27	510.175	568.132
ENSDARG00000023026	35.2147	Pkp2	ENSMUSG00000041957	67451	568060	pkp2	plakophilin 2 [Source:ZFIN;Acc:ZDB-GENE-041210-167]	1	1	1	116.54	0.20644	0.236382	0.294892	0.421567	55.7886	50.382	168.491	83.6031	38.2817	38.4995	161.4	166.419	55.5254	79.0235	104.274	132.126	105.833	79.963	71.5469	87.2804	107.54	88.3915	143.029	113.526	335.47	197.096	323.372	74.4629	72.3667	59.7799	51.9182	89.9975	135.91	105.173	89.0216	84.8196	104.789	137.551
ENSDARG00000027316	50.6616	Tcp11l2	ENSMUSG00000020034	216198	406293	tcp11l2	t-complex 11, testis-specific-like 2 [Source:ZFIN;Acc:ZDB-GENE-040426-1956]	1	1	1	879.439	1.23653	0.169395	2.01981e-14	6.67555e-13	930.029	1075.96	1058.87	1433.12	301.468	516.993	672.5	906.061	596.898	816.576	875.898	858.817	674.399	729.959	749.652	653.674	542.743	796.484	937	875.876	950.666	795.249	1295.31	770.352	735.728	809.09	658.648	2127.01	1180.2	1743.48	601.756	620.852	608.079	1132.93
ENSDARG00000095159											1.85457	-0.667657	0.721993	0.0666671	0.130716	0	0.381682	2.06105	1.54821	9.57041	5.49993	0	6.16368	13.8813	0	0	0	0.772507	0	0	0.928515	0	5.76466	1.90706	0	1.0135	1.96116	1.82182	0	0	0	0	0	0.69342	0.70586	3.05654	4.51908	2.29464	0.512292
ENSDARG00000093371											1.92654	0.225293	0.66295	0.439788	0.568236	0	0	0	0	9.57041	0	5.38	0	0	0	20.8547	0	0	0	0	0	0	0.960777	0.635685	3.75912	6.08102	0	0.910908	0.676935	0.502546	1.54603	1.018	3.65843	3.4671	2.11758	0.382067	0	0	2.81761
ENSDARG00000004904	78.3167	Gys2	ENSMUSG00000030244	232493	373082	gys2	glycogen synthase 2 [Source:ZFIN;Acc:ZDB-GENE-030826-31]	1	1	1	10.0156	-0.000340615	0.249208	0.998667	0.999832	8.86055	8.77868	7.72895	7.74103	14.3556	5.49993	10.76	18.491	20.822	19.7559	10.4274	16.5157	7.72507	10.2923	7.94965	11.1422	7.56144	5.76466	6.35685	10.5255	14.189	3.92232	11.8418	13.5387	7.03565	7.21481	9.67103	7.31687	9.01447	9.17619	7.25928	5.56194	9.561	9.73356
ENSDARG00000093058	78.2609	1810058I24Rik	ENSMUSG00000073155		100170826	si:dkey-13i19.8	si:dkey-13i19.8 [Source:NCBI gene;Acc:100170826]	1	1	1	507.076	-0.772467	0.110691	2.78189e-13	7.74878e-12	289.773	372.14	266.391	340.089	468.95	599.492	457.3	449.949	284.568	599.262	375.385	677.144	448.054	467.902	448.36	551.538	466.289	654.289	719.596	790.919	661.818	607.959	921.839	710.105	311.076	345.28	341.54	304.382	341.856	249.169	504.329	537.075	505.203	780.734
ENSDARG00000022795	81.1594	Golt1b	ENSMUSG00000030245	66964	100034417	golt1ba	golgi transport 1Ba [Source:ZFIN;Acc:ZDB-GENE-041210-157]	1	1	1	44.1982	0.00501551	0.126109	0.96655	0.978456	39.052	43.13	42.2516	50.0586	66.9929	71.4991	53.8	30.8184	34.7034	32.9265	20.8547	8.25786	29.3553	31.6685	31.7986	36.2121	39.4875	45.1565	46.405	50.3722	65.8777	44.1261	60.1199	55.5087	34.6757	42.2582	46.3191	44.6329	45.7658	47.9985	56.5459	45.5384	40.1562	50.4608
ENSDARG00000056859	39.2157	Spx	ENSMUSG00000071112	319552	101882535	spx	spexin hormone [Source:NCBI gene;Acc:101882535]	1	1	1	1.16681	0.0410228	0.568316	0.882173	0.922014	0.984505	2.29009	0.515263	1.03214	0	0	0	0	0	0	0	0	2.31752	5.54199	2.3849	5.57109	0.84016	1.92155	2.54274	3.75912	0	0.980579	0.910908	0	2.01019	0	2.03601	1.46337	3.4671	0.70586	0	0.347621	0.38244	0
ENSDARG00000077985											0	0	1.13591			0	0	0	0	0	0	0	0	0	0	0	0	0	0	0	0	0	0	0	0	0	0	0	0	0	0	0	0	0	0	0	0	0	0
ENSDARG00000019644	79.3413	Ldhb	ENSMUSG00000030246	16832	30497	ldhba	lactate dehydrogenase Ba [Source:NCBI gene;Acc:30497]	1	1	1	17118.9	-0.58401	0.13228	2.37705e-06	1.73581e-05	5218.86	5488.96	16470.9	15997.6	24653.4	24265.7	20492.4	21289.4	21946.4	22844.4	19937.1	16391.8	17229.2	19524.4	15614.7	31282.6	23232.9	27306.2	10524.4	12900.6	22088.3	12009.1	15956.4	15472.7	4205.31	6642.27	5743.57	12617.2	14901.6	19177.5	24149.3	24768.7	22893.2	17262.2
ENSDARG00000027424	75.2688	Slc25a3	ENSMUSG00000061904	18674	393688	slc25a3a	solute carrier family 25 member 3a [Source:ZFIN;Acc:ZDB-GENE-040426-1673]	1	1	1	3.40168	0.296887	0.373965	0.246292	0.36793	1.64084	3.05345	5.66789	5.16069	4.78521	10.9999	10.76	6.16368	0	6.58529	0	0	4.63504	0.791713	4.76979	0.928515	5.04096	3.84311	0	3.75912	0	0.980579	0.910908	0.676935	2.01019	0.515344	3.05401	5.8535	6.24078	7.76446	2.2924	4.17146	4.58928	2.30532
ENSDARG00000007315	21.6058	Tmpo	ENSMUSG00000019961	21917	352907	tmpoa	thymopoietin a [Source:ZFIN;Acc:ZDB-GENE-030131-6003]	1	1	1	78.637	-0.293998	0.119042	0.009406	0.025677	69.8999	71.7561	62.8621	79.9906	90.9189	87.9988	107.6	98.6189	69.4067	65.8529	62.5642	74.3207	73.3882	80.7547	79.4965	74.2812	84.8561	85.5092	71.1968	68.416	105.404	60.7959	67.4072	106.279	67.8438	79.8783	69.7332	72.437	66.5684	69.8802	103.922	89.6863	76.1055	74.5385
ENSDARG00000007405	81.7629	Strap	ENSMUSG00000030224	20901	393274	strap	serine/threonine kinase receptor associated protein [Source:ZFIN;Acc:ZDB-GENE-040426-1110]	1	1	1	583.324	-0.0800861	0.0981298	0.399266	0.528321	380.347	356.491	660.052	619.798	1004.89	670.991	564.9	560.895	589.957	737.553	437.949	437.666	567.793	511.446	629.613	690.815	663.726	741.72	467.229	496.204	738.844	454.008	650.388	565.241	335.198	359.71	356.301	706.078	641.414	672.685	724.781	695.938	669.652	570.694
ENSDARG00000019420	72.7778	Etnk1	ENSMUSG00000030275	75320	565971	etnk1	ethanolamine kinase 1 [Source:ZFIN;Acc:ZDB-GENE-030328-21]	1	1	1	536.898	-0.141474	0.13138	0.253662	0.376083	627.13	543.133	572.973	428.337	1014.46	505.993	489.58	363.657	360.915	441.215	552.65	520.245	407.884	482.153	441.206	814.307	567.108	489.996	557.496	592.438	382.091	574.619	491.89	509.732	572.903	480.816	495.768	608.764	567.218	532.925	579.596	612.509	585.515	457.221
ENSDARG00000011582	73.1225	Sox5	ENSMUSG00000041540	20678	567413	sox5	SRY-box transcription factor 5 [Source:ZFIN;Acc:ZDB-GENE-000607-13]	1	1	1	44.4165	0.47554	0.182772	0.00344812	0.010898	68.259	69.8477	58.2247	49.0265	76.5633	43.9994	32.28	24.6547	34.7034	13.1706	72.9915	74.3207	64.1181	35.6271	46.903	22.2844	47.0489	35.5488	38.1411	22.5547	19.2566	31.3785	27.3272	25.0466	59.3005	64.418	65.1522	63.6568	54.0868	59.2923	39.3529	32.6764	45.1279	39.1904
ENSDARG00000085074											0	0	1.13591			0	0	0	0	0	0	0	0	0	0	0	0	0	0	0	0	0	0	0	0	0	0	0	0	0	0	0	0	0	0	0	0	0	0
ENSDARG00000117277											0.0853364	-0.0297416	0.873364	0.87814		0.328168	0.381682	0.515263	0.516069	0	0	0	0	0	0	0	0	0	0	0	0	0	0	0.635685	0	0	0	0	0	0	0	0	0	0	0	0	0.695243	0	0
ENSDARG00000091957											0	0	1.13591			0	0	0	0	0	0	0	0	0	0	0	0	0	0	0	0	0	0	0	0	0	0	0	0	0	0	0	0	0	0	0	0	0	0
ENSDARG00000016815	36.4384	Casc1	ENSMUSG00000043541	320662	566485	casc1	cancer susceptibility candidate 1 [Source:NCBI gene;Acc:566485]	1	1	1	0.11711	-0.0811628	0.844739	0.709187		0.656337	0.763363	0.515263	0	0	0	0	0	0	0	0	0	0	0	0	0	0	0	0	0	0	0	0	0	0.502546	0	0	0	0	0	0	0	0.76488	0.512292
ENSDARG00000045574	12.094	Lrmp	ENSMUSG00000030263	16970	567234	lrmp	lymphoid-restricted membrane protein [Source:NCBI gene;Acc:567234]	1	1	1	11.0331	-0.342871	0.304287	0.138079	0.234139	11.8141	8.77868	6.18316	3.09641	19.1408	0	5.38	18.491	0	13.1706	10.4274	24.7736	11.5876	5.54199	6.35972	6.4996	10.9221	8.64699	9.53528	22.5547	24.3241	15.6893	19.1291	18.2773	6.03056	5.15344	9.67103	2.92675	10.4013	7.0586	6.87721	10.081	6.11904	12.5512
ENSDARG00000045568	66.7533	Bcat1	ENSMUSG00000030268	12035	337412	bcat1	branched chain amino-acid transaminase 1, cytosolic [Source:ZFIN;Acc:ZDB-GENE-030131-9358]	1	1	1	11.1557	-0.00920434	0.328226	0.968924	0.980033	19.0338	17.5574	3.60684	12.3856	0	5.49993	5.38	0	6.94067	59.2676	0	8.25786	15.4501	14.2508	25.4389	5.57109	0.84016	25.941	3.81411	9.02189	14.189	7.84463	5.46545	10.154	16.584	19.5831	11.707	9.51193	6.24078	10.5879	9.55168	11.8191	6.50148	8.19668
ENSDARG00000094132	50.3106	Igf1	ENSMUSG00000020053	16000	114433	igf1	insulin-like growth factor 1 [Source:ZFIN;Acc:ZDB-GENE-010607-2]	1	1	1	5.61165	-0.326031	0.490157	0.256321	0.379088	4.59436	9.54204	0.515263	4.12855	4.78521	10.9999	0	6.16368	20.822	13.1706	0	8.25786	5.40755	5.54199	10.3345	3.71406	4.2008	0	7.62823	8.27007	3.04051	10.7864	5.46545	5.41548	0	8.76084	10.689	0	2.77368	0.70586	3.05654	3.47621	0.38244	8.45282
ENSDARG00000094191	66.5644	Nup37	ENSMUSG00000035351	69736	436892	nup37	nucleoporin 37 [Source:ZFIN;Acc:ZDB-GENE-040718-363]	1	1	1	59.8255	0.0822768	0.144748	0.542107	0.66149	61.0393	67.176	41.2211	59.864	33.4964	71.4991	69.94	30.8184	41.644	92.1941	62.5642	16.5157	53.303	49.8779	54.0576	52.9253	44.5285	47.0781	48.3121	85.708	114.526	65.6988	89.269	82.5861	60.8081	60.2952	63.6252	51.9498	45.0723	59.9981	48.5225	46.5813	47.4225	67.3664
ENSDARG00000073959	29.0323	Pmch	ENSMUSG00000035383	110312	100003610	pmch	pro-melanin-concentrating hormone [Source:ZFIN;Acc:ZDB-GENE-041210-150]	1	1	1	0.427678	-0.115767	0.727014	0.665054		0	1.14504	0	0	0	0	0	6.16368	0	0	0	0	0	0	0	0	0.84016	0.960777	0	0	0	0.980579	0.910908	0.676935	0	0	0	0.731687	1.38684	0	0	0.695243	0	0
ENSDARG00000029944	37.9965	Parpbp	ENSMUSG00000035365	75317	678635	parpbp	PARP1 binding protein [Source:NCBI gene;Acc:678635]	1	1	1	29.7039	0.167632	0.266036	0.429848	0.559103	35.4422	58.3973	16.4884	20.6427	4.78521	5.49993	48.42	18.491	6.94067	19.7559	62.5642	41.2893	41.7154	27.7099	31.0036	7.42812	13.4426	10.5685	30.5129	38.3431	47.6347	23.5339	45.5454	45.3547	47.2394	72.6635	60.5712	3.65843	26.35	8.47033	16.811	9.03816	11.4732	36.3728
ENSDARG00000093287											0.297762	-0.235425	0.834921	0.369133		0.656337	0	0	0	0	0	0	0	0	0	0	0	0	0	0	0.928515	0	0.960777	0.635685	0.751825	3.04051	2.94174	0	0	0.502546	0	0	0	0	0	0	0	0	0
ENSDARG00000038384											8.9038	4.3564	1.33581	1.03531e-06	8.21219e-06	57.1013	37.7865	52.0416	41.2855	0	0	0	0	0	0	0	0	0	0.791713	0	0.928515	0	0	0	0	0	0	0	0	78.8998	13.3989	24.4321	0	12.4816	0.70586	0.382067	0	0	0
ENSDARG00000020143	73.9421	Pah	ENSMUSG00000020051	18478	378962	pah	phenylalanine hydroxylase [Source:ZFIN;Acc:ZDB-GENE-031006-2]	1	1	1	158.276	8.3834	1.09181	7.46342e-17	3.53776e-15	986.802	634.737	452.401	419.564	0	0	0	0	0	0	0	0	0	0	0.794965	0	0	1.92155	1.27137	0	0	0.980579	0	0	1331.25	243.242	1462.87	4.39012	144.231	11.9996	0.382067	0	0	0.256146
ENSDARG00000038386	86.2245	Ascl2	ENSMUSG00000009248	17173	30466	ascl1a	achaete-scute family bHLH transcription factor 1a [Source:NCBI gene;Acc:30466]	9	0	1	0.593775	-0.1979	0.774167	0.464477		0	2.29009	0.515263	0	0	0	0	0	6.94067	0	0	0	0	0	0	0.928515	0	0	0	2.25547	0	0	1.82182	0	4.52292	0	0	0	0	0	0.382067	0.347621	0	0.768439
ENSDARG00000038386	86.2245	Ascl3	ENSMUSG00000035951	56787	30466	ascl1a	achaete-scute family bHLH transcription factor 1a [Source:NCBI gene;Acc:30466]	9	0	0	0.593775	-0.1979	0.774167	0.464477		0	2.29009	0.515263	0	0	0	0	0	6.94067	0	0	0	0	0	0	0.928515	0	0	0	2.25547	0	0	1.82182	0	4.52292	0	0	0	0	0	0.382067	0.347621	0	0.768439
ENSDARG00000038386	86.2245	Ascl1	ENSMUSG00000020052	17172	30466	ascl1a	achaete-scute family bHLH transcription factor 1a [Source:NCBI gene;Acc:30466]	9	0	0	0.593775	-0.1979	0.774167	0.464477		0	2.29009	0.515263	0	0	0	0	0	6.94067	0	0	0	0	0	0	0.928515	0	0	0	2.25547	0	0	1.82182	0	4.52292	0	0	0	0	0	0.382067	0.347621	0	0.768439
ENSDARG00000038386	49.4898	Ascl3	ENSMUSG00000035951	56787	30466	ascl1a	achaete-scute family bHLH transcription factor 1a [Source:NCBI gene;Acc:30466]	9	0	0	0.593775	-0.1979	0.774167	0.464477		0	2.29009	0.515263	0	0	0	0	0	6.94067	0	0	0	0	0	0	0.928515	0	0	0	2.25547	0	0	1.82182	0	4.52292	0	0	0	0	0	0.382067	0.347621	0	0.768439
ENSDARG00000038386	49.4898	Ascl1	ENSMUSG00000020052	17172	30466	ascl1a	achaete-scute family bHLH transcription factor 1a [Source:NCBI gene;Acc:30466]	9	0	0	0.593775	-0.1979	0.774167	0.464477		0	2.29009	0.515263	0	0	0	0	0	6.94067	0	0	0	0	0	0	0.928515	0	0	0	2.25547	0	0	1.82182	0	4.52292	0	0	0	0	0	0.382067	0.347621	0	0.768439
ENSDARG00000038386	49.4898	Ascl2	ENSMUSG00000009248	17173	30466	ascl1a	achaete-scute family bHLH transcription factor 1a [Source:NCBI gene;Acc:30466]	9	0	0	0.593775	-0.1979	0.774167	0.464477		0	2.29009	0.515263	0	0	0	0	0	6.94067	0	0	0	0	0	0	0.928515	0	0	0	2.25547	0	0	1.82182	0	4.52292	0	0	0	0	0	0.382067	0.347621	0	0.768439
ENSDARG00000038386	21.4286	Ascl3	ENSMUSG00000035951	56787	30466	ascl1a	achaete-scute family bHLH transcription factor 1a [Source:NCBI gene;Acc:30466]	9	0	0	0.593775	-0.1979	0.774167	0.464477		0	2.29009	0.515263	0	0	0	0	0	6.94067	0	0	0	0	0	0	0.928515	0	0	0	2.25547	0	0	1.82182	0	4.52292	0	0	0	0	0	0.382067	0.347621	0	0.768439
ENSDARG00000038386	21.4286	Ascl1	ENSMUSG00000020052	17172	30466	ascl1a	achaete-scute family bHLH transcription factor 1a [Source:NCBI gene;Acc:30466]	9	0	0	0.593775	-0.1979	0.774167	0.464477		0	2.29009	0.515263	0	0	0	0	0	6.94067	0	0	0	0	0	0	0.928515	0	0	0	2.25547	0	0	1.82182	0	4.52292	0	0	0	0	0	0.382067	0.347621	0	0.768439
ENSDARG00000038386	21.4286	Ascl2	ENSMUSG00000009248	17173	30466	ascl1a	achaete-scute family bHLH transcription factor 1a [Source:NCBI gene;Acc:30466]	9	0	0	0.593775	-0.1979	0.774167	0.464477		0	2.29009	0.515263	0	0	0	0	0	6.94067	0	0	0	0	0	0	0.928515	0	0	0	2.25547	0	0	1.82182	0	4.52292	0	0	0	0	0	0.382067	0.347621	0	0.768439
ENSDARG00000007175	50.9804	Recql	ENSMUSG00000030243	19691	566018	recql	RecQ helicase-like [Source:ZFIN;Acc:ZDB-GENE-050809-134]	1	1	1	93.8208	-0.0325419	0.0957657	0.726054	0.811084	96.8097	94.657	87.0795	97.537	105.275	87.9988	43.04	160.256	159.635	118.535	41.7094	33.0314	97.3359	91.8387	91.421	104.922	84.016	93.1954	108.702	90.2189	81.0803	101	80.1599	101.54	96.9915	98.946	91.1113	91.4609	92.2249	92.4677	84.8189	108.458	88.3436	85.0405
ENSDARG00000002174	67.6606	Itfg2	ENSMUSG00000001518	101142	550607	itfg2	integrin alpha FG-GAP repeat containing 2 [Source:ZFIN;Acc:ZDB-GENE-041008-161]	1	1	1	61.0784	0.0189417	0.129589	0.877154	0.918634	48.8971	40.8399	64.4079	56.2515	47.8521	82.4989	53.8	43.1458	6.94067	72.4382	104.274	140.384	67.9806	73.6293	78.7016	65.9245	52.0899	62.4505	43.8623	54.1314	94.2558	55.893	63.7635	62.278	47.7419	45.3502	49.8822	65.8518	47.1526	57.8806	56.1639	57.3575	54.3065	57.889
ENSDARG00000079985	36.1486	Nrip2	ENSMUSG00000001520	60345	565865	nrip2	nuclear receptor interacting protein 2 [Source:ZFIN;Acc:ZDB-GENE-030131-9425]	4	0	1	33.7057	0.0448939	0.208971	0.804115	0.867946	45.9436	33.9697	25.2479	18.0624	14.3556	16.4998	5.38	30.8184	48.5847	32.9265	93.8463	49.5471	33.2178	29.2934	27.0288	32.498	21.004	22.0979	34.327	57.8905	36.4861	50.0095	57.3872	24.3697	49.2496	37.6201	39.7021	21.2189	20.1092	21.8817	18.3392	18.0763	18.3571	53.0223
ENSDARG00000079985	36.1486	Gm44596	ENSMUSG00000108011		565865	nrip2	nuclear receptor interacting protein 2 [Source:ZFIN;Acc:ZDB-GENE-030131-9425]	4	0	0	33.7057	0.0448939	0.208971	0.804115	0.867946	45.9436	33.9697	25.2479	18.0624	14.3556	16.4998	5.38	30.8184	48.5847	32.9265	93.8463	49.5471	33.2178	29.2934	27.0288	32.498	21.004	22.0979	34.327	57.8905	36.4861	50.0095	57.3872	24.3697	49.2496	37.6201	39.7021	21.2189	20.1092	21.8817	18.3392	18.0763	18.3571	53.0223
ENSDARG00000079985	29.7297	Gm44596	ENSMUSG00000108011		565865	nrip2	nuclear receptor interacting protein 2 [Source:ZFIN;Acc:ZDB-GENE-030131-9425]	4	0	0	33.7057	0.0448939	0.208971	0.804115	0.867946	45.9436	33.9697	25.2479	18.0624	14.3556	16.4998	5.38	30.8184	48.5847	32.9265	93.8463	49.5471	33.2178	29.2934	27.0288	32.498	21.004	22.0979	34.327	57.8905	36.4861	50.0095	57.3872	24.3697	49.2496	37.6201	39.7021	21.2189	20.1092	21.8817	18.3392	18.0763	18.3571	53.0223
ENSDARG00000079985	29.7297	Nrip2	ENSMUSG00000001520	60345	565865	nrip2	nuclear receptor interacting protein 2 [Source:ZFIN;Acc:ZDB-GENE-030131-9425]	4	0	0	33.7057	0.0448939	0.208971	0.804115	0.867946	45.9436	33.9697	25.2479	18.0624	14.3556	16.4998	5.38	30.8184	48.5847	32.9265	93.8463	49.5471	33.2178	29.2934	27.0288	32.498	21.004	22.0979	34.327	57.8905	36.4861	50.0095	57.3872	24.3697	49.2496	37.6201	39.7021	21.2189	20.1092	21.8817	18.3392	18.0763	18.3571	53.0223
ENSDARG00000006011	62.9237	Klhl42	ENSMUSG00000040102	232539	567545	klhl42	kelch-like family, member 42 [Source:ZFIN;Acc:ZDB-GENE-041210-190]	1	1	1	34.2565	-0.643571	0.242578	0.00147869	0.00524824	30.1915	29.0078	16.4884	21.6749	62.2077	60.4992	37.66	18.491	34.7034	46.0971	52.1368	57.805	57.938	41.1691	62.8023	23.2129	57.971	25.941	39.4125	23.3066	13.1755	22.5533	20.04	36.5545	15.0764	25.7672	24.4321	28.5358	19.4158	30.352	43.9377	37.8907	36.7142	33.0429
ENSDARG00000002128	65.8088	Cwf19l1	ENSMUSG00000025200	72502	387304	cwf19l1	CWF19 like cell cycle control factor 1 [Source:NCBI gene;Acc:387304]	1	1	1	82.9895	-0.105656	0.11615	0.341153	0.470763	59.0703	55.3438	108.205	83.087	114.845	170.498	96.84	49.3095	97.1694	52.6824	104.274	57.805	95.0183	82.3381	86.6512	92.8515	93.2577	96.0777	52.1262	73.6788	91.2153	59.8153	69.229	81.2322	64.3259	67.51	52.4272	100.973	73.5026	94.5853	98.5733	95.9435	108.613	76.5877
ENSDARG00000115392											6.33636	-1.91436	0.750413	0.000261629	0.00116074	4.26619	3.43513	4.63737	1.03214	4.78521	16.4998	5.38	12.3274	13.8813	13.1706	10.4274	16.5157	7.72507	0	0.794965	12.0707	8.4016	0	6.35685	6.76642	6.08102	5.88347	6.37635	7.44629	5.02546	5.15344	5.09002	0	0	0	6.49514	4.17146	9.17856	5.63522
ENSDARG00000045563	63	Washc3	ENSMUSG00000020056	67282	393142	washc3	WASH complex subunit 3 [Source:NCBI gene;Acc:393142]	1	1	1	78.4975	0.765303	0.144613	1.21329e-08	1.41912e-07	142.097	136.642	89.1405	111.987	62.2077	27.4996	59.18	67.8005	124.932	158.047	93.8463	33.0314	84.9758	67.2956	83.4714	71.4956	68.8931	64.3721	46.405	44.3576	41.5536	32.3591	49.189	53.4779	142.221	105.13	134.376	114.143	101.239	113.644	48.5225	50.0575	70.7514	35.8605
ENSDARG00000045561	48.3333	Dram1	ENSMUSG00000020057	71712	450028	dram1	DNA-damage regulated autophagy modulator 1 [Source:ZFIN;Acc:ZDB-GENE-041010-147]	1	1	1	201.297	1.29857	0.283937	2.66001e-07	2.40771e-06	296.992	236.643	448.794	149.66	157.912	43.9994	91.46	61.6368	117.991	98.7794	62.5642	132.126	115.876	95.7972	109.705	68.7101	89.8971	91.2738	370.605	282.686	219.93	239.261	293.312	366.222	512.095	296.838	530.38	147.801	239.23	152.466	84.8189	89.3387	79.1651	102.715
ENSDARG00000030153	64.315	Gnptab	ENSMUSG00000035311	432486	553365	gnptab	N-acetylglucosamine-1-phosphate transferase subunits alpha and beta [Source:NCBI gene;Acc:553365]	1	1	1	274.773	-0.120286	0.0773096	0.112348	0.198431	256.628	239.696	319.463	261.647	373.246	274.996	322.8	258.875	242.924	223.9	135.556	280.767	239.477	243.847	251.209	241.414	296.576	301.684	284.787	279.679	314.186	299.077	276.916	297.175	304.041	268.494	278.424	238.53	267.66	256.933	298.012	302.083	295.626	253.329
ENSDARG00000014572	63.089	Chpt1	ENSMUSG00000060002	212862	322605	chpt1	choline phosphotransferase 1 [Source:NCBI gene;Acc:322605]	1	1	1	689.628	0.119524	0.105996	0.241505	0.362555	630.083	741.226	860.489	1052.26	995.323	681.991	532.62	795.115	548.313	796.821	490.086	743.207	650.451	623.87	617.688	856.091	714.136	829.151	499.649	493.949	503.711	495.192	650.388	395.33	799.551	926.588	819.492	755.101	798.127	748.212	765.663	779.715	742.316	564.29
ENSDARG00000045560	63.1534	Mybpc1	ENSMUSG00000020061	109272	492356	mybpc1	myosin binding protein C, slow type [Source:ZFIN;Acc:ZDB-GENE-041114-196]	1	1	1	169.308	0.789949	0.515865	0.0169779	0.042225	548.369	543.515	190.132	202.815	71.7781	76.999	43.04	18.491	34.7034	13.1706	656.924	24.7736	30.9003	49.0862	36.5684	142.063	24.3646	78.7837	17.1635	44.3576	21.2836	18.631	38.2581	29.7852	1215.16	680.254	618.437	93.6559	192.077	81.8798	62.659	54.2289	57.7484	39.9588
ENSDARG00000094593											0.149948	0.0200634	0.89354	0.911377		0	0	0	0	0	0	0	0	0	0	0	0	0	0	0	0	0	0	0	0	0	1.96116	0	0	0.502546	0.515344	0	0	0	2.11758	0	0	0	0
ENSDARG00000097601											46.347	0.607528	0.262816	0.00449819	0.013762	40.3647	48.4736	52.5568	39.7373	23.926	27.4996	32.28	36.9821	55.5254	26.3412	20.8547	24.7736	21.6302	31.6685	27.0288	16.7133	31.0859	27.8625	146.208	56.3868	29.3916	62.757	52.8327	134.033	59.803	40.7122	43.2651	46.0963	45.7658	35.9989	25.9806	26.7668	22.1815	98.6163
ENSDARG00000087438											1.94982	-0.299968	0.68058	0.321956	0.450572	1.31267	0.381682	0	0.516069	0	0	10.76	6.16368	13.8813	6.58529	10.4274	0	0.772507	0.791713	0	0	6.72128	3.84311	0	0	0	0	0.910908	0	0.502546	0	0	1.46337	2.08026	0.70586	0	0	0	0.768439
ENSDARG00000012435	37.2624	Spic	ENSMUSG00000004359	20728	447882	spic	Spi-C transcription factor (Spi-1/PU.1 related) [Source:ZFIN;Acc:ZDB-GENE-040912-47]	1	1	1	0.182243	-0.0628741	0.917447	0.712763		0	0	0	0	4.78521	0	0	0	0	0	0	0	0	0	0.794965	0	0	0	0	0	0	0.980579	0	0	0	0	0	0	0	0	0	0	0	0
ENSDARG00000016886	65.3266	Dnajb9	ENSMUSG00000014905	27362	554091	dnajb9b	DnaJ heat shock protein family (Hsp40) member B9b [Source:ZFIN;Acc:ZDB-GENE-050522-76]	1	1	1	50.9848	0.1921	0.233564	0.325817	0.454709	41.6774	53.8171	53.0721	45.414	62.2077	10.9999	64.56	36.9821	48.5847	39.5118	20.8547	16.5157	27.8102	35.6271	32.5936	25.0699	35.2867	36.5095	134.765	83.4525	17.2296	81.388	54.6545	117.787	64.8285	47.4116	60.0622	35.8527	46.4592	38.8223	42.7915	32.6764	32.5074	95.5425
ENSDARG00000076690											0.816681	-0.301566	0.979535	0.197073		0	0	0	0	19.1408	0	0	6.16368	0	0	0	0	0	0	0.794965	0	0	0	1.27137	0	0	0	0	0	1.00509	0	0	0	0	0	0	0	0	1.02458
ENSDARG00000021239	54.6392	Apaf1	ENSMUSG00000019979	11783	58131	apaf1	apoptotic peptidase activating factor 1 [Source:NCBI gene;Acc:58131]	1	1	1	212.657	-0.160968	0.125457	0.175892	0.283133	205.433	168.322	198.892	195.59	167.482	329.996	225.96	197.238	138.813	256.826	375.385	289.025	217.847	299.267	229.745	244.199	219.282	259.41	131.587	190.212	219.93	140.223	133.903	243.697	186.947	164.91	167.462	221.701	201.092	218.817	223.127	231.516	240.172	154.968
ENSDARG00000003512	30.3125	Anks1b	ENSMUSG00000058589	77531	565408	anks1b	ankyrin repeat and sterile alpha motif domain containing 1B [Source:NCBI gene;Acc:565408]	1	1	1	431.112	0.0371429	0.163681	0.804102	0.867946	222.17	261.452	661.598	429.885	593.366	632.492	403.5	369.821	562.194	467.556	583.932	165.157	441.874	422.775	355.35	518.111	609.956	467.898	522.533	428.54	180.404	517.746	264.163	402.776	249.263	270.555	248.902	522.424	510.357	519.513	509.296	477.632	534.269	402.15
ENSDARG00000111346											0.0318389	-0.0681727	0.919004	0.690133		0	0	0	0	0	0	0	0	0	0	0	0	0	0	0	0	0	0	0	0	0	0	0	0	0	0	0	0	0	0	1.1462	0	0	0
ENSDARG00000004055	51.5537	Uhrf1bp1l	ENSMUSG00000019951	75089	562208	uhrf1bp1l	UHRF1 binding protein 1-like [Source:ZFIN;Acc:ZDB-GENE-041210-177]	1	1	1	131.807	-0.226278	0.122075	0.0509743	0.105014	128.642	109.161	116.965	94.4405	157.912	93.4988	150.64	129.437	131.873	98.7794	83.4189	115.61	105.061	127.466	131.964	119.778	114.262	110.489	201.512	190.212	125.674	222.591	129.349	177.357	131.165	121.106	121.142	95.1193	104.013	105.173	110.035	113.672	148.769	152.407
ENSDARG00000015278	42.2348	Plxnc1	ENSMUSG00000074785	54712	562273	plxnc1	plexin C1 [Source:ZFIN;Acc:ZDB-GENE-030131-1620]	1	1	1	244.696	1.46487	0.306579	9.95342e-08	9.87349e-07	589.39	413.361	245.781	159.981	71.7781	60.4992	86.08	80.1279	90.2287	105.365	31.2821	165.157	120.511	129.841	126.399	63.139	44.5285	52.8427	598.18	473.649	182.431	327.513	312.441	666.781	589.487	423.097	562.956	93.6559	359.885	96.7029	71.8286	61.8766	59.2782	173.667
ENSDARG00000028192	47	Cradd	ENSMUSG00000045867	12905	450046	cradd	CASP2 and RIPK1 domain containing adaptor with death domain [Source:ZFIN;Acc:ZDB-GENE-041010-168]	1	1	1	12.2412	-0.459296	0.276057	0.0361552	0.0791388	9.18872	10.6871	5.15263	12.9017	14.3556	21.9997	21.52	12.3274	13.8813	13.1706	0	0	9.27008	14.2508	9.53958	12.0707	13.4426	5.76466	13.3494	21.0511	15.2026	16.6698	20.04	12.8618	11.5586	8.76084	15.779	7.31687	9.01447	4.94102	14.5186	12.862	9.17856	14.088
ENSDARG00000097434											8.98864	0.0058957	0.341422	0.980434	0.987884	6.89154	6.48859	13.3968	6.19282	19.1408	21.9997	5.38	6.16368	6.94067	13.1706	10.4274	33.0314	8.49758	8.70884	9.53958	7.42812	0.84016	9.60777	10.171	2.25547	8.10803	16.6698	0	5.41548	9.04584	8.76084	12.216	3.65843	3.4671	10.5879	8.78754	6.25719	3.8244	6.91595
ENSDARG00000045557	56.8528	Socs2	ENSMUSG00000020027	216233	562062	socs2	suppressor of cytokine signaling 2 [Source:ZFIN;Acc:ZDB-GENE-041210-171]	1	1	1	26.2747	-0.111224	0.246859	0.583132	0.695799	30.8478	18.3207	36.0684	8.77317	57.4225	10.9999	37.66	18.491	55.5254	13.1706	20.8547	33.0314	37.0803	30.0851	23.054	26.9269	20.1638	26.9018	32.42	20.2993	19.2566	40.2037	5.46545	27.7543	24.1222	25.2518	17.3061	23.414	20.8026	31.7637	30.5654	23.2906	25.6235	22.0286
ENSDARG00000033757	35.1351	Ncaph2	ENSMUSG00000008690	52683	562678	ncaph2	non-SMC condensin II complex, subunit H2 [Source:NCBI gene;Acc:562678]	1	1	1	122.591	-0.258161	0.117085	0.0207023	0.0495767	141.769	145.421	85.5337	109.407	81.3485	109.999	193.68	73.9642	111.051	118.535	135.556	107.352	127.464	105.298	131.169	124.421	89.0569	100.882	153.836	121.044	141.89	142.184	131.171	143.51	151.769	185.524	164.917	84.8757	94.9986	67.7626	104.304	127.577	91.7856	121.669
ENSDARG00000045555	51.2545	Sco2	ENSMUSG00000091780	100126824	606683	sco2	SCO cytochrome c oxidase assembly protein 2 [Source:NCBI gene;Acc:606683]	1	1	1	44.5494	-0.496583	0.159805	0.000652876	0.0025672	25.9253	31.6796	30.4005	42.8337	62.2077	32.9996	69.94	67.8005	48.5847	72.4382	0	8.25786	47.8954	49.8779	42.1332	52.9253	46.2088	50.9212	45.1337	56.3868	55.7427	32.3591	63.7635	60.9242	25.6299	31.436	32.0671	37.316	32.5908	35.293	52.3432	61.529	43.9806	54.0468
ENSDARG00000117252											0.0601739	-0.0281542	0.910314	0.868344		0.656337	0	0	0	0	0	0	0	0	0	0	0	0	0	0	0	0	0	0	0	0	0	0	0	0.502546	0	0	0	0	0.70586	0	0	0	0
ENSDARG00000073965											0.136506	0	0.89239	1		0.656337	0.763363	0	0	0	0	0	0	0	0	0	0	0	0	0	0	0	0	0	0	0	1.96116	0	0	0	0.515344	1.018	0	0	0	0	0	0	0
ENSDARG00000045552											0.561249	-0.057656	0.642106	0.83418		0.328168	0.381682	0.515263	0.516069	0	0	0	6.16368	0	6.58529	0	0	0	0	0.794965	0.928515	0	0	0	0	1.0135	0	0	0.676935	0.502546	0	0.509002	0.731687	0	0	0	0	0	0.256146
ENSDARG00000005547	57.4359	Rint1	ENSMUSG00000028999	72772	562894	rint1	RAD50 interactor 1 [Source:ZFIN;Acc:ZDB-GENE-041210-174]	1	1	1	87.8518	0.379616	0.125813	0.0013918	0.00499232	94.1843	91.2219	102.022	115.083	43.0669	109.999	59.18	147.928	138.813	105.365	125.128	8.25786	95.0183	98.1724	86.6512	82.6378	76.4545	107.607	46.405	81.9489	74.9993	59.8153	71.9617	69.0474	77.8947	87.6084	82.4583	137.557	94.9986	133.408	91.3141	82.3863	85.2841	74.0262
ENSDARG00000097195											0.0278877	-0.0558399	0.915574	0.743326		0.656337	0	0	0	0	0	0	0	0	0	0	0	0	0	0	0	0	0	0	0	0	0	0	0	0	0	0	0	0	0	0	0.347621	0	0
ENSDARG00000029018	36.8984	Cdkn1b	ENSMUSG00000003031	12576	402862	cdkn1ba	cyclin-dependent kinase inhibitor 1Ba [Source:ZFIN;Acc:ZDB-GENE-040812-3]	1	1	1	185.421	0.440571	0.116862	7.24621e-05	0.000370539	289.116	268.704	215.895	231.715	172.267	115.498	129.12	215.729	131.873	204.144	291.966	272.509	197.762	189.219	195.561	135.563	208.36	181.587	146.208	119.54	80.0668	118.65	119.329	121.171	296	236.027	274.861	239.993	239.923	213.17	153.973	180.068	141.885	90.1635
ENSDARG00000095705	51.7241	Cdpf1	ENSMUSG00000064284	72355	563220	si:ch211-239e6.4	si:ch211-239e6.4 [Source:NCBI gene;Acc:563220]	1	1	1	167.367	0.294175	0.197857	0.0898115	0.165964	111.577	115.268	209.197	237.908	119.63	192.497	59.18	135.601	124.932	118.535	500.513	396.377	179.222	159.134	185.227	180.132	192.397	215.214	99.1669	114.277	187.498	95.1162	157.587	135.387	122.621	139.658	137.43	197.555	194.851	178.583	143.657	156.43	152.594	139.087
ENSDARG00000031777	64.6809	Ppara	ENSMUSG00000022383	19013	563298	pparaa	peroxisome proliferator-activated receptor alpha a [Source:ZFIN;Acc:ZDB-GENE-041210-169]	1	1	1	116.167	-0.371993	0.189333	0.0262901	0.0605692	64.9773	66.0309	108.205	103.73	167.482	131.998	64.56	135.601	104.11	197.559	208.547	90.8364	97.3359	116.382	132.759	137.42	229.364	98.96	117.602	117.285	104.391	122.572	57.3872	155.018	92.9711	41.2275	72.2782	115.607	94.9986	87.5267	133.341	150.868	121.233	124.231
ENSDARG00000081807	80.8511	Mirlet7b	ENSMUSG00000065564		100033539		dre-let-7b [Source:miRBase;Acc:MI0001865]	1	1	1	0.980123	0.062825	0.46679	0.814852	0.875573	0.656337	0.381682	1.54579	2.06427	0	0	0	0	0	0	0	0	0.772507	1.58343	1.58993	0	2.52048	1.92155	1.27137	0.751825	0	2.94174	3.64363	2.03081	0.502546	0.515344	0	0.731687	2.77368	0.70586	1.91034	0.347621	2.29464	1.02458
ENSDARG00000082287	70.0935	Mirlet7c-2	ENSMUSG00000065608		100033535		dre-let-7a-3 [Source:miRBase;Acc:MI0001860]	1	1	1	0.920818	0.201043	0.670256	0.48468		1.31267	1.90841	3.09158	1.03214	0	0	0	6.16368	0	6.58529	0	0	0	0.791713	0	0.928515	0	2.88233	0.635685	0	3.04051	0	0	0	0.502546	0	0	1.46337	0.69342	2.11758	0	0	0	0
ENSDARG00000022858											5.75086	1.2307	0.47811	0.000506022	0.00205634	4.92253	7.25195	12.8816	5.16069	4.78521	5.49993	0	0	34.7034	0	31.2821	0	7.72507	7.91713	7.94965	0	4.2008	4.80389	2.54274	2.25547	0	1.96116	0.910908	3.38468	7.03565	5.15344	8.14402	8.78024	5.54736	8.47033	3.4386	2.78097	1.9122	2.81761
ENSDARG00000008439	31.2849	Atxn10	ENSMUSG00000016541	54138	100034473	atxn10	ataxin 10 [Source:ZFIN;Acc:ZDB-GENE-060503-180]	1	1	1	20.1061	-0.0582189	0.179184	0.717793	0.804266	15.4239	16.0306	18.5495	22.1909	23.926	27.4996	5.38	36.9821	6.94067	19.7559	0	24.7736	20.0852	13.4591	27.8238	16.7133	26.8851	19.2155	15.8921	27.0657	28.3781	29.4174	15.4854	23.6927	14.0713	17.5217	16.288	17.5605	21.496	22.5875	19.8675	25.3764	19.122	22.797
ENSDARG00000034717											7.42919	0.909043	0.463342	0.004697	0.0142813	22.3155	14.1222	7.21368	5.67675	0	0	10.76	6.16368	0	6.58529	20.8547	16.5157	6.18006	3.95856	4.76979	3.71406	2.52048	2.88233	10.171	4.51095	1.0135	2.94174	3.64363	12.1848	21.6095	14.945	16.7971	5.12181	9.01447	5.64688	1.52827	3.47621	1.9122	4.09834
ENSDARG00000069431	55	Slc26a4	ENSMUSG00000020651	23985	563818	slc26a4	solute carrier family 26 member 4 [Source:ZFIN;Acc:ZDB-GENE-060503-544]	1	1	1	3.30897	0.170813	0.472422	0.532239	0.65247	3.60985	3.05345	3.60684	3.61248	0	0	10.76	12.3274	0	13.1706	0	16.5157	6.18006	8.70884	0	3.71406	0	0	0.635685	1.50365	2.02701	0.980579	1.82182	0.676935	2.51273	6.18412	3.56301	0	3.4671	3.5293	2.2924	0.347621	2.29464	1.02458
ENSDARG00000003615	56.9554	Slc26a3	ENSMUSG00000001225	13487	563896	slc26a3.2	solute carrier family 26 member 3, tandem duplicate 2 [Source:ZFIN;Acc:ZDB-GENE-041210-179]	1	1	1	2.6862	-0.229613	0.746307	0.418008	0.547364	0	0.381682	0	0	9.57041	0	0	0	20.822	0	31.2821	24.7736	0	0	0	0	0	0	0.635685	0	2.02701	0	0	0	0.502546	2.06137	1.018	0.731687	0.69342	0	0	1.04286	0	0.256146
ENSDARG00000007371	55.0336	Slc26a3	ENSMUSG00000001225	13487	563962	slc26a3.1	solute carrier family 26 member 3 [Source:ZFIN;Acc:ZDB-GENE-041210-180]	1	1	1	0.944901	-0.0661837	0.748283	0.79611	0.862379	0	0.381682	0.515263	0	0	0	0	6.16368	0	6.58529	0	16.5157	0	0	0	0	0	0	0	1.50365	0	0	0	0	0.502546	0	0	0	0.69342	0	0	0	0	0
ENSDARG00000015222	69.0526	Cbll1	ENSMUSG00000020659	104836	394041	cbll1	Cbl proto-oncogene-like 1, E3 ubiquitin protein ligase [Source:ZFIN;Acc:ZDB-GENE-040426-691]	1	1	1	51.6655	-0.915409	0.184723	4.78202e-08	5.03475e-07	33.4732	29.7712	28.3395	33.0284	57.4225	65.9991	53.8	104.783	34.7034	92.1941	10.4274	41.2893	58.7105	62.5453	73.9318	54.7824	61.3317	62.4505	40.6839	51.1241	87.1613	33.3397	77.4272	62.955	34.1732	30.4053	24.9411	34.3893	32.5908	32.4696	64.1873	62.9195	63.8675	51.7415
ENSDARG00000096473	59.7403	Mcat	ENSMUSG00000048755	223722		mcat	malonyl CoA:ACP acyltransferase (mitochondrial) [Source:ZFIN;Acc:ZDB-GENE-041111-231]	1	1	1	0	0	1.13591			0	0	0	0	0	0	0	0	0	0	0	0	0	0	0	0	0	0	0	0	0	0	0	0	0	0	0	0	0	0	0	0	0	0
ENSDARG00000045549											20.7584	0.041642	0.295342	0.852885	0.901869	12.1422	7.25195	19.0647	10.3214	4.78521	5.49993	10.76	18.491	6.94067	59.2676	83.4189	140.384	22.4027	22.9597	37.3634	21.3558	6.72128	29.7841	12.7137	10.5255	17.2296	7.84463	17.3072	13.5387	9.54838	9.27619	10.18	18.2922	16.6421	10.5879	14.5186	11.4715	11.0908	6.14751
ENSDARG00000016613	55.4945	Mcat	ENSMUSG00000048755	223722	564111	mcat	malonyl CoA:ACP acyltransferase (mitochondrial) [Source:ZFIN;Acc:ZDB-GENE-041111-231]	1	1	1	16.0548	-0.252525	0.217541	0.174695	0.281764	11.1577	9.92372	16.4884	13.9339	33.4964	0	16.14	30.8184	6.94067	26.3412	62.5642	0	16.9952	15.0425	13.5144	17.6418	10.0819	31.7056	12.7137	12.0292	13.1755	18.631	6.37635	12.8618	10.5535	8.76084	14.252	16.8288	12.4816	14.8231	17.193	20.162	16.0625	14.3442
ENSDARG00000008867	96.1957	Rap1b	ENSMUSG00000052681	215449	321107	rap1b	RAP1B, member of RAS oncogene family [Source:NCBI gene;Acc:321107]	1	1	1	1568.01	0.28423	0.0917611	0.00141254	0.0050519	2099.29	2327.88	1539.09	2099.88	1239.37	1369.48	1194.36	1485.45	1513.07	1527.79	1126.16	1560.73	1507.16	1387.08	1467.51	1447.55	1261.92	1359.5	1566.33	1457.79	1060.12	1299.27	1724.35	1256.39	2711.74	2480.86	2628.99	1465.57	1734.94	1377.84	1250.89	1306.71	1444.86	1343.74
ENSDARG00000115618											3.16128	-0.794234	1.17352	0.0354468	0.0777456	0.656337	0	0	0	0	16.4998	0	12.3274	20.822	0	41.7094	16.5157	0	0	0	0	0	0	0	0	0	0	0	0	0	0	0	0	0	0	0.382067	0.347621	1.14732	1.79302
ENSDARG00000094428											26.8563	1.87825	0.478533	3.39698e-06	2.40819e-05	60.383	63.7408	17.0037	25.2874	4.78521	0	0	0	0	0	0	41.2893	16.9952	13.4591	21.4641	1.85703	4.2008	5.76466	49.5835	32.3285	21.2836	23.5339	38.2581	46.7085	138.2	65.4487	127.25	8.04856	19.4158	3.5293	5.34894	3.82384	1.14732	19.4671
ENSDARG00000029524	90.2724	Impdh1	ENSMUSG00000003500	23917	338306	impdh1b	IMP (inosine 5'-monophosphate) dehydrogenase 1b [Source:NCBI gene;Acc:338306]	1	1	1	303.602	0.236053	0.133401	0.0598694	0.119966	381.332	379.392	372.535	330.8	564.654	252.997	301.28	203.402	263.746	322.679	375.385	280.767	323.68	288.183	204.306	426.188	310.859	372.781	200.241	184.197	186.485	206.902	180.36	187.511	283.436	309.206	283.514	503.401	349.484	525.16	316.352	334.412	353.757	172.643
ENSDARG00000099812	22.5586	Prrt4	ENSMUSG00000079654	101359	335883	si:dkey-31f5.11	si:dkey-31f5.11 [Source:ZFIN;Acc:ZDB-GENE-030131-7826]	1	1	1	71.4104	-0.124469	0.192272	0.464255	0.591958	54.1478	51.527	66.9842	63.4764	157.912	76.999	48.42	86.2915	55.5254	65.8529	31.2821	66.0629	70.2981	88.6718	59.6224	51.0683	101.659	62.4505	74.3752	103.752	48.6482	59.8153	54.6545	113.048	32.163	43.8042	51.9182	84.144	61.021	95.997	86.7292	82.7339	86.049	105.532
ENSDARG00000045548											82.9647	8.03013	1.23805	1.8e-13	5.16007e-12	643.21	503.82	157.671	26.8356	0	0	0	0	0	0	10.4274	0	12.3601	0	5.56476	0	0	0	3.81411	1.50365	2.02701	4.90289	3.64363	0.676935	634.716	330.851	333.905	0.731687	304.412	0	0	0	0	1.79302
ENSDARG00000082824	70	Mir129-1	ENSMUSG00000065469		100033644		dre-mir-129-1 [Source:miRBase;Acc:MI0001983]	1	1	1	0	0	1.13591			0	0	0	0	0	0	0	0	0	0	0	0	0	0	0	0	0	0	0	0	0	0	0	0	0	0	0	0	0	0	0	0	0	0
ENSDARG00000083992											0	0	1.13591			0	0	0	0	0	0	0	0	0	0	0	0	0	0	0	0	0	0	0	0	0	0	0	0	0	0	0	0	0	0	0	0	0	0
ENSDARG00000094118											0.391164	-0.167112	0.691229	0.551762		0	0	0	0	0	0	0	0	0	0	0	0	0	0	0	0	0	0	3.17843	0.751825	3.04051	0.980579	0.910908	0	0.502546	0.515344	0	0	0.69342	0	0	0	0.38244	0.768439
ENSDARG00000006766	83.023	Snd1	ENSMUSG00000001424	56463	324404	snd1	staphylococcal nuclease and tudor domain containing 1 [Source:NCBI gene;Acc:324404]	1	1	1	852.772	0.132035	0.0927149	0.142585	0.240141	1142.03	1140.85	832.15	1015.11	736.922	1039.49	747.82	930.716	798.177	875.844	531.795	743.207	894.563	847.132	926.93	686.172	788.91	676.387	671.284	655.591	921.275	595.211	725.083	873.246	1292.05	1160.55	1213.46	826.075	847.36	895.737	800.049	862.101	823.776	702.353
ENSDARG00000069402	54.662	Lrrc4	ENSMUSG00000049939	192198	565021	lrrc4.1	leucine rich repeat containing 4.1 [Source:ZFIN;Acc:ZDB-GENE-041210-129]	1	1	1	36.7591	-2.87298	0.348283	8.27853e-18	4.3858e-16	3.60985	3.81682	5.15263	4.12855	57.4225	71.4991	64.56	18.491	27.7627	19.7559	125.128	41.2893	32.4453	57.0033	22.259	24.1414	43.6883	89.3523	43.2266	39.0949	63.8507	27.4562	72.8726	44.6777	1.00509	3.60741	2.03601	3.65843	10.4013	9.17619	48.9046	52.1432	48.5699	48.9239
ENSDARG00000021336											0.0141389	0	0.90851	1		0	0	0	0	0	0	0	0	0	0	0	0	0	0	0	0	0	0	0	0	0	0	0	0	0	0	0.509002	0	0	0	0	0	0	0
ENSDARG00000045544	47.4964	Hgf	ENSMUSG00000028864	15234	493781	hgfa	hepatocyte growth factor a [Source:ZFIN;Acc:ZDB-GENE-041014-2]	1	1	1	20.7083	-0.246688	0.249373	0.226989	0.34551	35.4422	32.4429	12.8816	14.966	38.2817	5.49993	5.38	36.9821	6.94067	19.7559	31.2821	24.7736	47.8954	19.7928	19.0792	12.9992	17.6434	19.2155	18.4349	21.8029	9.12153	10.7864	12.7527	25.7235	37.691	28.3439	32.0671	13.9021	15.9487	13.4113	11.8441	16.6858	25.6235	22.797
ENSDARG00000014804	63.8915	Cacna2d1	ENSMUSG00000040118	12293	561434	cacna2d1a	calcium channel, voltage-dependent, alpha 2/delta subunit 1a [Source:ZFIN;Acc:ZDB-GENE-041210-215]	1	1	1	296.987	-0.862401	0.172917	4.54249e-08	4.8154e-07	220.529	243.131	188.071	155.337	320.609	472.994	408.88	369.821	215.161	111.95	260.684	189.931	237.932	235.139	201.126	340.765	379.752	220.018	467.864	395.46	320.267	670.716	231.371	310.036	212.075	191.708	185.277	225.36	196.931	186.347	365.638	377.864	374.409	412.139
ENSDARG00000111326											0.226521	-0.121009	0.790943	0.627261		0.656337	0.381682	0	0.516069	0	0	0	0	0	0	0	0	0	0	0	0	0	0	1.27137	0	0	0.980579	0.910908	2.70774	0	0	0	0	0	0	0	0.347621	0.38244	0
ENSDARG00000001912											3.70701	-1.25002	0.978508	0.0100319	0.0271254	0.656337	1.52673	1.03053	1.03214	0	16.4998	21.52	0	0	0	0	0	3.09003	12.6674	3.17986	1.85703	0.84016	12.4901	8.8996	3.75912	1.0135	3.92232	5.46545	4.06161	1.00509	3.60741	0.509002	0	1.38684	1.41172	12.6082	0	0	4.09834
ENSDARG00000106138											0.445112	-0.0211843	0.662382	0.937922		1.31267	1.90841	0.515263	0.516069	0	0	0	0	0	0	0	0	0.772507	0	0.794965	0	0	0	0.635685	0.751825	0	2.94174	0	0	0.502546	2.57672	2.54501	0	0	0	0	0	0	0
ENSDARG00000104301											0.31559	-0.0980392	0.792836	0.688477		0.328168	1.52673	0	0.516069	0	0	0	0	0	6.58529	0	0	0	0.791713	0	0	0	0	0	0	0	0.980579	0	0	0	0	0	0	0	0	0.382067	0	0	0
ENSDARG00000045543	78.9916	Atp6v1f	ENSMUSG00000004285	66144	436799	atp6v1f	ATPase H+ transporting V1 subunit F [Source:ZFIN;Acc:ZDB-GENE-040718-259]	1	1	1	94.5594	0.0881973	0.156972	0.541852	0.661326	99.435	111.069	98.9305	76.8942	47.8521	49.4994	129.12	73.9642	90.2287	151.462	31.2821	90.8364	96.5634	74.421	85.0613	77.9952	73.0939	87.4307	107.431	114.277	135.809	89.2327	127.527	137.418	122.621	110.799	137.939	66.5835	88.7578	68.4685	90.932	47.2765	73.4285	100.922
ENSDARG00000045542	58.5859	Lamtor4	ENSMUSG00000050552	66096	561019	lamtor4	late endosomal/lysosomal adaptor, MAPK and MTOR activator 4 [Source:NCBI gene;Acc:561019]	1	1	1	254.96	0.131964	0.137965	0.307804	0.435426	282.881	264.887	282.364	295.707	234.475	368.495	123.74	326.675	222.102	204.144	333.676	206.446	234.842	238.305	247.234	273.912	236.925	277.665	158.921	207.504	346.618	135.32	250.5	291.759	290.974	259.733	265.19	305.845	290.543	273.874	262.098	269.754	245.526	223.103
ENSDARG00000045541	57.2319	Gcc1	ENSMUSG00000029708	74375	445205	gcc1	GRIP and coiled-coil domain containing 1 [Source:ZFIN;Acc:ZDB-GENE-040801-118]	1	1	1	192.712	0.239364	0.161336	0.104879	0.187818	216.263	208.016	243.719	202.815	133.986	214.497	209.82	221.893	249.864	151.462	62.5642	322.056	228.662	195.553	213.051	196.845	181.475	160.45	240.925	155.628	65.8777	122.572	174.894	197.665	223.131	197.892	197.493	245.115	189.997	255.521	189.505	204.401	172.863	163.934
ENSDARG00000011605	70.087	Dennd6b	ENSMUSG00000015377	69440	337436	dennd6b	DENN/MADD domain containing 6B [Source:ZFIN;Acc:ZDB-GENE-030131-9382]	1	1	1	64.4947	0.213066	0.132386	0.0873932	0.162439	57.4295	60.6874	72.1368	70.1853	33.4964	65.9991	59.18	55.4731	48.5847	52.6824	125.128	123.868	53.303	72.0458	56.4425	66.8531	74.7742	70.1367	45.7694	60.146	77.0263	65.6988	70.1399	44.6777	54.7776	54.6264	62.6072	65.8518	77.6631	76.9388	59.2204	60.1385	52.7767	55.3276
ENSDARG00000045540	55.1253	Ppp6r2	ENSMUSG00000036561	71474	560729	ppp6r2a	protein phosphatase 6, regulatory subunit 2a [Source:ZFIN;Acc:ZDB-GENE-030131-5428]	1	1	1	413.093	-0.183132	0.0829629	0.0237986	0.055738	349.828	358.781	371.505	369.505	449.809	379.495	425.02	462.276	423.381	434.629	531.795	371.604	387.026	444.942	449.155	409.475	452.846	478.467	514.905	457.109	278.713	474.6	402.621	421.054	323.64	325.697	354.774	406.818	382.768	384.694	426.005	430.355	443.63	462.6
ENSDARG00000056152	65.1982	Fam3c	ENSMUSG00000029672	27999	334205	fam3c	family with sequence similarity 3 member C [Source:NCBI gene;Acc:334205]	1	1	1	210.919	-0.0551844	0.129532	0.652297	0.752214	228.077	237.024	174.159	231.199	224.905	263.997	177.54	178.747	249.864	92.1941	333.676	107.352	171.497	209.012	171.713	183.846	225.163	219.057	276.523	241.336	121.62	179.446	255.965	241.666	226.146	249.426	224.979	193.165	220.508	187.053	221.981	200.23	205.753	236.167
ENSDARG00000056145											0.0141389	0	0.90851	1		0	0	0	0	0	0	0	0	0	0	0	0	0	0	0	0	0	0	0	0	0	0	0	0	0	0	0.509002	0	0	0	0	0	0	0
ENSDARG00000101236	51.5862	Cep83	ENSMUSG00000020024	77048	100007472	cep83	centrosomal protein 83 [Source:NCBI gene;Acc:100007472]	1	1	1	39.6512	0.0564634	0.170989	0.715944	0.802861	32.8168	35.8781	42.2516	42.3176	90.9189	38.4995	21.52	30.8184	20.822	59.2676	52.1368	66.0629	41.7154	48.2945	58.8274	37.1406	52.0899	39.3919	33.6913	27.0657	22.2971	24.5145	17.3072	41.2931	28.6451	30.4053	31.0491	55.6082	42.2986	47.9985	33.6219	47.6241	48.5699	40.215
ENSDARG00000037960	49.8851	Lrrc17	ENSMUSG00000039883	74511	321202	lrrc17	leucine rich repeat containing 17 [Source:ZFIN;Acc:ZDB-GENE-030131-9774]	1	1	1	202.59	-0.191782	0.164995	0.202538	0.31628	146.035	125.573	136.029	164.626	191.408	203.497	172.16	123.274	76.3474	184.388	83.4189	99.0943	169.179	197.136	116.86	100.28	126.024	133.548	333.735	342.832	471.279	272.601	395.334	456.254	152.272	215.414	181.205	106.826	132.443	94.5853	153.209	162.339	155.271	455.172
ENSDARG00000017163											10.63	-0.434082	0.394669	0.105653	0.188968	4.59436	6.48859	3.60684	5.67675	4.78521	5.49993	5.38	6.16368	0	0	0	0	3.86253	6.3337	8.74462	4.64257	16.8032	5.76466	19.7062	46.6131	9.12153	20.5922	51.9217	14.2156	5.02546	5.15344	4.58101	2.19506	4.85394	8.47033	8.40548	7.99529	10.3259	15.6249
ENSDARG00000004794	36.1628	Ccdc146	ENSMUSG00000064280	75172	767671	ccdc146	coiled-coil domain containing 146 [Source:ZFIN;Acc:ZDB-GENE-041210-217]	1	1	1	39.1284	0.32522	0.17046	0.0348723	0.0767496	44.9591	41.985	51.5263	37.673	14.3556	27.4996	37.66	61.6368	34.7034	32.9265	72.9915	49.5471	30.9003	30.0851	46.903	20.4273	46.2088	33.6272	37.5054	46.6131	23.3106	37.262	52.8327	26.4005	44.2241	48.4423	49.8822	39.5111	39.525	43.7633	32.4757	35.1098	26.7708	37.6535
ENSDARG00000019861	50.5543	Fgl2	ENSMUSG00000039899	14190	565637	fgl2a	fibrinogen-like 2a [Source:ZFIN;Acc:ZDB-GENE-030131-9506]	1	1	1	899.384	0.235101	0.130785	0.0564966	0.114439	711.141	762.6	914.592	710.11	492.876	698.491	1188.98	665.678	569.135	559.75	615.214	619.339	580.153	625.453	608.943	621.176	940.139	652.368	1339.39	1762.28	1095.6	1359.08	1874.65	1170.42	602.051	655.517	618.946	923.389	923.636	1029.14	727.838	712.972	817.656	1095.02
ENSDARG00000045481	36.1446	Gsap	ENSMUSG00000039934	212167	100151358	gsap	gamma-secretase activating protein [Source:ZFIN;Acc:ZDB-GENE-041210-216]	1	1	1	138.569	1.00597	0.123887	2.68377e-17	1.34281e-15	207.402	207.253	249.903	167.206	71.7781	49.4994	59.18	191.074	159.635	171.218	187.693	115.61	135.961	120.34	126.399	129.064	115.942	83.5876	92.8101	118.788	90.2018	83.3492	98.378	121.171	230.669	195.315	227.524	187.312	202.479	206.817	91.6961	94.9006	96.3749	102.715
ENSDARG00000045482	89.4397	Stk38l	ENSMUSG00000001630	232533	393957	stk38l	serine/threonine kinase 38 like [Source:ZFIN;Acc:ZDB-GENE-040426-798]	1	1	1	127.757	0.831097	0.137842	1.27534e-10	2.2283e-09	173.601	226.719	170.037	220.877	162.697	109.999	107.6	30.8184	97.1694	79.0235	166.838	181.673	109.696	123.507	112.885	126.278	89.0569	119.136	93.4458	90.2189	43.5806	81.388	85.6253	73.109	188.957	227.782	182.223	169.751	220.508	190.582	106.979	100.115	100.582	89.395
ENSDARG00000103810	51.269	Cacna2d4	ENSMUSG00000041460	319734		cacna2d4a	calcium channel, voltage-dependent, alpha 2/delta subunit 4a [Source:ZFIN;Acc:ZDB-GENE-041210-213]	1	1	1	1.70934	0.102336	0.515589	0.710476	0.79905	2.62535	2.29009	1.03053	2.06427	0	5.49993	5.38	0	0	6.58529	0	0	0	0.791713	2.3849	0.928515	0.84016	0.960777	3.81411	0.751825	0	0	0.910908	4.06161	5.52801	1.54603	3.56301	0	1.38684	0.70586	0.382067	0.347621	0	4.09834
ENSDARG00000045483	56.0647	Lrtm2	ENSMUSG00000055003	211187	557289	lrtm2a	leucine-rich repeats and transmembrane domains 2a [Source:ZFIN;Acc:ZDB-GENE-041210-218]	1	1	1	14.6042	0.486715	0.338531	0.050496	0.104198	30.1915	20.9925	11.3358	9.28923	9.57041	16.4998	5.38	6.16368	13.8813	0	10.4274	24.7736	3.09003	6.3337	4.76979	10.2137	3.36064	5.76466	25.4274	30.073	13.1755	33.3397	9.10908	27.0774	35.1783	15.9757	27.9951	11.707	11.7881	6.35274	3.4386	3.82384	8.03124	25.1023
ENSDARG00000026855	69.5828	Cacna2d4	ENSMUSG00000041460	319734	568225	cacna2d4a	calcium channel, voltage-dependent, alpha 2/delta subunit 4a [Source:ZFIN;Acc:ZDB-GENE-041210-213]	1	1	1	0.435565	-0.257649	0.810262	0.350607		0.328168	1.14504	0	0.516069	0	0	10.76	0	0	0	0	0	0	0	0	0	0	0	0.635685	0	0	0	0	0	0	0	0	0	0	0	0.382067	0.347621	0	0.512292
ENSDARG00000045484	38.3142	Dcp1b	ENSMUSG00000041477	319618	568176	dcp1b	decapping mRNA 1B [Source:ZFIN;Acc:ZDB-GENE-040819-1]	1	1	1	261.163	0.0311131	0.100033	0.747758	0.827164	211.669	255.727	221.048	305.513	344.535	252.997	263.62	215.729	256.805	197.559	260.684	165.157	244.112	232.764	217.821	299.91	215.921	270.939	356.62	301.482	213.849	328.494	304.243	273.482	204.536	213.352	236.177	276.578	305.105	255.521	270.886	281.226	249.351	335.039
ENSDARG00000008398	76.8215	Cacna1c	ENSMUSG00000051331	12288	170581	cacna1c	calcium channel, voltage-dependent, L type, alpha 1C subunit [Source:ZFIN;Acc:ZDB-GENE-020129-1]	1	1	1	374.341	-2.62534	0.253423	2.51298e-26	4.14641e-24	69.2435	56.1072	97.3847	56.7675	722.566	610.492	586.42	622.532	388.678	322.679	354.53	305.541	326.77	418.816	409.407	707.528	587.272	345.88	608.987	496.956	241.214	1014.9	188.558	245.051	36.1833	52.5651	52.4272	114.143	72.1157	123.526	596.025	554.804	681.125	488.471
ENSDARG00000082618											1.31504	-0.587546	0.998951	0.0835794	0.156848	0	0	0	0	0	0	0	0	0	6.58529	10.4274	16.5157	0	0	0	0	0	0	0	0	0	0	0	0	1.00509	0.515344	1.527	0	0	0	3.05654	1.73811	2.29464	0.512292
ENSDARG00000009252	54.5673	Napepld	ENSMUSG00000044968	242864	568061	napepld	N-acyl phosphatidylethanolamine phospholipase D [Source:ZFIN;Acc:ZDB-GENE-030131-3856]	1	1	1	64.2024	-0.316154	0.151779	0.0239426	0.0560025	58.0858	48.0919	43.7974	51.0908	33.4964	49.4994	86.08	67.8005	111.051	98.7794	156.41	99.0943	78.7957	66.5039	93.8059	104.922	57.1309	62.4505	54.6689	50.3722	47.6347	40.2037	57.3872	58.2164	38.6961	52.5651	50.9002	57.0716	47.846	55.0571	63.4231	59.4433	58.1309	52.7661
ENSDARG00000011764	79.4034	Ints13	ENSMUSG00000040250	71177	334292	ints13	integrator complex subunit 13 [Source:ZFIN;Acc:ZDB-GENE-030131-6224]	1	1	1	197.191	-0.56565	0.165614	0.000162769	0.000761691	152.926	146.566	119.541	147.08	133.986	170.498	236.72	228.056	152.695	269.997	500.513	280.767	243.34	201.095	250.414	303.624	215.921	199.842	183.077	200.737	164.188	142.184	311.53	133.356	120.611	151.511	154.736	140.484	140.764	138.349	210.519	201.273	201.163	183.657
ENSDARG00000045485	65.7143	Rassf8	ENSMUSG00000030259	71323	393334	rassf8b	Ras association domain family member 8b [Source:ZFIN;Acc:ZDB-GENE-040426-1338]	1	1	1	290.608	-0.104748	0.142284	0.430769	0.559862	184.759	206.871	301.944	218.297	334.964	274.996	414.26	394.476	312.33	355.606	271.111	297.283	341.448	296.101	269.493	314.767	473.85	297.841	306.4	218.029	228.038	340.261	264.163	175.326	105.535	168.002	132.34	339.503	399.41	391.047	353.03	368.479	351.08	243.083
ENSDARG00000117503											1.43516	-1.03829	1.19013	0.0197588	0.0477105	0.656337	0	0	0	9.57041	0	0	0	6.94067	0	20.8547	0	0	0	0.794965	0	3.36064	0	0	0	0	0	0.910908	0	0	0.515344	0	0	0	0	0.764134	1.39049	1.52976	0.512292
ENSDARG00000055245											6.36863	-0.0444146	0.313276	0.847711	0.898361	6.56337	8.397	4.63737	2.58034	4.78521	0	5.38	12.3274	0	6.58529	41.7094	0	6.18006	6.3337	11.1295	3.71406	4.2008	6.72544	0	6.76642	9.12153	7.84463	6.37635	4.06161	5.52801	6.18412	7.12602	3.65843	5.54736	5.64688	2.2924	4.8667	5.7366	4.86678
ENSDARG00000114678											4.926	0.0444975	0.480723	0.869022	0.913125	3.60985	1.90841	4.63737	2.58034	4.78521	5.49993	0	12.3274	0	6.58529	20.8547	0	2.31752	3.16685	3.97483	0.928515	5.88112	4.80389	15.2565	0	1.0135	5.88347	22.7727	2.70774	1.50764	3.60741	4.58101	2.92675	5.54736	2.82344	5.34894	0	0	6.91595
ENSDARG00000090038											8.85781	-1.62645	0.44826	1.16967e-05	7.29651e-05	1.96901	3.81682	3.09158	2.58034	0	5.49993	16.14	30.8184	34.7034	0	10.4274	8.25786	3.86253	9.50055	4.76979	9.28515	12.6024	13.4509	13.3494	9.02189	12.162	8.82521	19.1291	8.12322	1.50764	4.63809	3.05401	2.19506	4.16052	2.11758	6.87721	10.4286	8.79612	12.295
ENSDARG00000090277											1.74271	-0.299219	0.459848	0.283463	0.409343	1.64084	2.29009	2.57632	0.516069	0	0	0	6.16368	0	0	0	0	2.31752	2.37514	3.97483	1.85703	0.84016	4.80389	0.635685	3.0073	0	0.980579	3.64363	1.35387	1.00509	2.57672	3.05401	2.19506	2.08026	0	3.4386	2.78097	1.52976	1.53688
ENSDARG00000005476	65.7999	Nav3	ENSMUSG00000020181	260315	567779	nav3	neuron navigator 3 [Source:NCBI gene;Acc:567779]	1	1	1	56.5886	-0.627033	0.377824	0.0203196	0.0488662	54.476	48.4736	32.9768	28.3838	33.4964	115.498	37.66	49.3095	20.822	32.9265	41.7094	66.0629	62.5731	40.3773	62.8023	22.2844	52.9301	24.0194	120.78	78.1898	47.6347	231.417	13.6636	31.816	90.4584	64.9333	70.7512	19.0239	21.496	20.47	45.466	38.586	58.8957	69.4156
ENSDARG00000030614	83.5322	Syt1	ENSMUSG00000035864	20979	436736	syt1a	synaptotagmin Ia [Source:ZFIN;Acc:ZDB-GENE-040718-165]	1	1	1	259.848	2.3118	0.345977	1.28367e-12	3.23765e-11	116.172	190.841	1830.73	288.482	43.0669	175.998	123.74	351.33	117.991	441.215	302.393	57.805	128.236	357.854	157.403	129.064	169.712	180.626	96.6242	62.4014	79.0533	95.1162	78.3381	68.3705	187.952	300.445	134.885	692.908	1056.77	617.628	161.232	155.734	168.274	66.8542
ENSDARG00000045486	46.2295	Pawr	ENSMUSG00000035873	114774	449994	pawr	PRKC, apoptosis, WT1, regulator [Source:ZFIN;Acc:ZDB-GENE-041010-108]	1	1	1	347.585	1.13761	0.144816	2.54964e-16	1.11334e-14	722.955	848.86	442.611	505.231	215.334	181.498	199.06	141.765	242.924	381.947	260.684	222.962	388.571	229.597	273.468	190.346	182.315	138.352	230.118	201.489	245.268	230.436	231.371	215.942	1230.23	852.894	1051.09	299.26	465.979	283.05	176.133	185.282	175.157	249.23
ENSDARG00000010784	63.8317	Ppp1r12a	ENSMUSG00000019907	17931	445393	ppp1r12a	protein phosphatase 1, regulatory subunit 12A [Source:NCBI gene;Acc:445393]	1	1	1	1195.52	-0.11003	0.115027	0.317243	0.44539	1133.17	1048.1	1068.14	1374.81	1478.63	1666.48	1242.78	1775.14	1138.27	737.553	823.762	1147.84	1135.59	1226.36	1208.35	1328.7	1224.11	1094.33	1313.96	894.671	1013.5	1368.89	1150.48	801.491	982.981	980.184	975.247	1513.13	1171.19	1375.02	1425.87	1396.4	1563.41	1222.84
ENSDARG00000117468											0.651665	-0.0409181	0.577251	0.882545		2.62535	0.763363	1.54579	3.61248	0	0	0	0	0	0	0	0	0.772507	0.791713	0	0	0	0.960777	0	0	0	0	0.910908	1.35387	0.502546	0.515344	0.509002	0	0.69342	0	1.52827	3.82384	2.29464	0.256146
ENSDARG00000045487	96.5753	Rps16	ENSMUSG00000037563	20055	767765	rps16	ribosomal protein S16 [Source:ZFIN;Acc:ZDB-GENE-050506-107]	1	1	1	3020.31	0.0694476	0.129006	0.569269	0.684116	2656.52	2504.21	3505.85	3873.61	3430.99	3371.46	3195.72	2773.66	2047.5	3463.86	2731.97	2370	2760.17	2503.4	2658.36	3221.02	3464.82	3222.45	1859.38	2446.44	5026.98	2714.24	3460.54	2622.45	2871.55	3087.94	2830.56	3411.86	2991.42	3321.78	3253.68	3832.18	2641.51	2952.08
ENSDARG00000092717											6.99229	-0.0424944	0.347714	0.860837	0.907481	7.54787	2.67177	17.5189	3.61248	0	0	26.9	6.16368	6.94067	0	0	0	13.1326	7.12541	6.35972	25.0699	0.84016	10.5685	4.4498	3.0073	3.04051	4.90289	4.55454	2.03081	8.54329	4.12275	5.09002	8.78024	5.54736	16.9407	13.7544	11.4715	10.7083	4.35449
ENSDARG00000097427											0.121963	-0.0921915	0.916371	0.606108		0	0	0	0	0	0	0	0	0	0	0	0	1.54501	0	0	0	0	0	0	0	0	0	0	0	0	0	0	0	0	0	1.1462	0	1.14732	0
ENSDARG00000029830	61.5063	Myf6	ENSMUSG00000035923	17878	404208	myf6	myogenic factor 6 [Source:NCBI gene;Acc:404208]	1	1	1	2.97519	0.295548	0.402071	0.263612	0.387142	4.92253	1.90841	6.69842	6.70889	0	0	5.38	0	0	0	0	0	3.09003	4.75028	4.76979	6.4996	0	5.76466	1.27137	3.0073	0	2.94174	1.82182	0.676935	5.52801	2.57672	8.65303	2.92675	3.4671	7.76446	4.20274	3.82384	4.20684	1.53688
ENSDARG00000007277	60.7595	Myf5	ENSMUSG00000000435	17877	58097	myf5	myogenic factor 5 [Source:ZFIN;Acc:ZDB-GENE-000616-6]	1	1	1	1.08948	-0.226459	0.617136	0.438217	0.56685	0.328168	0	0.515263	1.54821	0	0	0	0	0	0	10.4274	0	0	1.58343	0	7.42812	0	0.960777	0	0	0	3.92232	2.73272	2.03081	0.502546	0.515344	0.509002	0.731687	0.69342	0.70586	0.382067	2.08573	0.76488	0
ENSDARG00000098436											0	0	1.13591			0	0	0	0	0	0	0	0	0	0	0	0	0	0	0	0	0	0	0	0	0	0	0	0	0	0	0	0	0	0	0	0	0	0
ENSDARG00000013414	71.5596	Lin7b	ENSMUSG00000003872	22342	393682	lin7a	lin-7 homolog A (C. elegans) [Source:ZFIN;Acc:ZDB-GENE-040426-1665]	1	1	1	27.8905	0.0750694	0.229469	0.69761	0.78856	27.238	27.4811	23.7021	24.7713	4.78521	16.4998	48.42	0	55.5254	105.365	10.4274	57.805	29.3553	48.2945	40.5432	25.0699	37.8072	20.1763	8.26391	26.3139	27.3646	20.5922	22.7727	17.6003	26.635	25.7672	26.4681	26.3407	19.4158	30.352	25.2164	20.162	19.5044	29.713
ENSDARG00000106953											0	0	1.13591			0	0	0	0	0	0	0	0	0	0	0	0	0	0	0	0	0	0	0	0	0	0	0	0	0	0	0	0	0	0	0	0	0	0
ENSDARG00000032218	69.6203	Acss3	ENSMUSG00000035948	380660	566019	acss3	acyl-CoA synthetase short chain family member 3 [Source:ZFIN;Acc:ZDB-GENE-060503-816]	1	1	1	93.998	-0.957371	0.173262	2.00138e-09	2.77841e-08	63.0083	41.985	28.3395	41.2855	66.9929	109.999	69.94	49.3095	55.5254	59.2676	93.8463	66.0629	64.1181	72.0458	69.957	86.3519	69.7333	58.6074	211.048	245.095	105.404	210.824	222.262	164.495	43.7215	47.927	60.0622	40.2428	32.5908	35.9989	72.2107	66.0481	74.5758	187.755
ENSDARG00000013000	86.4887	Ppfia2	ENSMUSG00000053825	327814	566597	ppfia2	PTPRF interacting protein alpha 2 [Source:ZFIN;Acc:ZDB-GENE-030131-7905]	1	1	1	19.0251	-0.478656	0.232118	0.0140359	0.0360315	23.6281	20.2291	14.9426	13.4178	33.4964	32.9996	5.38	12.3274	41.644	39.5118	10.4274	49.5471	15.4501	27.7099	23.849	19.4988	35.2867	25.941	8.26391	11.2774	3.04051	8.82521	8.19817	8.12322	16.584	24.7365	16.7971	20.4872	18.0289	10.5879	19.4854	22.5954	21.4166	9.47741
ENSDARG00000096999											2.99821	-0.220762	0.578573	0.446059	0.574487	1.31267	1.52673	1.54579	2.58034	4.78521	5.49993	5.38	12.3274	13.8813	6.58529	0	16.5157	0	2.37514	3.17986	0	3.36064	5.76466	3.17843	0.751825	1.0135	4.90289	0.910908	0.676935	2.01019	2.06137	1.527	2.92675	0	0.70586	0	0.347621	0	0
ENSDARG00000095571											0	0	1.13591			0	0	0	0	0	0	0	0	0	0	0	0	0	0	0	0	0	0	0	0	0	0	0	0	0	0	0	0	0	0	0	0	0	0
ENSDARG00000055360											111.233	-0.0928321	0.151094	0.507263	0.630904	115.515	114.504	91.2016	124.889	57.4225	137.498	166.78	104.783	62.4661	59.2676	93.8463	123.868	115.104	83.9215	94.6009	106.779	71.4136	102.803	141.122	139.839	106.418	104.922	151.211	143.51	150.261	131.928	137.939	81.9489	92.2249	89.6443	121.879	99.7673	95.9924	84.2721
ENSDARG00000012729	45.9854	Hcls1	ENSMUSG00000022831	15163	563056	hcls1	hematopoietic cell-specific Lyn substrate 1 [Source:ZFIN;Acc:ZDB-GENE-030131-7191]	1	1	1	220.696	1.26159	0.378076	4.17744e-05	0.000226702	568.06	424.43	253.509	99.0852	23.926	54.9993	75.32	86.2915	138.813	138.291	83.4189	214.704	130.554	106.089	162.968	48.2828	68.0529	65.3328	635.05	245.847	37.4996	194.155	263.252	536.133	629.188	449.38	597.568	92.9242	267.66	96.7029	47.3763	59.0956	64.2499	191.341
ENSDARG00000061951	25.8122	Golgb1	ENSMUSG00000034243	224139	566353	golgb1	golgin B1 [Source:ZFIN;Acc:ZDB-GENE-030429-9]	1	1	1	336.016	0.0608392	0.162648	0.682936	0.777377	363.282	359.162	387.478	319.446	301.468	373.995	516.48	240.384	367.856	401.703	385.812	313.799	385.481	419.608	430.871	341.693	344.466	265.174	425.274	250.358	90.2018	307.902	208.598	297.852	329.67	383.931	349.175	384.867	317.587	381.165	327.049	361.179	345.726	247.95
ENSDARG00000010454											2.41844	-0.194864	0.589781	0.498213	0.623198	3.93802	3.81682	1.03053	2.58034	0	21.9997	5.38	6.16368	0	6.58529	0	0	3.09003	1.58343	5.56476	4.64257	0	0.960777	0	2.25547	0	0	0	0	8.04074	3.60741	1.018	0.731687	0.69342	2.82344	0	0	0	0.256146
ENSDARG00000021579	64.1892	Orc5	ENSMUSG00000029012	26429	406479	orc5	origin recognition complex, subunit 5 [Source:ZFIN;Acc:ZDB-GENE-040426-2275]	1	1	1	48.9391	-0.529181	0.234792	0.00713645	0.0204426	26.2535	24.4276	9.79	24.7713	38.2817	10.9999	21.52	36.9821	27.7627	39.5118	10.4274	16.5157	28.5828	16.626	32.5936	29.7125	14.2827	19.2155	91.5387	127.058	163.174	126.495	149.389	100.186	32.163	36.5894	38.6841	9.51193	13.8684	11.9996	22.542	20.8573	22.564	100.922
ENSDARG00000021595	79.6296	Lhfpl3	ENSMUSG00000106379	269629	445050	lhfpl3	LHFPL tetraspan subfamily member 3 [Source:NCBI gene;Acc:445050]	1	1	1	1.4657	-0.209945	0.480247	0.448664	0.576859	2.29718	1.90841	1.54579	1.03214	0	0	0	6.16368	0	0	0	0	1.54501	3.95856	0	0.928515	1.68032	1.92155	3.17843	0.751825	0	4.90289	0.910908	0.676935	0.502546	2.57672	3.05401	1.46337	1.38684	0	2.67447	1.73811	0.76488	1.53688
ENSDARG00000007523	57.5494	Kmt2e	ENSMUSG00000029004	69188	325395	kmt2e	lysine (K)-specific methyltransferase 2E [Source:ZFIN;Acc:ZDB-GENE-030131-4120]	1	1	1	543.784	0.236112	0.153835	0.096014	0.175223	598.907	524.049	686.331	527.938	1019.25	384.995	586.42	295.857	499.728	342.435	552.65	363.346	440.329	463.944	527.857	579.393	493.174	435.232	495.199	498.46	741.884	678.561	494.623	509.732	570.39	414.852	516.128	701.688	597.728	748.212	570.808	400.807	639.44	591.698
ENSDARG00000045490	46.3918	Ndufb2	ENSMUSG00000002416	68198	393764	ndufb2	NADH:ubiquinone oxidoreductase subunit B2 [Source:ZFIN;Acc:ZDB-GENE-040426-1762]	1	1	1	723.066	-0.486206	0.22657	0.0111252	0.0295627	226.436	280.918	501.866	525.874	502.447	593.992	575.66	579.386	1159.09	730.968	3055.22	1114.81	785.64	814.672	711.494	1039.01	859.483	949.248	571.481	660.854	1081.41	688.366	1020.22	576.072	250.771	314.36	311.509	409.745	426.454	493.396	667.089	781.105	571.365	819.668
ENSDARG00000018111	62.766	Kdm7a	ENSMUSG00000042599	338523	321248	kdm7aa	lysine (K)-specific demethylase 7Aa [Source:NCBI gene;Acc:321248]	1	1	1	127.798	0.272987	0.257361	0.19028	0.301533	186.728	169.848	156.64	85.6674	43.0669	65.9991	102.22	92.4552	201.28	151.462	208.547	148.641	122.829	111.631	140.709	77.0667	142.827	63.4113	136.672	81.9489	173.309	283.387	71.9617	41.97	314.092	138.112	178.151	74.6321	142.845	83.2915	83.6727	70.9148	81.0773	85.2967
ENSDARG00000117573											0	0	1.13591			0	0	0	0	0	0	0	0	0	0	0	0	0	0	0	0	0	0	0	0	0	0	0	0	0	0	0	0	0	0	0	0	0	0
ENSDARG00000034300	70.2665	Sema3c	ENSMUSG00000028780	20348	553130	sema3c	sema domain, immunoglobulin domain (Ig), short basic domain, secreted, (semaphorin) 3C [Source:ZFIN;Acc:ZDB-GENE-050513-5]	1	1	1	10.764	-1.16155	0.467876	0.000724089	0.00281294	2.95352	1.90841	3.60684	2.06427	9.57041	10.9999	5.38	12.3274	13.8813	6.58529	10.4274	8.25786	4.63504	9.50055	11.1295	4.64257	11.7622	3.84311	20.3419	31.5766	22.2971	29.4174	15.4854	27.7543	5.02546	2.06137	2.54501	0.731687	4.16052	1.41172	4.58481	4.17146	9.94344	29.4568
ENSDARG00000032639	53.5484	Cd36	ENSMUSG00000002944	12491	436636	cd36	CD36 molecule (thrombospondin receptor) [Source:ZFIN;Acc:ZDB-GENE-040718-55]	1	1	1	8.22045	-0.803376	0.550639	0.0191077	0.0463983	2.62535	4.58018	0.515263	4.12855	0	5.49993	5.38	24.6547	13.8813	6.58529	20.8547	8.25786	4.63504	3.16685	5.56476	12.9992	4.2008	5.76466	0.635685	15.7883	25.3376	26.4756	5.46545	9.47709	4.02037	3.09206	4.58101	2.92675	4.16052	2.11758	6.11307	4.8667	6.11904	15.3688
ENSDARG00000021647											872.959	-0.227165	0.145127	0.0924478	0.169848	776.118	741.607	610.072	717.335	1167.59	582.992	796.24	622.532	527.491	698.041	604.787	941.396	733.109	717.292	636.767	933.157	758.664	705.21	1247.85	1236	1381.41	1281.62	1607.75	1047.9	726.18	783.322	752.304	621.934	754.441	611.981	890.599	729.657	736.579	613.982
ENSDARG00000016010	66.8118	Nup107	ENSMUSG00000052798	103468	562350	nup107	nucleoporin 107 [Source:ZFIN;Acc:ZDB-GENE-041210-245]	1	1	1	260.949	-0.175886	0.143016	0.187427	0.297929	237.266	225.574	225.17	283.322	205.764	335.496	306.66	308.184	263.746	190.974	52.1368	355.088	227.89	247.806	267.903	261.841	259.609	244.998	204.055	224.044	483.441	240.242	287.847	320.867	254.289	261.795	256.537	231.945	214.96	235.757	287.315	294.783	255.47	250.767
ENSDARG00000021590	59.4145	Magi2	ENSMUSG00000040003	50791	564112	magi2a	membrane associated guanylate kinase, WW and PDZ domain containing 2a [Source:ZFIN;Acc:ZDB-GENE-050810-4]	1	1	1	21.445	0.177677	0.208524	0.325165	0.454079	50.5379	58.779	13.3968	15.9981	14.3556	21.9997	10.76	24.6547	6.94067	0	31.2821	41.2893	16.9952	17.4177	15.8993	12.0707	9.24176	15.3724	24.7917	13.5328	14.189	18.631	15.4854	18.9542	64.8285	31.436	50.3912	14.6337	16.6421	18.3524	12.2261	11.4715	16.4449	18.4425
ENSDARG00000045493	78.2334	Slc35e3	ENSMUSG00000060181	215436	563675	slc35e3	solute carrier family 35 member E3 [Source:NCBI gene;Acc:563675]	1	1	1	40.2311	0.474131	0.145613	0.000431723	0.00179043	54.476	61.8324	39.16	57.7997	23.926	27.4996	48.42	30.8184	0	65.8529	83.4189	24.7736	41.7154	37.2105	32.5936	38.0691	26.045	35.5488	33.0556	30.073	39.5266	28.4368	33.7036	39.2622	65.8336	59.7799	63.6252	37.316	52.0065	43.0575	27.5088	37.1955	29.0654	28.9445
ENSDARG00000094023											36.6023	0.182328	0.207016	0.310077	0.438031	36.7549	57.6339	17.0037	60.8961	19.1408	43.9994	32.28	24.6547	62.4661	46.0971	52.1368	49.5471	50.9855	35.6271	34.1835	35.2836	31.0859	32.6664	23.5204	27.8175	31.4186	17.6504	49.189	18.9542	58.2954	51.5344	51.9182	30.7309	33.9776	35.293	28.273	27.8097	28.683	26.1269
ENSDARG00000033443	44.2105	Mdm2	ENSMUSG00000020184	17246	30637	mdm2	MDM2 proto-oncogene [Source:NCBI gene;Acc:30637]	1	1	1	336.29	-0.216779	0.143601	0.105217	0.188376	467.312	509.927	217.956	269.388	177.053	335.496	236.72	499.258	256.805	441.215	239.829	528.503	400.159	374.48	486.519	228.415	220.122	381.428	357.891	265.394	286.821	264.756	391.69	285.667	448.271	491.638	468.79	250.969	281.529	222.346	310.621	296.521	292.184	370.387
ENSDARG00000109358	66.8362	Trhde	ENSMUSG00000050663	237553	100006808	trhde.2	thyrotropin releasing hormone degrading enzyme, tandem duplicate 2 [Source:ZFIN;Acc:ZDB-GENE-070705-89]	1	1	1	1.13974	-0.486057	0.860475	0.141729	0.238961	0	0.381682	0.515263	0	4.78521	0	0	0	6.94067	0	0	16.5157	0	0	0.794965	0	0.84016	0	0.635685	0	0	1.96116	0.910908	2.03081	0	0	0	0	0	0	2.2924	0	0.38244	1.79302
ENSDARG00000108552											0	0	1.13591			0	0	0	0	0	0	0	0	0	0	0	0	0	0	0	0	0	0	0	0	0	0	0	0	0	0	0	0	0	0	0	0	0	0
ENSDARG00000108019											0	0	1.13591			0	0	0	0	0	0	0	0	0	0	0	0	0	0	0	0	0	0	0	0	0	0	0	0	0	0	0	0	0	0	0	0	0	0
ENSDARG00000084043											0	0	1.13591			0	0	0	0	0	0	0	0	0	0	0	0	0	0	0	0	0	0	0	0	0	0	0	0	0	0	0	0	0	0	0	0	0	0
ENSDARG00000111837	67.3449	Trhde	ENSMUSG00000050663	237553	562409	trhde.2	thyrotropin releasing hormone degrading enzyme, tandem duplicate 2 [Source:ZFIN;Acc:ZDB-GENE-070705-89]	1	1	1	0.299901	-0.104619	0.856615	0.628269		0.328168	0	0	0	0	0	0	0	0	0	0	8.25786	0	0	0	0	0	0	0.635685	0	0	0	0	0.676935	0	0.515344	0	0	0	0	0	0	0.38244	0
ENSDARG00000084741											0	0	1.13591			0	0	0	0	0	0	0	0	0	0	0	0	0	0	0	0	0	0	0	0	0	0	0	0	0	0	0	0	0	0	0	0	0	0
ENSDARG00000011769	50.2242	Cpm	ENSMUSG00000020183	70574	550253	cpm	carboxypeptidase M [Source:ZFIN;Acc:ZDB-GENE-041210-191]	1	1	1	44.0716	1.31057	0.192746	7.52921e-13	1.96551e-11	93.528	90.4585	76.7742	80.5067	19.1408	16.4998	37.66	92.4552	48.5847	19.7559	0	57.805	39.3979	40.3773	49.2879	26.9269	36.1269	20.1763	15.2565	18.7956	10.135	17.6504	14.5745	14.2156	84.4278	95.8539	74.8232	68.7786	70.0355	114.349	29.4192	31.6335	36.3318	20.7478
ENSDARG00000022187	46.312	Usp6nl	ENSMUSG00000039046	98910	561983	usp6nl	USP6 N-terminal like [Source:ZFIN;Acc:ZDB-GENE-041210-192]	1	1	1	114.784	0.0270829	0.128301	0.82354	0.882075	146.035	139.314	102.022	98.5691	66.9929	131.998	134.5	117.11	62.4661	85.6088	260.684	74.3207	95.0183	114.798	96.1908	115.136	126.024	114.332	122.052	103	107.431	117.669	93.8235	122.525	108.047	122.136	107.908	139.021	91.5315	151.76	93.9885	117.844	120.086	122.95
ENSDARG00000002131											72.3178	-0.671717	0.318185	0.0060542	0.0177922	85.3238	54.5805	28.3395	14.966	47.8521	54.9993	48.42	55.4731	62.4661	59.2676	72.9915	74.3207	62.5731	81.5464	65.9821	38.9976	57.971	22.0979	169.092	173.671	47.6347	302.018	34.6145	85.9708	60.8081	56.1725	55.4812	28.5358	27.0434	24.7051	42.7915	45.5384	48.9523	120.901
ENSDARG00000016526	79.6804	Gata3	ENSMUSG00000015619	14462	30458	gata3	GATA binding protein 3 [Source:NCBI gene;Acc:30458]	1	1	1	69.2641	-0.138158	0.151117	0.323542	0.452176	66.6182	74.8096	68.53	81.0228	172.267	65.9991	69.94	55.4731	27.7627	59.2676	41.7094	8.25786	54.848	45.1276	40.5432	78.9238	56.2907	83.5876	102.345	60.146	50.6752	65.6988	81.0708	77.1706	78.8998	66.9947	75.3322	82.6806	67.9552	63.5274	87.4934	79.6053	81.0773	90.1635
ENSDARG00000045513	48.8864	Taf3	ENSMUSG00000025782	209361	334474	taf3	TAF3 RNA polymerase II, TATA box binding protein (TBP)-associated facto [Source:ZFIN;Acc:ZDB-GENE-030131-6406]	1	1	1	243.192	0.157687	0.0848762	0.0568893	0.11504	285.507	240.841	238.567	253.906	186.623	307.996	258.24	191.074	242.924	230.485	375.385	396.377	261.88	298.476	333.09	212.63	273.052	247.88	179.263	185.701	192.566	169.64	197.667	192.25	215.09	237.058	229.56	318.284	255.179	283.05	227.712	253.416	232.141	172.13
ENSDARG00000045514	77.7397	Atp5c1	ENSMUSG00000025781	11949	336957	atp5f1c	ATP synthase F1 subunit gamma [Source:ZFIN;Acc:ZDB-GENE-030131-8901]	1	1	1	7445.69	-0.354277	0.117434	0.00151576	0.00536135	2854.41	3338.57	6418.12	8028.99	9158.89	8805.38	8139.94	9948.18	6496.47	7777.23	6715.22	6515.45	6734.72	7180.83	5775.42	10911	9051.88	9493.44	6154.07	7254.36	12630.3	7614.2	11540.3	6413.96	2608.22	3487.33	3246.41	7062.24	6997.31	7285.89	9174.2	9718.8	8894.4	9413.37
ENSDARG00000045515	76.3636	Kin	ENSMUSG00000037262	16588	555316	kin	Kin17 DNA and RNA binding protein [Source:ZFIN;Acc:ZDB-GENE-030131-3689]	1	1	1	82.2838	-0.202641	0.120881	0.0779474	0.148104	104.686	94.2754	49.9805	73.7978	66.9929	54.9993	53.8	104.783	34.7034	59.2676	52.1368	107.352	67.2081	64.9204	62.0073	61.282	75.6144	70.1367	130.316	107.511	90.2018	96.0967	149.389	98.8325	116.591	103.584	100.782	54.8765	58.2473	57.8806	65.3335	73.3481	67.6919	98.3601
ENSDARG00000045516	50.1057	Itih2	ENSMUSG00000037254	16425	406280	itih2	inter-alpha-trypsin inhibitor heavy chain 2 [Source:ZFIN;Acc:ZDB-GENE-040426-1942]	1	1	1	15.132	-0.262896	0.365886	0.29758	0.424567	12.1422	11.8321	13.3968	7.74103	9.57041	16.4998	10.76	24.6547	13.8813	19.7559	31.2821	33.0314	12.3601	13.4591	14.3094	12.0707	5.88112	25.941	0.635685	33.8321	0	15.6893	29.1491	14.8926	15.5789	13.9143	11.198	4.39012	13.175	9.17619	12.9903	11.4715	11.0908	21.004
ENSDARG00000045517	44.1386	Itih5	ENSMUSG00000025780	209378	555366	itih5	inter-alpha-trypsin inhibitor heavy chain 5 [Source:ZFIN;Acc:ZDB-GENE-041210-193]	1	1	1	56.804	1.09709	0.346994	9.04159e-05	0.000451871	60.0548	34.733	125.724	30.448	9.57041	21.9997	16.14	61.6368	6.94067	59.2676	0	57.805	19.3127	21.3762	31.7986	12.9992	31.0859	37.4703	103.617	139.088	69.9317	154.931	81.0708	88.0016	43.7215	90.1852	78.8952	66.5835	41.6052	52.2337	20.6316	28.8526	25.6235	147.028
ENSDARG00000045518											49.9794	0.508135	0.134838	5.47642e-05	0.000289279	64.9773	69.4661	69.5605	55.7354	43.0669	38.4995	48.42	49.3095	62.4661	32.9265	83.4189	41.2893	47.1229	48.2945	51.6727	41.7832	37.8072	50.9212	40.6839	48.8686	24.3241	46.0872	26.4163	43.3239	75.8845	68.0254	59.5532	58.535	64.4881	64.2333	44.3198	42.0622	39.0089	47.387
ENSDARG00000045519	56.4815	Sfmbt2	ENSMUSG00000061186	353282	555450	sfmbt2	Scm like with four mbt domains 2 [Source:ZFIN;Acc:ZDB-GENE-041210-196]	1	1	1	40.6459	-2.23404	0.362981	3.95567e-11	7.54639e-10	10.8296	9.54204	7.72895	3.61248	57.4225	27.4996	26.9	36.9821	27.7627	59.2676	41.7094	66.0629	48.6679	43.5442	35.7734	40.8546	35.2867	34.588	122.052	71.4233	28.3781	162.776	35.5254	45.3547	9.54838	6.18412	7.12602	7.31687	6.9342	9.17619	46.2301	17.7287	37.4791	58.6575
ENSDARG00000034173	71.8093	Prkcq	ENSMUSG00000026778	18761	555521	prkcq	protein kinase C, theta [Source:ZFIN;Acc:ZDB-GENE-041210-195]	1	1	1	12.3301	0.924827	0.478065	0.00486578	0.0147405	41.3492	27.4811	12.3663	6.19282	0	5.49993	16.14	18.491	6.94067	6.58529	10.4274	8.25786	9.27008	3.16685	7.15469	0.928515	0.84016	4.80389	19.0706	12.781	8.10803	15.6893	11.8418	14.2156	56.2852	15.9757	26.4681	3.65843	18.0289	5.64688	3.4386	3.47621	3.44196	10.7581
ENSDARG00000001953	72.3881	Pfkfb3	ENSMUSG00000026773	170768	554477	pfkfb3	6-phosphofructo-2-kinase/fructose-2,6-biphosphatase 3 [Source:ZFIN;Acc:ZDB-GENE-040426-2724]	1	1	1	197.561	1.69726	0.282034	1.10886e-10	1.95337e-09	599.236	624.049	190.647	241.004	43.0669	49.4994	37.66	49.3095	104.11	210.729	281.539	371.604	191.582	115.59	147.069	70.5671	82.3357	34.588	93.4458	64.6569	56.7562	102.961	71.9617	50.7701	1021.68	568.939	816.438	95.851	273.208	95.997	38.2067	64.6576	37.8615	58.1452
ENSDARG00000031346	79.1866	Rbm17	ENSMUSG00000037197	76938	393889	rbm17	RNA binding motif protein 17 [Source:ZFIN;Acc:ZDB-GENE-040426-817]	1	1	1	138.966	-0.391093	0.10031	5.1726e-05	0.000274842	99.7632	110.306	110.782	111.987	157.912	175.998	150.64	197.238	69.4067	111.95	208.547	115.61	137.506	127.466	154.223	129.064	151.229	155.646	160.828	176.679	114.526	122.572	189.469	160.434	94.4787	94.3079	95.6923	125.118	128.283	116.467	150.534	178.677	157.565	147.796
ENSDARG00000069311	15.9091	Il15ra	ENSMUSG00000023206	16169	100192216	il15ra	interleukin 15 receptor subunit alpha [Source:ZFIN;Acc:ZDB-GENE-081022-191]	1	1	1	38.2264	0.187147	0.208947	0.300713	0.427992	27.5661	24.0459	41.2211	20.6427	23.926	32.9996	32.28	6.16368	6.94067	0	83.4189	8.25786	33.2178	27.7099	37.3634	26.9269	26.8851	19.2155	86.4532	80.4452	45.6077	50.9901	87.4472	84.6169	22.112	24.2212	41.2291	27.8041	29.8171	25.411	26.3626	23.2906	24.4762	47.387
ENSDARG00000089159											32.3407	0.918452	0.189255	8.06224e-08	8.14705e-07	27.238	29.7712	67.4995	54.7033	28.7112	32.9996	16.14	61.6368	20.822	46.0971	31.2821	24.7736	36.3078	15.0425	34.9785	36.2121	25.2048	29.7841	20.3419	32.3285	7.09452	21.5727	19.1291	22.3389	26.635	28.8592	30.0311	71.7053	56.1671	55.763	26.7447	36.8479	27.5357	23.5654
ENSDARG00000045522											88.6892	-0.00133272	0.236713	0.994608	0.996961	39.7084	44.2751	154.064	68.121	153.127	104.499	5.38	110.946	97.1694	197.559	364.958	57.805	104.288	107.673	107.32	145.777	139.467	116.254	28.6058	55.635	16.2161	33.3397	33.7036	38.5853	53.7725	42.2582	33.5941	114.143	105.4	107.291	104.686	102.201	100.964	43.801
ENSDARG00000069292											1.3885	0.0464165	0.493198	0.864214	0.909665	2.62535	1.14504	3.09158	2.06427	0	5.49993	0	6.16368	0	13.1706	0	0	0.772507	0	1.58993	0.928515	0.84016	2.88233	0	0	0	0	0	0	0	1.54603	1.527	0.731687	0	2.11758	1.52827	0.695243	0.76488	0
ENSDARG00000088524											1.52313	0.387607	0.512696	0.191494	0.302946	0.984505	2.67177	3.09158	1.54821	0	0	0	0	0	0	0	16.5157	1.54501	3.16685	1.58993	1.85703	2.52048	0.960777	0	0	0	0	1.82182	0	2.01019	1.54603	0.509002	2.92675	0.69342	2.82344	1.1462	0.695243	0.76488	1.53688
ENSDARG00000033413											117.867	0.918328	0.144093	1.15961e-11	2.43822e-10	87.621	97.7105	208.166	181.656	76.5633	109.999	59.18	172.583	131.873	111.95	177.265	99.0943	122.829	124.299	102.551	63.139	110.901	145.077	117.602	103	61.8237	101	114.774	84.6169	79.9049	103.069	81.9492	221.701	202.479	190.582	107.361	98.3769	98.6695	110.911
ENSDARG00000045524	54.8387	Lamb1	ENSMUSG00000002900	16777	556605	lamb1b	laminin, beta 1b [Source:ZFIN;Acc:ZDB-GENE-041210-197]	1	1	1	551.6	0.0336104	0.138195	0.795492	0.862056	553.948	464.507	554.423	515.552	555.084	483.994	457.3	382.148	673.245	447.8	709.061	429.409	679.034	510.655	577.94	472.614	518.379	337.233	731.038	737.54	469.252	856.045	628.526	528.686	543.253	742.61	624.036	431.695	436.855	417.164	472.999	457.817	457.781	941.337
ENSDARG00000045525	55.6723	Tmcc3	ENSMUSG00000020023	319880	556763	tmcc3	transmembrane and coiled-coil domain family 3 [Source:ZFIN;Acc:ZDB-GENE-030131-1811]	1	1	1	180.048	0.360822	0.159647	0.0134191	0.0346913	205.762	173.665	193.224	117.148	43.0669	208.997	166.78	92.4552	104.11	144.876	72.9915	82.5786	94.2458	114.007	151.043	71.4956	106.7	129.705	370.605	290.204	263.511	236.32	358.898	357.422	244.238	169.033	182.223	155.849	154.633	138.349	117.677	112.977	117.791	300.972
ENSDARG00000042469	69.0648	Ndufa12	ENSMUSG00000020022	66414	556538	ndufa12	NADH:ubiquinone oxidoreductase subunit A12 [Source:ZFIN;Acc:ZDB-GENE-050828-1]	1	1	1	986.98	0.0105167	0.142593	0.937099	0.959744	558.214	618.706	952.722	1241.14	1483.41	720.491	941.5	1072.48	1013.34	1284.13	823.762	891.849	874.478	920.762	713.084	1382.56	1116.57	1388.32	710.061	885.649	1485.8	885.463	1288.02	828.569	439.226	577.185	584.334	1225.58	1200.31	1170.32	1091.95	1274.03	971.397	1175.2
ENSDARG00000045527	58	Nr2c1	ENSMUSG00000005897	22025	553649	nr2c1	nuclear receptor subfamily 2, group C, member 1 [Source:ZFIN;Acc:ZDB-GENE-041210-198]	1	1	1	112.752	0.282889	0.116034	0.010563	0.0282994	121.094	125.192	121.602	150.176	66.9929	131.998	107.6	117.11	62.4661	171.218	218.975	132.126	119.739	125.882	127.989	102.137	112.581	147.96	56.576	69.9197	112.499	81.388	61.0308	82.5861	125.134	109.253	117.579	139.021	138.684	148.231	106.597	105.329	117.027	80.686
ENSDARG00000107892											0.228428	-0.0424607	0.912545	0.802967		0	0	0	0	0	0	0	6.16368	0	0	0	0	0	0	0	0	0	0	0	0	0	0	0	1.35387	0	0	0	0	0	0.70586	0	0	0	0
ENSDARG00000045528	43.4221	Fgd6	ENSMUSG00000020021	13998	556459	fgd6	FYVE, RhoGEF and PH domain containing 6 [Source:ZFIN;Acc:ZDB-GENE-041210-200]	1	1	1	124.574	0.543404	0.141421	3.46263e-05	0.000192551	294.039	272.139	145.304	131.597	124.415	109.999	80.7	43.1458	97.1694	98.7794	83.4189	132.126	101.971	106.881	93.8059	103.065	94.9381	66.2936	101.71	96.9854	46.6212	104.922	60.1199	88.6785	374.397	231.389	301.329	114.143	144.925	126.349	84.4368	92.8149	81.8421	83.7598
ENSDARG00000075215	43.295	Vezt	ENSMUSG00000036099	215008	100136856	vezt	vezatin, adherens junctions transmembrane protein [Source:ZFIN;Acc:ZDB-GENE-070705-251]	1	1	1	48.4725	0.0878851	0.156402	0.542054	0.661463	48.5689	46.9468	47.9195	45.414	57.4225	54.9993	64.56	36.9821	48.5847	19.7559	20.8547	90.8364	35.5353	58.5867	40.5432	44.5687	52.9301	39.3919	54.6689	57.8905	39.5266	48.0484	27.3272	76.4937	39.7012	45.3502	34.6121	62.1934	45.0723	59.9981	45.8481	49.7099	49.3347	51.9977
ENSDARG00000069261											17.7098	-0.232043	0.245028	0.250299	0.372501	36.7549	28.2444	14.4274	9.8053	19.1408	21.9997	16.14	12.3274	34.7034	6.58529	20.8547	8.25786	16.2226	17.4177	10.3345	6.4996	15.963	14.4117	19.7062	15.0365	11.1485	7.84463	18.2182	23.0158	54.7776	28.8592	35.1211	5.8535	10.4013	11.2938	11.8441	11.1239	14.9152	18.6987
ENSDARG00000097579											3.09263	-0.0334475	0.566278	0.903735	0.936803	1.64084	4.1985	4.63737	1.54821	4.78521	5.49993	5.38	6.16368	0	6.58529	20.8547	8.25786	0.772507	0	0	0.928515	0	0	3.17843	4.51095	0	0.980579	0	8.12322	5.52801	5.66878	0.509002	0	0	0	0.382067	0	1.9122	2.56146
ENSDARG00000089861	61.7266	Usp44	ENSMUSG00000020020	327799	393227	usp44	ubiquitin specific peptidase 44 [Source:NCBI gene;Acc:393227]	1	1	1	140.241	0.299852	0.151195	0.0317264	0.0709462	174.257	142.749	213.834	158.433	57.4225	181.498	134.5	160.256	152.695	250.241	41.7094	222.962	146.004	151.217	172.507	133.706	126.024	174.861	83.9105	63.1533	136.823	84.3298	81.9817	101.54	216.095	135.02	183.241	183.653	138.684	174.348	135.252	130.01	137.296	93.4934
ENSDARG00000089908											8.74528	-0.55466	0.670627	0.10427	0.186974	4.26619	6.48859	2.57632	2.06427	4.78521	5.49993	5.38	6.16368	13.8813	19.7559	31.2821	8.25786	8.49758	3.95856	5.56476	9.28515	5.88112	2.88233	0.635685	0	0	15.6893	44.6345	11.5079	8.04074	11.3376	6.10802	0.731687	1.38684	0.70586	5.73101	0	0	13.3196
ENSDARG00000032627	70.2906	Scyl2	ENSMUSG00000069539	213326	557149	si:ch211-244b2.1	si:ch211-244b2.1 [Source:ZFIN;Acc:ZDB-GENE-041210-205]	1	1	1	154.178	-0.309809	0.0975301	0.00101161	0.00377912	176.555	159.543	129.846	120.244	124.415	164.998	193.68	123.274	235.983	138.291	239.829	123.868	150.639	190.803	135.144	176.418	176.434	168.136	127.773	156.38	143.917	154.931	146.656	127.941	175.891	155.118	146.592	120.728	133.137	141.878	152.063	143.568	174.01	119.62
ENSDARG00000069244											78.4245	0.0319847	0.291684	0.885994	0.92455	26.2535	23.2826	132.938	17.5463	66.9929	43.9994	21.52	61.6368	27.7627	6.58529	135.556	66.0629	43.2604	55.4199	38.9533	40.8546	36.967	90.313	209.141	121.044	163.174	78.4463	149.389	263.328	54.7776	35.5587	61.5892	46.0963	29.8171	40.234	49.2867	48.3194	52.0118	72.7455
ENSDARG00000045530											81.1297	0.103368	0.211938	0.571774	0.686224	62.352	65.6492	122.117	34.0605	57.4225	104.499	53.8	36.9821	104.11	79.0235	72.9915	49.5471	59.483	81.5464	80.2915	33.4265	78.975	84.5484	155.743	121.796	59.7967	95.1162	100.2	155.695	71.8641	77.3016	85.0033	65.1201	65.1815	66.3509	62.2769	70.2195	57.7484	75.5631
ENSDARG00000097326											0.0424137	0	0.90851	1		0	0	0	0	0	0	0	0	0	0	0	0	0	0	0	0	0	0	0	0	0	0	0	0	0.502546	0.515344	0.509002	0	0	0	0	0	0	0
ENSDARG00000098221	61.0619	St8sia1	ENSMUSG00000030283	20449	553210	st8sia1	ST8 alpha-N-acetyl-neuraminide alpha-2,8-sialyltransferase 1 [Source:ZFIN;Acc:ZDB-GENE-051005-1]	1	1	1	22.5086	-0.308517	0.286703	0.166366	0.271314	8.86055	12.2138	10.8205	19.0945	52.6373	21.9997	5.38	6.16368	27.7627	19.7559	41.7094	16.5157	21.6302	22.168	25.4389	18.5703	10.9221	18.2548	26.6988	53.3795	28.3781	38.2426	52.8327	20.985	9.54838	17.5217	15.27	5.12181	15.2553	10.5879	14.9006	15.9906	15.68	64.5488
ENSDARG00000073766											111.29	-2.08933	1.20905	0.0010618	0.00394478	2.29718	2.67177	1.54579	2.58034	263.186	5.49993	0	0	6.94067	6.58529	0	74.3207	13.9051	10.2923	11.9245	26.9269	5.88112	4.80389	0.635685	602.211	485.468	0	1101.29	0.676935	2.01019	2.06137	2.54501	2.92675	2.08026	3.5293	15.6648	13.5572	11.4732	831.963
ENSDARG00000078749	44.7658	B4galnt3	ENSMUSG00000041372	330406	561505	b4galnt3a	beta-1,4-N-acetyl-galactosaminyl transferase 3a [Source:ZFIN;Acc:ZDB-GENE-060503-519]	1	1	1	1.04589	-0.426054	0.803413	0.185292	0.295229	2.29718	3.05345	1.54579	0.516069	14.3556	0	0	0	0	6.58529	0	0	0	0	0	0.928515	1.68032	3.84311	0.635685	0	0	0	0	0	0.502546	0.515344	0.509002	0	0	0	0	0	0.38244	0
ENSDARG00000083413											0	0	1.13591			0	0	0	0	0	0	0	0	0	0	0	0	0	0	0	0	0	0	0	0	0	0	0	0	0	0	0	0	0	0	0	0	0	0
ENSDARG00000116145											0.0716427	0	0.90851	1		0	0	0	0	0	0	0	0	0	0	0	0	0	0	0	0	0	0	0	0.751825	1.0135	0	0	0	0	0	0	0	0	0	0	0	0	0.512292
ENSDARG00000099850	53.0932	Iqsec3	ENSMUSG00000040797	243621	797355	iqsec3a	IQ motif and Sec7 domain ArfGEF 3a [Source:ZFIN;Acc:ZDB-GENE-041210-343]	1	1	1	0.806827	-0.960576	1.11412	0.0260537		0.984505	1.14504	0	0	0	0	0	0	0	0	0	0	3.09003	0.791713	1.58993	1.85703	6.72128	3.84311	0	0	0	0	0	0	0.502546	0.515344	1.018	0	0.69342	0	0	0.695243	0.76488	3.3299
ENSDARG00000107462											0	0	1.13591			0	0	0	0	0	0	0	0	0	0	0	0	0	0	0	0	0	0	0	0	0	0	0	0	0	0	0	0	0	0	0	0	0	0
ENSDARG00000041205											2.43121	0.0795174	0.616036	0.774956	0.847345	2.29718	3.81682	0	4.64462	4.78521	0	10.76	6.16368	27.7627	6.58529	10.4274	0	0	0.791713	0.794965	0	0	0	0	0	0	0.980579	0	0	1.00509	2.57672	1.018	0	1.38684	0.70586	0	0	0.76488	0.256146
ENSDARG00000114833											0.0822654	-0.0887427	0.885551	0.650967		0	0	0	0	0	0	0	0	0	0	0	0	0	0	0	0	0	0	0	0	0	0	0.910908	0	0	0	0	0	0	0	0	0.347621	0.38244	0.768439
ENSDARG00000029071	43.4018	Creld2	ENSMUSG00000023272	76737	393495	creld2	cysteine-rich with EGF-like domains 2 [Source:NCBI gene;Acc:393495]	1	1	1	59.5615	-0.448966	0.277165	0.0409769	0.0878076	32.8168	46.9468	14.4274	50.0586	33.4964	43.9994	75.32	18.491	41.644	39.5118	10.4274	57.805	46.3504	45.1276	39.7483	24.1414	36.967	40.3526	152.565	119.54	85.1343	123.553	89.269	153.664	60.3056	66.4793	64.6432	10.2436	35.3644	10.5879	32.0936	35.4574	42.8333	68.391
ENSDARG00000041199	57.8093	Alg12	ENSMUSG00000035845	223774	569494	alg12	ALG12 alpha-1,6-mannosyltransferase [Source:ZFIN;Acc:ZDB-GENE-041210-295]	1	1	1	44.2092	0.261702	0.185022	0.112234	0.198247	41.3492	54.5805	36.5837	55.7354	23.926	16.4998	32.28	36.9821	41.644	98.7794	104.274	8.25786	36.3078	41.9608	46.108	26.9269	36.1269	45.1565	50.8548	56.3868	31.4186	40.2037	55.5654	49.4163	66.3361	68.5407	59.5532	32.1942	38.1381	31.0579	30.1833	27.1145	29.8303	41.2395
ENSDARG00000024306	50.9207	Zbed4	ENSMUSG00000034333	223773	100000808	zbed4	zinc finger, BED-type containing 4 [Source:ZFIN;Acc:ZDB-GENE-041210-305]	1	1	1	118.438	-0.320719	0.15843	0.0271235	0.0621448	120.766	125.573	99.4458	87.2156	119.63	159.498	139.88	129.437	187.398	72.4382	198.12	148.641	142.141	160.718	159.788	133.706	119.303	138.352	140.486	71.4233	34.4591	94.1356	111.131	65.6627	99.0017	110.799	104.345	101.704	111.641	116.467	142.129	126.882	130.794	82.4791
ENSDARG00000013596	61.4711	Brd1	ENSMUSG00000022387	223770	569574	brd1a	bromodomain containing 1a [Source:ZFIN;Acc:ZDB-GENE-041008-168]	1	1	1	74.3923	0.138685	0.17612	0.38244	0.512616	81.0576	84.3516	77.2895	73.2817	90.9189	65.9991	80.7	73.9642	20.822	85.6088	156.41	115.61	76.4782	78.3795	93.0109	85.4234	73.0939	83.5876	57.8474	70.6715	23.3106	61.7765	28.2381	66.3397	58.2954	65.964	68.7152	111.948	75.5828	104.467	78.7058	74.391	77.2529	70.1841
ENSDARG00000084471											0.0106023	0	0.90851	1		0	0.381682	0	0	0	0	0	0	0	0	0	0	0	0	0	0	0	0	0	0	0	0	0	0	0	0	0	0	0	0	0	0	0	0
ENSDARG00000069160	67.4242	Tafa5	ENSMUSG00000054863	106014	100002919	tafa5a	TAFA chemokine like family member 5a [Source:ZFIN;Acc:ZDB-GENE-041210-344]	1	1	1	0.377992	0.0188705	0.64335	0.9451		1.96901	1.52673	0.515263	1.03214	0	0	0	0	0	0	0	0	0	0	0	0	0	0	0	0	0	0	0	0	1.00509	1.03069	1.018	0	0.69342	0	0.764134	0	0.38244	0.256146
ENSDARG00000045510	64.5503	Tbc1d22a	ENSMUSG00000051864	223754	407720	tbc1d22a	TBC1 domain family, member 22a [Source:ZFIN;Acc:ZDB-GENE-041114-144]	1	1	1	86.2234	0.337462	0.0929393	0.000178687	0.000826693	95.497	106.871	98.9305	101.666	76.5633	76.999	75.32	104.783	97.1694	92.1941	156.41	16.5157	91.9283	100.547	83.4714	63.139	71.4136	86.4699	74.3752	78.1898	70.9452	74.524	63.7635	84.6169	117.596	93.2772	100.273	96.5827	95.692	100.232	77.1776	84.472	73.4285	80.1738
ENSDARG00000069169	41.1402	Cerk	ENSMUSG00000035891	223753	558496	cerk	ceramide kinase [Source:ZFIN;Acc:ZDB-GENE-041210-210]	1	1	1	27.4751	-0.335643	0.250225	0.101319	0.182638	19.6901	20.2291	28.3395	16.5142	23.926	27.4996	53.8	49.3095	27.7627	13.1706	93.8463	16.5157	18.5402	37.2105	34.1835	37.1406	42.8481	23.0586	25.4274	21.0511	11.1485	30.3979	6.37635	23.6927	18.5942	15.9757	14.761	24.1457	19.4158	38.1165	40.1171	24.6811	34.4196	24.59
ENSDARG00000069171	69.3443	Gramd4	ENSMUSG00000035900	223752	558571	gramd4a	GRAM domain containing 4a [Source:ZFIN;Acc:ZDB-GENE-041210-211]	1	1	1	65.1979	-2.09299	0.356628	2.30635e-10	3.86748e-09	12.7986	13.7405	23.1868	16.5142	110.06	32.9996	37.66	123.274	104.11	32.9265	62.5642	57.805	44.0329	77.5878	36.5684	77.9952	93.2577	62.4505	164.007	106.007	54.7292	232.397	34.6145	79.2014	27.1375	10.8222	17.8151	11.707	7.62763	20.47	77.1776	71.9576	67.6919	170.85
ENSDARG00000109808											1.89758	-0.729578	1.08799	0.0487853	0.101384	0	0	0	0	4.78521	16.4998	10.76	6.16368	6.94067	0	10.4274	8.25786	0	0	0	0	0	0	0	0	0	0	0	0	1.00509	0.515344	0	1.46337	0	0	0.382067	0.347621	0.76488	0
ENSDARG00000069185	61.3009	Celsr1	ENSMUSG00000016028	12614	368436	celsr1a	cadherin EGF LAG seven-pass G-type receptor 1a [Source:ZFIN;Acc:ZDB-GENE-030616-78]	1	1	1	63.7027	-0.0725095	0.146841	0.595671	0.706277	65.3055	86.6417	49.4653	39.2212	66.9929	38.4995	32.28	67.8005	55.5254	52.6824	31.2821	24.7736	49.4404	57.795	37.3634	34.355	56.2907	38.4311	113.788	113.526	68.9182	121.592	87.4472	97.4787	96.9915	72.6635	67.1882	39.5111	45.7658	41.6458	46.9943	51.1003	39.7737	107.069
ENSDARG00000043734	64.6635	Trmu	ENSMUSG00000022386	72026	553625	trmu	tRNA 5-methylaminomethyl-2-thiouridylate methyltransferase [Source:NCBI gene;Acc:553625]	1	1	1	59.7119	0.576602	0.131518	2.83868e-06	2.04323e-05	63.0083	58.3973	59.2553	85.1513	38.2817	43.9994	64.56	55.4731	55.5254	52.6824	31.2821	49.5471	38.6253	43.5442	46.108	51.9968	49.5694	48.0389	78.1893	94.7299	44.5941	74.524	83.8035	71.7551	54.7776	60.8106	57.0082	73.1687	77.6631	76.9388	51.9611	43.1051	46.2752	81.7106
ENSDARG00000096207											0	0	1.13591			0	0	0	0	0	0	0	0	0	0	0	0	0	0	0	0	0	0	0	0	0	0	0	0	0	0	0	0	0	0	0	0	0	0
ENSDARG00000096045											89.3632	0.43013	0.182295	0.00806382	0.0225864	75.8069	88.5501	62.8621	92.3763	19.1408	43.9994	59.18	80.1279	69.4067	52.6824	125.128	123.868	67.9806	70.4624	65.1872	35.2836	59.6513	69.1759	115.695	130.066	207.768	134.339	194.934	116.433	84.9304	111.314	86.0213	69.5103	60.3276	71.9978	56.1639	53.1861	32.8898	141.393
ENSDARG00000014941	56.5714	Tprkb	ENSMUSG00000054226	69786	492501	tprkb	Tp53rk binding protein [Source:NCBI gene;Acc:492501]	1	1	1	68.5989	-0.16578	0.134009	0.18857	0.299437	42.9901	45.0384	39.6753	46.9622	19.1408	65.9991	59.18	67.8005	27.7627	19.7559	31.2821	99.0943	43.2604	53.0447	38.9533	36.2121	39.4875	56.6858	117.602	122.547	181.417	133.359	133.903	140.126	51.7623	48.4423	47.8461	39.5111	36.7513	39.5282	46.2301	53.5337	39.7737	128.842
ENSDARG00000053917	56.0254	Alg10b	ENSMUSG00000075470	380959	100331575	alg10	ALG10 alpha-1,2-mannosyltransferase [Source:ZFIN;Acc:ZDB-GENE-110310-8]	1	1	1	14.5506	-0.0590399	0.200768	0.736953	0.819658	17.7211	17.939	11.3358	14.4499	4.78521	43.9994	0	18.491	20.822	19.7559	0	8.25786	16.9952	9.50055	10.3345	13.9277	14.2827	17.294	17.7992	15.7883	9.12153	17.6504	10.9309	16.2464	14.5738	16.491	17.3061	15.3654	13.175	14.8231	14.5186	14.2525	12.6205	10.2458
ENSDARG00000075820											15.3341	0.148411	0.227858	0.440179	0.568604	21.0028	20.2291	20.0953	9.8053	14.3556	43.9994	16.14	18.491	20.822	0	31.2821	16.5157	17.7677	16.626	18.2842	20.4273	7.56144	20.1763	5.08548	8.27007	4.05401	5.88347	6.37635	6.09242	12.5637	12.3682	12.725	21.2189	23.5763	29.6461	18.3392	17.7287	17.2098	6.91595
ENSDARG00000076272											19.0008	-0.492283	0.18018	0.00219248	0.00736906	12.1422	14.8856	15.9732	13.4178	19.1408	38.4995	21.52	24.6547	27.7627	32.9265	10.4274	0	23.9477	19.7928	19.0792	22.2844	23.5245	25.941	16.5278	19.5474	19.2566	16.6698	16.3963	22.3389	11.5586	11.3376	14.252	16.8288	18.0289	14.1172	22.542	20.8573	23.3288	20.4917
ENSDARG00000111124											0	0	1.13591			0	0	0	0	0	0	0	0	0	0	0	0	0	0	0	0	0	0	0	0	0	0	0	0	0	0	0	0	0	0	0	0	0	0
ENSDARG00000112874											11.1481	0.700748	0.298723	0.00293087	0.00948296	18.0493	22.9009	14.9426	11.8696	4.78521	5.49993	5.38	6.16368	0	19.7559	0	41.2893	13.1326	13.4591	17.4892	8.35663	11.7622	8.64699	8.26391	4.51095	4.05401	0.980579	5.46545	11.5079	15.5789	17.0063	14.761	19.0239	14.5618	19.7641	6.49514	6.60481	13.003	7.68439
ENSDARG00000096034											0	0	1.13591			0	0	0	0	0	0	0	0	0	0	0	0	0	0	0	0	0	0	0	0	0	0	0	0	0	0	0	0	0	0	0	0	0	0
ENSDARG00000077488											2.13219	0.201566	0.480291	0.466137	0.593763	0.984505	2.29009	3.60684	0.516069	4.78521	0	5.38	0	20.822	0	0	0	3.86253	5.54199	7.15469	3.71406	0	0	0	1.50365	0	0	0.910908	0.676935	0.502546	0	0.509002	4.39012	3.4671	0.70586	1.52827	1.73811	1.9122	0.256146
ENSDARG00000106572											0	0	1.13591			0	0	0	0	0	0	0	0	0	0	0	0	0	0	0	0	0	0	0	0	0	0	0	0	0	0	0	0	0	0	0	0	0	0
ENSDARG00000115901											0	0	1.13591			0	0	0	0	0	0	0	0	0	0	0	0	0	0	0	0	0	0	0	0	0	0	0	0	0	0	0	0	0	0	0	0	0	0
ENSDARG00000115871											0	0	1.13591			0	0	0	0	0	0	0	0	0	0	0	0	0	0	0	0	0	0	0	0	0	0	0	0	0	0	0	0	0	0	0	0	0	0
ENSDARG00000116477											0	0	1.13591			0	0	0	0	0	0	0	0	0	0	0	0	0	0	0	0	0	0	0	0	0	0	0	0	0	0	0	0	0	0	0	0	0	0
ENSDARG00000116592											0	0	1.13591			0	0	0	0	0	0	0	0	0	0	0	0	0	0	0	0	0	0	0	0	0	0	0	0	0	0	0	0	0	0	0	0	0	0
ENSDARG00000111340											0	0	1.13591			0	0	0	0	0	0	0	0	0	0	0	0	0	0	0	0	0	0	0	0	0	0	0	0	0	0	0	0	0	0	0	0	0	0
ENSDARG00000109889											0	0	1.13591			0	0	0	0	0	0	0	0	0	0	0	0	0	0	0	0	0	0	0	0	0	0	0	0	0	0	0	0	0	0	0	0	0	0
ENSDARG00000115466											0	0	1.13591			0	0	0	0	0	0	0	0	0	0	0	0	0	0	0	0	0	0	0	0	0	0	0	0	0	0	0	0	0	0	0	0	0	0
ENSDARG00000112296											0	0	1.13591			0	0	0	0	0	0	0	0	0	0	0	0	0	0	0	0	0	0	0	0	0	0	0	0	0	0	0	0	0	0	0	0	0	0
ENSDARG00000111749											0	0	1.13591			0	0	0	0	0	0	0	0	0	0	0	0	0	0	0	0	0	0	0	0	0	0	0	0	0	0	0	0	0	0	0	0	0	0
ENSDARG00000111325											0	0	1.13591			0	0	0	0	0	0	0	0	0	0	0	0	0	0	0	0	0	0	0	0	0	0	0	0	0	0	0	0	0	0	0	0	0	0
ENSDARG00000110605											0	0	1.13591			0	0	0	0	0	0	0	0	0	0	0	0	0	0	0	0	0	0	0	0	0	0	0	0	0	0	0	0	0	0	0	0	0	0
ENSDARG00000114347											0	0	1.13591			0	0	0	0	0	0	0	0	0	0	0	0	0	0	0	0	0	0	0	0	0	0	0	0	0	0	0	0	0	0	0	0	0	0
ENSDARG00000114485											0	0	1.13591			0	0	0	0	0	0	0	0	0	0	0	0	0	0	0	0	0	0	0	0	0	0	0	0	0	0	0	0	0	0	0	0	0	0
ENSDARG00000109380											0	0	1.13591			0	0	0	0	0	0	0	0	0	0	0	0	0	0	0	0	0	0	0	0	0	0	0	0	0	0	0	0	0	0	0	0	0	0
ENSDARG00000111403											0	0	1.13591			0	0	0	0	0	0	0	0	0	0	0	0	0	0	0	0	0	0	0	0	0	0	0	0	0	0	0	0	0	0	0	0	0	0
ENSDARG00000114836											0	0	1.13591			0	0	0	0	0	0	0	0	0	0	0	0	0	0	0	0	0	0	0	0	0	0	0	0	0	0	0	0	0	0	0	0	0	0
ENSDARG00000116261											0	0	1.13591			0	0	0	0	0	0	0	0	0	0	0	0	0	0	0	0	0	0	0	0	0	0	0	0	0	0	0	0	0	0	0	0	0	0
ENSDARG00000113618											0	0	1.13591			0	0	0	0	0	0	0	0	0	0	0	0	0	0	0	0	0	0	0	0	0	0	0	0	0	0	0	0	0	0	0	0	0	0
ENSDARG00000114213											0	0	1.13591			0	0	0	0	0	0	0	0	0	0	0	0	0	0	0	0	0	0	0	0	0	0	0	0	0	0	0	0	0	0	0	0	0	0
ENSDARG00000115035											0	0	1.13591			0	0	0	0	0	0	0	0	0	0	0	0	0	0	0	0	0	0	0	0	0	0	0	0	0	0	0	0	0	0	0	0	0	0
ENSDARG00000110116											0	0	1.13591			0	0	0	0	0	0	0	0	0	0	0	0	0	0	0	0	0	0	0	0	0	0	0	0	0	0	0	0	0	0	0	0	0	0
ENSDARG00000113089											0	0	1.13591			0	0	0	0	0	0	0	0	0	0	0	0	0	0	0	0	0	0	0	0	0	0	0	0	0	0	0	0	0	0	0	0	0	0
ENSDARG00000110445											0	0	1.13591			0	0	0	0	0	0	0	0	0	0	0	0	0	0	0	0	0	0	0	0	0	0	0	0	0	0	0	0	0	0	0	0	0	0
ENSDARG00000116403											0	0	1.13591			0	0	0	0	0	0	0	0	0	0	0	0	0	0	0	0	0	0	0	0	0	0	0	0	0	0	0	0	0	0	0	0	0	0
ENSDARG00000111541											0	0	1.13591			0	0	0	0	0	0	0	0	0	0	0	0	0	0	0	0	0	0	0	0	0	0	0	0	0	0	0	0	0	0	0	0	0	0
ENSDARG00000116481											0	0	1.13591			0	0	0	0	0	0	0	0	0	0	0	0	0	0	0	0	0	0	0	0	0	0	0	0	0	0	0	0	0	0	0	0	0	0
ENSDARG00000113073											0	0	1.13591			0	0	0	0	0	0	0	0	0	0	0	0	0	0	0	0	0	0	0	0	0	0	0	0	0	0	0	0	0	0	0	0	0	0
ENSDARG00000111943											0	0	1.13591			0	0	0	0	0	0	0	0	0	0	0	0	0	0	0	0	0	0	0	0	0	0	0	0	0	0	0	0	0	0	0	0	0	0
ENSDARG00000116749											0	0	1.13591			0	0	0	0	0	0	0	0	0	0	0	0	0	0	0	0	0	0	0	0	0	0	0	0	0	0	0	0	0	0	0	0	0	0
ENSDARG00000109709											0	0	1.13591			0	0	0	0	0	0	0	0	0	0	0	0	0	0	0	0	0	0	0	0	0	0	0	0	0	0	0	0	0	0	0	0	0	0
ENSDARG00000114599											0	0	1.13591			0	0	0	0	0	0	0	0	0	0	0	0	0	0	0	0	0	0	0	0	0	0	0	0	0	0	0	0	0	0	0	0	0	0
ENSDARG00000112802											0	0	1.13591			0	0	0	0	0	0	0	0	0	0	0	0	0	0	0	0	0	0	0	0	0	0	0	0	0	0	0	0	0	0	0	0	0	0
ENSDARG00000111975											0	0	1.13591			0	0	0	0	0	0	0	0	0	0	0	0	0	0	0	0	0	0	0	0	0	0	0	0	0	0	0	0	0	0	0	0	0	0
ENSDARG00000114183											0	0	1.13591			0	0	0	0	0	0	0	0	0	0	0	0	0	0	0	0	0	0	0	0	0	0	0	0	0	0	0	0	0	0	0	0	0	0
ENSDARG00000109941											0	0	1.13591			0	0	0	0	0	0	0	0	0	0	0	0	0	0	0	0	0	0	0	0	0	0	0	0	0	0	0	0	0	0	0	0	0	0
ENSDARG00000115654											0	0	1.13591			0	0	0	0	0	0	0	0	0	0	0	0	0	0	0	0	0	0	0	0	0	0	0	0	0	0	0	0	0	0	0	0	0	0
ENSDARG00000114311											0	0	1.13591			0	0	0	0	0	0	0	0	0	0	0	0	0	0	0	0	0	0	0	0	0	0	0	0	0	0	0	0	0	0	0	0	0	0
ENSDARG00000115251											0	0	1.13591			0	0	0	0	0	0	0	0	0	0	0	0	0	0	0	0	0	0	0	0	0	0	0	0	0	0	0	0	0	0	0	0	0	0
ENSDARG00000113362											0	0	1.13591			0	0	0	0	0	0	0	0	0	0	0	0	0	0	0	0	0	0	0	0	0	0	0	0	0	0	0	0	0	0	0	0	0	0
ENSDARG00000109967											0	0	1.13591			0	0	0	0	0	0	0	0	0	0	0	0	0	0	0	0	0	0	0	0	0	0	0	0	0	0	0	0	0	0	0	0	0	0
ENSDARG00000113279											0	0	1.13591			0	0	0	0	0	0	0	0	0	0	0	0	0	0	0	0	0	0	0	0	0	0	0	0	0	0	0	0	0	0	0	0	0	0
ENSDARG00000115317											0	0	1.13591			0	0	0	0	0	0	0	0	0	0	0	0	0	0	0	0	0	0	0	0	0	0	0	0	0	0	0	0	0	0	0	0	0	0
ENSDARG00000116475											0	0	1.13591			0	0	0	0	0	0	0	0	0	0	0	0	0	0	0	0	0	0	0	0	0	0	0	0	0	0	0	0	0	0	0	0	0	0
ENSDARG00000110007											0	0	1.13591			0	0	0	0	0	0	0	0	0	0	0	0	0	0	0	0	0	0	0	0	0	0	0	0	0	0	0	0	0	0	0	0	0	0
ENSDARG00000110957											0	0	1.13591			0	0	0	0	0	0	0	0	0	0	0	0	0	0	0	0	0	0	0	0	0	0	0	0	0	0	0	0	0	0	0	0	0	0
ENSDARG00000113472											0	0	1.13591			0	0	0	0	0	0	0	0	0	0	0	0	0	0	0	0	0	0	0	0	0	0	0	0	0	0	0	0	0	0	0	0	0	0
ENSDARG00000115532											0	0	1.13591			0	0	0	0	0	0	0	0	0	0	0	0	0	0	0	0	0	0	0	0	0	0	0	0	0	0	0	0	0	0	0	0	0	0
ENSDARG00000114255											0	0	1.13591			0	0	0	0	0	0	0	0	0	0	0	0	0	0	0	0	0	0	0	0	0	0	0	0	0	0	0	0	0	0	0	0	0	0
ENSDARG00000112506											0	0	1.13591			0	0	0	0	0	0	0	0	0	0	0	0	0	0	0	0	0	0	0	0	0	0	0	0	0	0	0	0	0	0	0	0	0	0
ENSDARG00000113369											0	0	1.13591			0	0	0	0	0	0	0	0	0	0	0	0	0	0	0	0	0	0	0	0	0	0	0	0	0	0	0	0	0	0	0	0	0	0
ENSDARG00000109546											0	0	1.13591			0	0	0	0	0	0	0	0	0	0	0	0	0	0	0	0	0	0	0	0	0	0	0	0	0	0	0	0	0	0	0	0	0	0
ENSDARG00000110053											0	0	1.13591			0	0	0	0	0	0	0	0	0	0	0	0	0	0	0	0	0	0	0	0	0	0	0	0	0	0	0	0	0	0	0	0	0	0
ENSDARG00000116026											0	0	1.13591			0	0	0	0	0	0	0	0	0	0	0	0	0	0	0	0	0	0	0	0	0	0	0	0	0	0	0	0	0	0	0	0	0	0
ENSDARG00000114956											0	0	1.13591			0	0	0	0	0	0	0	0	0	0	0	0	0	0	0	0	0	0	0	0	0	0	0	0	0	0	0	0	0	0	0	0	0	0
ENSDARG00000074009											14.7233	0.652517	0.351048	0.0119764	0.0314561	21.0028	17.1757	27.8242	18.0624	0	54.9993	0	24.6547	6.94067	0	10.4274	0	27.8102	15.8343	15.1043	14.8562	8.4016	8.64699	10.8067	14.2847	3.04051	9.80579	5.46545	14.8926	14.0713	19.5831	16.288	27.8041	25.6566	26.8227	9.16961	16.3382	14.5327	13.5757
ENSDARG00000089318											23.3017	0.468456	0.346862	0.06283	0.124805	16.7366	21.7559	36.5837	26.8356	19.1408	5.49993	43.04	36.9821	20.822	13.1706	20.8547	16.5157	20.8577	22.9597	0.794965	32.498	0.84016	12.4901	33.0556	40.5985	13.1755	34.3203	20.04	35.2006	19.0968	18.5524	21.8871	38.0477	25.6566	28.2344	19.8675	16.3382	17.2098	32.7867
ENSDARG00000079222											17.5411	-0.0537224	0.186632	0.746675	0.826425	16.4084	22.5192	14.9426	19.6106	4.78521	38.4995	16.14	6.16368	20.822	46.0971	10.4274	8.25786	18.5402	16.626	17.4892	18.5703	26.8851	18.2548	16.5278	18.0438	5.06752	10.7864	17.3072	15.5695	16.0815	16.491	21.3781	21.9506	15.2553	19.7641	16.0468	19.8144	18.7396	12.5512
ENSDARG00000088214											9.95327	0.596342	0.276855	0.00708599	0.0203243	11.1577	16.0306	16.4884	15.9981	0	0	21.52	0	6.94067	26.3412	0	8.25786	13.9051	9.50055	12.7194	10.2137	10.9221	9.60777	8.26391	9.02189	0	4.90289	3.64363	10.154	19.0968	13.9143	14.761	16.0971	11.0947	14.1172	6.87721	11.4715	6.88392	4.61063
ENSDARG00000070203											0.445566	0.172472	0.828322	0.484016		0.656337	0	5.15263	0	0	0	0	0	0	0	0	0	0	0	0	0	0	0	4.4498	0.751825	0	0	0	2.70774	0	0	1.018	0	0	0	0	0	0	0
ENSDARG00000023036											14.0627	2.7528	0.319285	3.83706e-19	2.39572e-17	34.1295	35.1147	35.5532	34.0605	0	0	21.52	0	6.94067	26.3412	0	0	9.27008	9.50055	12.7194	0	13.4426	0.960777	3.17843	4.51095	3.04051	0.980579	3.64363	5.41548	25.6299	27.8286	25.4501	49.023	34.671	55.0571	5.73101	6.25719	6.50148	4.86678
ENSDARG00000097728											0.771831	0.508869	0.914205	0.122606		3.60985	3.05345	0	1.03214	0	0	0	0	0	0	0	0	0	0	0	0.928515	0	0	0	0	0	0	0	0	0	3.09206	4.58101	6.58518	2.08026	2.82344	0	0	0	0
ENSDARG00000104041											9.7616	0.400193	0.431027	0.149786	0.249566	12.7986	11.8321	9.79	7.74103	4.78521	5.49993	10.76	6.16368	0	6.58529	41.7094	16.5157	7.72507	0	11.9245	12.0707	0.84016	3.84311	13.3494	13.5328	7.09452	11.7669	10.02	14.2156	8.04074	12.3682	15.779	10.9753	4.85394	11.2938	8.78754	0	4.20684	15.8811
ENSDARG00000094824											0.173677	0.0325102	0.74974	0.897902		0.328168	0	1.03053	0.516069	0	0	0	0	0	0	0	0	0	0	0.794965	0.928515	0	0	0	0	0	0	0.910908	0	0.502546	0	0.509002	0.731687	0	0	0	0	0	0
ENSDARG00000096684											1.32697	0.805335	0.714379	0.0349261	0.0767983	1.31267	2.29009	4.63737	0.516069	0	0	0	0	0	0	0	0	1.54501	1.58343	0	2.78554	0	1.92155	0.635685	0	5.06752	0	0	2.03081	2.01019	0.515344	3.56301	5.8535	2.77368	2.11758	0.382067	1.04286	0.38244	1.79302
ENSDARG00000115593											1.65297	2.11602	0.758108	0.000114569	0.000558377	2.95352	3.81682	3.60684	3.61248	0	0	0	0	0	6.58529	0	0	3.86253	3.95856	0.794965	0.928515	0	0	0.635685	0	0	0.980579	0.910908	0.676935	0	3.60741	0.509002	8.04856	4.85394	4.94102	0.764134	0.695243	1.14732	0.512292
ENSDARG00000109327											3.2332	0.0814579	0.381075	0.746348	0.826281	2.29718	3.43513	3.09158	2.58034	0	5.49993	5.38	6.16368	6.94067	6.58529	0	8.25786	9.27008	7.12541	3.97483	3.71406	0	2.88233	3.17843	1.50365	0	0	1.82182	3.38468	3.01528	2.06137	3.05401	0	4.85394	4.23516	1.1462	3.12859	3.44196	0.256146
ENSDARG00000088082											1.08573	0.319927	0.499076	0.267415	0.391345	0.984505	1.14504	2.57632	2.06427	0	0	0	0	0	0	0	0	1.54501	2.37514	3.17986	0.928515	3.36064	0	0	2.25547	0	0.980579	0	0	0.502546	1.03069	2.03601	1.46337	2.08026	2.82344	1.91034	0.695243	1.14732	1.79302
ENSDARG00000112449											22.0428	1.34302	0.302598	4.9089e-07	4.1774e-06	39.3802	40.0766	43.7974	42.8337	23.926	5.49993	53.8	24.6547	6.94067	6.58529	0	0	19.3127	20.5845	19.8741	24.1414	12.6024	7.68622	10.171	9.02189	5.06752	4.90289	10.9309	10.831	19.0968	32.982	32.5761	64.3885	58.2473	59.2923	21.3958	19.1192	19.122	10.2458
ENSDARG00000091381											15.5157	1.02404	0.329716	0.000120989	0.00058479	20.0183	18.3207	31.4311	11.8696	4.78521	5.49993	37.66	6.16368	27.7627	13.1706	0	24.7736	13.1326	13.4591	15.1043	10.2137	11.7622	7.68622	23.5204	13.5328	4.05401	15.6893	14.5745	14.8926	15.5789	15.9757	21.3781	30.7309	18.0289	24.7051	11.462	4.51908	12.2381	19.4671
ENSDARG00000096063											0.399845	0.0900248	0.629361	0.746245		1.64084	0.763363	1.03053	1.03214	0	0	0	0	0	0	0	0	0.772507	0	0	0	0	0	1.27137	1.50365	0	0.980579	2.73272	0	0.502546	0.515344	0.509002	0	0	0	0	0	0.38244	0.256146
ENSDARG00000116181											9.09421	0.437753	0.289796	0.052571	0.107729	9.18872	16.0306	10.3053	13.4178	4.78521	21.9997	0	0	0	6.58529	31.2821	8.25786	20.0852	12.6674	5.56476	9.28515	6.72128	5.76466	8.26391	6.0146	2.02701	4.90289	4.55454	8.12322	15.0764	13.3989	14.761	8.78024	14.5618	7.0586	9.55168	5.56194	6.11904	6.40365
ENSDARG00000099173											7.99839	0.141742	0.28584	0.521573	0.643886	10.8296	11.4504	8.75947	4.64462	9.57041	16.4998	5.38	6.16368	6.94067	6.58529	10.4274	8.25786	10.8151	3.16685	10.3345	13.9277	3.36064	4.80389	10.171	7.51825	1.0135	7.84463	7.28726	5.41548	9.54838	7.73016	5.09002	15.3654	6.24078	10.5879	6.87721	6.60481	8.79612	7.68439
ENSDARG00000092140											0	0	1.13591			0	0	0	0	0	0	0	0	0	0	0	0	0	0	0	0	0	0	0	0	0	0	0	0	0	0	0	0	0	0	0	0	0	0
ENSDARG00000094903											0.46322	0.0745937	0.780739	0.761684		0.984505	0	0.515263	0.516069	0	0	0	0	0	0	10.4274	0	0	0	0	0	0	0	0	0	0	0	0	0	0	2.06137	0.509002	0	0	1.41172	0	0	0	0
ENSDARG00000093831											1.62202	-0.108662	0.422509	0.678071	0.773226	2.29718	1.90841	1.54579	2.06427	0	0	0	0	0	0	10.4274	0	3.09003	2.37514	0.794965	2.78554	2.52048	0.960777	1.27137	2.25547	0	0.980579	1.82182	2.03081	0.502546	3.60741	2.54501	2.92675	0.69342	0	2.2924	1.73811	1.52976	0.768439
ENSDARG00000110852											1.67643	-0.596748	0.718222	0.0909949	0.167777	1.31267	1.52673	2.06105	0	0	0	0	0	0	0	0	0	2.31752	0	0.794965	1.85703	0	0.960777	4.4498	4.51095	5.06752	2.94174	0	0.676935	1.00509	2.06137	0.509002	0.731687	0.69342	0	2.67447	4.51908	4.97172	7.42824
ENSDARG00000092968											1.70516	-0.843631	0.690639	0.0272587	0.0624084	0.984505	1.14504	2.06105	1.03214	4.78521	0	5.38	0	0	0	0	0	0	2.37514	0	0	4.2008	4.80389	1.27137	5.26277	0	1.96116	4.55454	1.35387	1.50764	1.54603	0	0	0.69342	0.70586	3.4386	3.12859	2.67708	2.04917
ENSDARG00000043792											0.36344	-0.14826	0.68101	0.595758		0.328168	0.381682	0.515263	0	0	5.49993	0	0	0	0	0	0	0	0	0	0	0	0	0	0	0	0	0	0	0	0	0.509002	0.731687	0.69342	0.70586	1.1462	1.04286	1.52976	0
ENSDARG00000117382											4.28883	-0.343326	0.561037	0.253695	0.376106	3.28168	3.43513	3.60684	1.03214	0	0	5.38	0	6.94067	0	41.7094	8.25786	12.3601	13.4591	0	12.9992	0	6.72544	1.27137	0	1.0135	0.980579	1.82182	0.676935	3.01528	4.63809	2.54501	2.19506	3.4671	0.70586	7.64134	0.347621	4.58928	0
ENSDARG00000088870											13.7925	-0.617824	0.290573	0.00702468	0.0201752	9.18872	11.0688	9.79	4.64462	4.78521	38.4995	0	18.491	20.822	6.58529	0	8.25786	20.0852	19.7928	12.7194	15.7848	6.72128	11.5293	18.4349	24.0584	22.2971	25.4951	10.02	26.4005	10.0509	10.3069	11.198	8.04856	6.9342	5.64688	12.2261	10.7763	13.7678	18.4425
ENSDARG00000089582											22.6473	-0.695033	0.300888	0.00329953	0.0104943	21.6591	15.2673	13.3968	5.67675	47.8521	16.4998	10.76	12.3274	13.8813	13.1706	41.7094	33.0314	25.4927	16.626	17.4892	16.7133	10.9221	18.2548	53.3976	33.8321	21.2836	44.1261	17.3072	49.4163	20.6044	16.491	19.3421	5.8535	13.8684	7.0586	17.9572	17.3811	13.7678	32.7867
ENSDARG00000099440											0.81963	-0.515056	0.894653	0.123473		0	0	0	0.516069	0	0	5.38	12.3274	0	0	0	0	0	0	0	0.928515	0	0	0	0.751825	2.02701	1.96116	0	0.676935	0	0	0	0.731687	0	0	1.91034	1.73811	0	0.256146
ENSDARG00000114558											1.15918	-0.585667	0.8768	0.0986805	0.179001	0.328168	0	0	0.516069	0	0	5.38	0	6.94067	0	0	0	0	0.791713	0	0	0	0	0	0	0	0	0.910908	2.03081	0	0	0	0	0.69342	1.41172	9.16961	2.78097	6.11904	2.04917
ENSDARG00000111979											1.80692	0.00018349	0.441341	0.999444	1	2.95352	2.29009	3.09158	1.54821	0	0	0	0	0	0	0	0	2.31752	4.75028	1.58993	0.928515	0	0.960777	1.27137	3.0073	2.02701	2.94174	2.73272	3.38468	2.01019	1.54603	2.03601	3.65843	2.08026	0.70586	3.82067	6.25719	1.9122	0.512292
ENSDARG00000101497											0.57572	-0.387082	0.74016	0.22237		0.984505	0.763363	0.515263	0.516069	0	0	0	0	0	0	0	0	1.54501	1.58343	0	0	0	0	4.4498	0.751825	0	0.980579	0	0.676935	0	0.515344	0.509002	0	0	0	2.2924	0.695243	0.76488	1.02458
ENSDARG00000100142											5.87663	-0.127034	0.304938	0.578683	0.691789	7.54787	6.87027	4.63737	4.64462	0	0	5.38	0	6.94067	0	0	33.0314	7.72507	10.2923	6.35972	7.42812	12.6024	6.72544	6.99254	3.0073	0	3.92232	1.82182	6.09242	4.52292	6.18412	5.09002	5.8535	7.62763	7.76446	5.34894	7.30005	8.79612	5.37907
ENSDARG00000099837											1.74075	-0.405687	0.483867	0.164608	0.269219	1.31267	1.14504	2.06105	1.03214	0	0	5.38	0	0	0	0	0	1.54501	2.37514	0	0.928515	6.72128	2.88233	0.635685	1.50365	4.05401	2.94174	1.82182	2.03081	0	1.54603	2.03601	2.92675	0.69342	2.11758	1.91034	2.78097	5.7366	1.53688
ENSDARG00000104239											2.47718	-0.392141	0.968006	0.15471	0.256275	0	0	0	0	9.57041	0	0	12.3274	6.94067	6.58529	52.1368	0	0	0	0	0	0	0	0	0	0	0	0	0	0	0	0	0	0	0	0.764134	0	0	0
ENSDARG00000103202											0.00911579	0	0.90851	1		0.328168	0	0	0	0	0	0	0	0	0	0	0	0	0	0	0	0	0	0	0	0	0	0	0	0	0	0	0	0	0	0	0	0	0
ENSDARG00000117163											2.79698	-0.104471	0.405272	0.685528	0.779263	2.29718	3.05345	2.06105	0.516069	0	0	0	6.16368	0	0	10.4274	0	0.772507	2.37514	3.97483	0.928515	5.88112	0.960777	5.08548	8.27007	0	3.92232	2.73272	6.76935	0.502546	1.54603	2.03601	3.65843	0.69342	4.23516	2.67447	4.17146	1.52976	5.12292
ENSDARG00000098876											1.12118	-0.45594	0.683902	0.164918	0.269522	0.656337	0.763363	1.54579	0.516069	0	5.49993	0	0	0	0	10.4274	0	2.31752	2.37514	0	0	3.36064	0	0.635685	0	0	0.980579	0.910908	1.35387	0.502546	1.54603	0.509002	0	0	0	0.382067	2.08573	1.14732	1.79302
ENSDARG00000103471											2.99902	-0.219089	0.473466	0.428159	0.557443	6.89154	0.381682	0	0.516069	4.78521	5.49993	5.38	0	6.94067	0	0	0	6.18006	2.37514	7.15469	2.78554	2.52048	0	5.72117	3.0073	0	2.94174	5.46545	2.03081	4.02037	3.09206	6.10802	4.39012	0	3.5293	2.2924	2.78097	1.9122	3.84219
ENSDARG00000104074											0.893499	0.126642	0.707909	0.642363		0.328168	0	0	0	0	0	0	0	0	0	0	0	0	0	0	0	0	0	1.27137	0	0	0.980579	3.64363	0	16.584	2.06137	1.018	2.19506	0	2.11758	0.764134	0.695243	0	0.256146
ENSDARG00000101202											0.0687069	0	0.90851	1		0	0	0	0	0	0	0	0	0	0	0	0	0	0	0	0	0	0	0	0	0	1.96116	0	0	0	0	0	0	0	0	0	0	0	0.512292
ENSDARG00000102559											0.312973	-0.294554	0.755449	0.32005		0	0	0.515263	0	0	0	0	0	0	0	0	0	1.54501	0	0	0.928515	0	0	0.635685	1.50365	0	0	0.910908	0.676935	0	0	0	0	0	0	0.382067	0	0.76488	2.04917
ENSDARG00000113016											2.81508	1.87699	0.536526	1.60566e-05	9.65408e-05	11.8141	5.72522	6.69842	5.16069	0	0	5.38	0	0	0	0	0	0	3.95856	0.794965	0.928515	2.52048	0	0.635685	0.751825	0	1.96116	0.910908	0.676935	10.0509	6.18412	6.10802	10.9753	5.54736	7.76446	1.52827	1.73811	1.9122	0.512292
ENSDARG00000101775											1.95467	-0.879906	0.963346	0.0353413	0.0775379	0.328168	1.14504	0.515263	0	4.78521	0	5.38	0	0	0	20.8547	0	0	2.37514	0.794965	3.71406	0	0	5.72117	0	0	4.90289	0.910908	3.38468	0.502546	0	1.527	0	0.69342	0	1.1462	1.04286	1.9122	4.86678
ENSDARG00000098115											1.57639	0.600299	0.660683	0.0828585	0.155673	2.62535	0	5.66789	2.58034	0	0	0	0	0	6.58529	0	0	2.31752	0	4.76979	4.64257	0	0	1.27137	0	0	0	0.910908	1.35387	2.51273	3.60741	0	5.12181	3.4671	2.82344	1.91034	1.39049	1.52976	0.256146
ENSDARG00000101374											1.64813	0.578274	0.57008	0.0766984	0.146232	2.29718	1.90841	3.09158	2.06427	0	0	0	0	0	0	0	0	1.54501	0	0	2.78554	0	0.960777	1.90706	3.0073	3.04051	2.94174	2.73272	7.44629	2.01019	2.57672	1.018	5.12181	0.69342	1.41172	0.764134	0.347621	1.9122	1.02458
ENSDARG00000110594											0	0	1.13591			0	0	0	0	0	0	0	0	0	0	0	0	0	0	0	0	0	0	0	0	0	0	0	0	0	0	0	0	0	0	0	0	0	0
ENSDARG00000082790											0	0	1.13591			0	0	0	0	0	0	0	0	0	0	0	0	0	0	0	0	0	0	0	0	0	0	0	0	0	0	0	0	0	0	0	0	0	0
ENSDARG00000110759											0	0	1.13591			0	0	0	0	0	0	0	0	0	0	0	0	0	0	0	0	0	0	0	0	0	0	0	0	0	0	0	0	0	0	0	0	0	0
ENSDARG00000115818											0.186257	-0.127079	0.851461	0.57077		0.328168	0.381682	0	0	0	0	0	0	0	0	0	0	0	0	0	0	0.84016	0	0	1.50365	1.0135	1.96116	0	0.676935	0	0	0	0	0	0	0	0	0	0
ENSDARG00000109664											0	0	1.13591			0	0	0	0	0	0	0	0	0	0	0	0	0	0	0	0	0	0	0	0	0	0	0	0	0	0	0	0	0	0	0	0	0	0
ENSDARG00000115389											0	0	1.13591			0	0	0	0	0	0	0	0	0	0	0	0	0	0	0	0	0	0	0	0	0	0	0	0	0	0	0	0	0	0	0	0	0	0
ENSDARG00000115944											0	0	1.13591			0	0	0	0	0	0	0	0	0	0	0	0	0	0	0	0	0	0	0	0	0	0	0	0	0	0	0	0	0	0	0	0	0	0
ENSDARG00000111938											0	0	1.13591			0	0	0	0	0	0	0	0	0	0	0	0	0	0	0	0	0	0	0	0	0	0	0	0	0	0	0	0	0	0	0	0	0	0
ENSDARG00000114277											0	0	1.13591			0	0	0	0	0	0	0	0	0	0	0	0	0	0	0	0	0	0	0	0	0	0	0	0	0	0	0	0	0	0	0	0	0	0
ENSDARG00000110891											0	0	1.13591			0	0	0	0	0	0	0	0	0	0	0	0	0	0	0	0	0	0	0	0	0	0	0	0	0	0	0	0	0	0	0	0	0	0
ENSDARG00000098340											0	0	1.13591			0	0	0	0	0	0	0	0	0	0	0	0	0	0	0	0	0	0	0	0	0	0	0	0	0	0	0	0	0	0	0	0	0	0
ENSDARG00000113005											0.388655	-0.0586918	0.698641	0.826509		0.328168	0	0.515263	0	0	0	0	0	0	0	0	0	0	0	0	0	0	0	1.27137	2.25547	0	0	2.73272	4.06161	0	0	0	0.731687	0	0	0	0	0.38244	0.256146
ENSDARG00000099699											1.35557	-0.338736	0.734586	0.271017	0.395305	0	0	0	0	0	0	0	0	13.8813	6.58529	0	0	0	0	0	0	0	0	1.90706	0.751825	1.0135	4.90289	2.73272	2.03081	1.00509	0	1.527	0	0.69342	1.41172	1.1462	2.78097	3.05952	0.512292
ENSDARG00000117318											0.00837544	0	0.90851	1		0	0	0	0	0	0	0	0	0	0	0	0	0	0	0	0	0	0	0	0	0	0	0	0	0	0	0	0	0	0	0	0	0	0
ENSDARG00000112206											0	0	1.13591			0	0	0	0	0	0	0	0	0	0	0	0	0	0	0	0	0	0	0	0	0	0	0	0	0	0	0	0	0	0	0	0	0	0
ENSDARG00000110785											0	0	1.13591			0	0	0	0	0	0	0	0	0	0	0	0	0	0	0	0	0	0	0	0	0	0	0	0	0	0	0	0	0	0	0	0	0	0
ENSDARG00000117046											0	0	1.13591			0	0	0	0	0	0	0	0	0	0	0	0	0	0	0	0	0	0	0	0	0	0	0	0	0	0	0	0	0	0	0	0	0	0
ENSDARG00000114548											0	0	1.13591			0	0	0	0	0	0	0	0	0	0	0	0	0	0	0	0	0	0	0	0	0	0	0	0	0	0	0	0	0	0	0	0	0	0
ENSDARG00000116138											0	0	1.13591			0	0	0	0	0	0	0	0	0	0	0	0	0	0	0	0	0	0	0	0	0	0	0	0	0	0	0	0	0	0	0	0	0	0
ENSDARG00000115815											0	0	1.13591			0	0	0	0	0	0	0	0	0	0	0	0	0	0	0	0	0	0	0	0	0	0	0	0	0	0	0	0	0	0	0	0	0	0
ENSDARG00000114802											0	0	1.13591			0	0	0	0	0	0	0	0	0	0	0	0	0	0	0	0	0	0	0	0	0	0	0	0	0	0	0	0	0	0	0	0	0	0
ENSDARG00000109445											0	0	1.13591			0	0	0	0	0	0	0	0	0	0	0	0	0	0	0	0	0	0	0	0	0	0	0	0	0	0	0	0	0	0	0	0	0	0
ENSDARG00000114362											0	0	1.13591			0	0	0	0	0	0	0	0	0	0	0	0	0	0	0	0	0	0	0	0	0	0	0	0	0	0	0	0	0	0	0	0	0	0
ENSDARG00000116626											0	0	1.13591			0	0	0	0	0	0	0	0	0	0	0	0	0	0	0	0	0	0	0	0	0	0	0	0	0	0	0	0	0	0	0	0	0	0
ENSDARG00000111726											0	0	1.13591			0	0	0	0	0	0	0	0	0	0	0	0	0	0	0	0	0	0	0	0	0	0	0	0	0	0	0	0	0	0	0	0	0	0
ENSDARG00000114561											0	0	1.13591			0	0	0	0	0	0	0	0	0	0	0	0	0	0	0	0	0	0	0	0	0	0	0	0	0	0	0	0	0	0	0	0	0	0
ENSDARG00000113830											0	0	1.13591			0	0	0	0	0	0	0	0	0	0	0	0	0	0	0	0	0	0	0	0	0	0	0	0	0	0	0	0	0	0	0	0	0	0
ENSDARG00000116681											0	0	1.13591			0	0	0	0	0	0	0	0	0	0	0	0	0	0	0	0	0	0	0	0	0	0	0	0	0	0	0	0	0	0	0	0	0	0
ENSDARG00000110373	63.7681	Gm23856	ENSMUSG00000089005					30	0	1	0	0	1.13591			0	0	0	0	0	0	0	0	0	0	0	0	0	0	0	0	0	0	0	0	0	0	0	0	0	0	0	0	0	0	0	0	0	0
ENSDARG00000110373	63.7681	Gm25713	ENSMUSG00000089250					30	0	0	0	0	1.13591			0	0	0	0	0	0	0	0	0	0	0	0	0	0	0	0	0	0	0	0	0	0	0	0	0	0	0	0	0	0	0	0	0	0
ENSDARG00000110373	63.7681	Gm26360	ENSMUSG00000089497					30	0	0	0	0	1.13591			0	0	0	0	0	0	0	0	0	0	0	0	0	0	0	0	0	0	0	0	0	0	0	0	0	0	0	0	0	0	0	0	0	0
ENSDARG00000110373	63.7681	Gm26011	ENSMUSG00000077598					30	0	0	0	0	1.13591			0	0	0	0	0	0	0	0	0	0	0	0	0	0	0	0	0	0	0	0	0	0	0	0	0	0	0	0	0	0	0	0	0	0
ENSDARG00000110373	63.7681	Gm22165	ENSMUSG00000089039					30	0	0	0	0	1.13591			0	0	0	0	0	0	0	0	0	0	0	0	0	0	0	0	0	0	0	0	0	0	0	0	0	0	0	0	0	0	0	0	0	0
ENSDARG00000110373	63.7681	Gm23117	ENSMUSG00000089107					30	0	0	0	0	1.13591			0	0	0	0	0	0	0	0	0	0	0	0	0	0	0	0	0	0	0	0	0	0	0	0	0	0	0	0	0	0	0	0	0	0
ENSDARG00000110373	60.8696	Gm26011	ENSMUSG00000077598					30	0	0	0	0	1.13591			0	0	0	0	0	0	0	0	0	0	0	0	0	0	0	0	0	0	0	0	0	0	0	0	0	0	0	0	0	0	0	0	0	0
ENSDARG00000110373	60.8696	Gm22165	ENSMUSG00000089039					30	0	0	0	0	1.13591			0	0	0	0	0	0	0	0	0	0	0	0	0	0	0	0	0	0	0	0	0	0	0	0	0	0	0	0	0	0	0	0	0	0
ENSDARG00000110373	60.8696	Gm23856	ENSMUSG00000089005					30	0	0	0	0	1.13591			0	0	0	0	0	0	0	0	0	0	0	0	0	0	0	0	0	0	0	0	0	0	0	0	0	0	0	0	0	0	0	0	0	0
ENSDARG00000110373	60.8696	Gm23117	ENSMUSG00000089107					30	0	0	0	0	1.13591			0	0	0	0	0	0	0	0	0	0	0	0	0	0	0	0	0	0	0	0	0	0	0	0	0	0	0	0	0	0	0	0	0	0
ENSDARG00000110373	60.8696	Gm25713	ENSMUSG00000089250					30	0	0	0	0	1.13591			0	0	0	0	0	0	0	0	0	0	0	0	0	0	0	0	0	0	0	0	0	0	0	0	0	0	0	0	0	0	0	0	0	0
ENSDARG00000110373	60.8696	Gm26360	ENSMUSG00000089497					30	0	0	0	0	1.13591			0	0	0	0	0	0	0	0	0	0	0	0	0	0	0	0	0	0	0	0	0	0	0	0	0	0	0	0	0	0	0	0	0	0
ENSDARG00000110373	59.4203	Gm25713	ENSMUSG00000089250					30	0	0	0	0	1.13591			0	0	0	0	0	0	0	0	0	0	0	0	0	0	0	0	0	0	0	0	0	0	0	0	0	0	0	0	0	0	0	0	0	0
ENSDARG00000110373	59.4203	Gm26360	ENSMUSG00000089497					30	0	0	0	0	1.13591			0	0	0	0	0	0	0	0	0	0	0	0	0	0	0	0	0	0	0	0	0	0	0	0	0	0	0	0	0	0	0	0	0	0
ENSDARG00000110373	59.4203	Gm23856	ENSMUSG00000089005					30	0	0	0	0	1.13591			0	0	0	0	0	0	0	0	0	0	0	0	0	0	0	0	0	0	0	0	0	0	0	0	0	0	0	0	0	0	0	0	0	0
ENSDARG00000110373	59.4203	Gm26011	ENSMUSG00000077598					30	0	0	0	0	1.13591			0	0	0	0	0	0	0	0	0	0	0	0	0	0	0	0	0	0	0	0	0	0	0	0	0	0	0	0	0	0	0	0	0	0
ENSDARG00000110373	59.4203	Gm23117	ENSMUSG00000089107					30	0	0	0	0	1.13591			0	0	0	0	0	0	0	0	0	0	0	0	0	0	0	0	0	0	0	0	0	0	0	0	0	0	0	0	0	0	0	0	0	0
ENSDARG00000110373	59.4203	Gm22165	ENSMUSG00000089039					30	0	0	0	0	1.13591			0	0	0	0	0	0	0	0	0	0	0	0	0	0	0	0	0	0	0	0	0	0	0	0	0	0	0	0	0	0	0	0	0	0
ENSDARG00000110373	53.6232	Gm26360	ENSMUSG00000089497					30	0	0	0	0	1.13591			0	0	0	0	0	0	0	0	0	0	0	0	0	0	0	0	0	0	0	0	0	0	0	0	0	0	0	0	0	0	0	0	0	0
ENSDARG00000110373	53.6232	Gm23117	ENSMUSG00000089107					30	0	0	0	0	1.13591			0	0	0	0	0	0	0	0	0	0	0	0	0	0	0	0	0	0	0	0	0	0	0	0	0	0	0	0	0	0	0	0	0	0
ENSDARG00000110373	53.6232	Gm22165	ENSMUSG00000089039					30	0	0	0	0	1.13591			0	0	0	0	0	0	0	0	0	0	0	0	0	0	0	0	0	0	0	0	0	0	0	0	0	0	0	0	0	0	0	0	0	0
ENSDARG00000110373	53.6232	Gm23856	ENSMUSG00000089005					30	0	0	0	0	1.13591			0	0	0	0	0	0	0	0	0	0	0	0	0	0	0	0	0	0	0	0	0	0	0	0	0	0	0	0	0	0	0	0	0	0
ENSDARG00000110373	53.6232	Gm25713	ENSMUSG00000089250					30	0	0	0	0	1.13591			0	0	0	0	0	0	0	0	0	0	0	0	0	0	0	0	0	0	0	0	0	0	0	0	0	0	0	0	0	0	0	0	0	0
ENSDARG00000110373	53.6232	Gm26011	ENSMUSG00000077598					30	0	0	0	0	1.13591			0	0	0	0	0	0	0	0	0	0	0	0	0	0	0	0	0	0	0	0	0	0	0	0	0	0	0	0	0	0	0	0	0	0
ENSDARG00000110373	52.1739	Gm25713	ENSMUSG00000089250					30	0	0	0	0	1.13591			0	0	0	0	0	0	0	0	0	0	0	0	0	0	0	0	0	0	0	0	0	0	0	0	0	0	0	0	0	0	0	0	0	0
ENSDARG00000110373	52.1739	Gm23117	ENSMUSG00000089107					30	0	0	0	0	1.13591			0	0	0	0	0	0	0	0	0	0	0	0	0	0	0	0	0	0	0	0	0	0	0	0	0	0	0	0	0	0	0	0	0	0
ENSDARG00000110373	52.1739	Gm22165	ENSMUSG00000089039					30	0	0	0	0	1.13591			0	0	0	0	0	0	0	0	0	0	0	0	0	0	0	0	0	0	0	0	0	0	0	0	0	0	0	0	0	0	0	0	0	0
ENSDARG00000110373	52.1739	Gm26011	ENSMUSG00000077598					30	0	0	0	0	1.13591			0	0	0	0	0	0	0	0	0	0	0	0	0	0	0	0	0	0	0	0	0	0	0	0	0	0	0	0	0	0	0	0	0	0
ENSDARG00000110373	52.1739	Gm26360	ENSMUSG00000089497					30	0	0	0	0	1.13591			0	0	0	0	0	0	0	0	0	0	0	0	0	0	0	0	0	0	0	0	0	0	0	0	0	0	0	0	0	0	0	0	0	0
ENSDARG00000110373	52.1739	Gm23856	ENSMUSG00000089005					30	0	0	0	0	1.13591			0	0	0	0	0	0	0	0	0	0	0	0	0	0	0	0	0	0	0	0	0	0	0	0	0	0	0	0	0	0	0	0	0	0
ENSDARG00000116826											0	0	1.13591			0	0	0	0	0	0	0	0	0	0	0	0	0	0	0	0	0	0	0	0	0	0	0	0	0	0	0	0	0	0	0	0	0	0
ENSDARG00000080902											0	0	1.13591			0	0	0	0	0	0	0	0	0	0	0	0	0	0	0	0	0	0	0	0	0	0	0	0	0	0	0	0	0	0	0	0	0	0
ENSDARG00000109780	43.6242	Gm25440	ENSMUSG00000088904					1	1	1	0	0	1.13591			0	0	0	0	0	0	0	0	0	0	0	0	0	0	0	0	0	0	0	0	0	0	0	0	0	0	0	0	0	0	0	0	0	0
ENSDARG00000100479											14.706	-1.65694	0.432976	5.50604e-06	3.72032e-05	5.57886	6.87027	2.06105	3.61248	9.57041	43.9994	21.52	12.3274	6.94067	19.7559	0	0	5.40755	19.0011	2.3849	9.28515	17.6434	10.5685	26.6988	22.5547	38.5131	43.1455	10.02	32.4929	4.02037	3.60741	4.58101	7.31687	2.77368	5.64688	12.6082	17.0334	14.9152	33.5552
ENSDARG00000110062											0.0143129	-0.0281544	0.910314	0.868342		0	0	0.515263	0	0	0	0	0	0	0	0	0	0	0	0	0	0	0	0	0	0	0	0	0	0	0	0	0	0	0	0	0	0	0
ENSDARG00000116390											0	0	1.13591			0	0	0	0	0	0	0	0	0	0	0	0	0	0	0	0	0	0	0	0	0	0	0	0	0	0	0	0	0	0	0	0	0	0
ENSDARG00000110989											0	0	1.13591			0	0	0	0	0	0	0	0	0	0	0	0	0	0	0	0	0	0	0	0	0	0	0	0	0	0	0	0	0	0	0	0	0	0
ENSDARG00000098143											0.183384	-0.0778976	0.922156	0.649593		0	0.381682	0	0	0	0	5.38	0	0	0	0	0	0	0	0	0	0.84016	0	0	0	0	0	0	0	0	0	0	0	0	0	0	0	0	0
ENSDARG00000104064											5.12354	2.37929	0.772113	4.00666e-05	0.000218752	12.7986	7.63363	19.0647	0.516069	9.57041	10.9999	0	0	13.8813	0	10.4274	0	0.772507	0	4.76979	0	0	0	2.54274	2.25547	1.0135	0.980579	0.910908	2.70774	10.0509	8.2455	11.707	19.0239	11.7881	14.1172	1.91034	0.347621	2.67708	1.02458
ENSDARG00000110696											0.00711517	0	0.90851	1		0	0	0	0	0	0	0	0	0	0	0	0	0	0	0	0	0	0	0	0	0	0	0	0	0	0	0	0	0	0	0	0	0	0.256146
ENSDARG00000114172											2.4738	-0.135987	0.567718	0.629112	0.733158	0.656337	0	0	0	0	0	0	0	0	0	0	0	0	0	0	0	0	0	10.171	13.5328	0	6.86405	8.19817	8.80016	0	0.515344	0.509002	1.46337	2.08026	0	1.1462	1.04286	2.67708	11.5266
ENSDARG00000103143											4.45452	-0.229873	0.344568	0.347212	0.477052	1.96901	1.90841	7.21368	1.54821	0	0	10.76	12.3274	13.8813	13.1706	10.4274	0	12.3601	7.91713	7.94965	10.2137	4.2008	0	1.90706	0.751825	1.0135	1.96116	0.910908	1.35387	2.01019	2.06137	3.56301	4.39012	2.77368	2.82344	4.96687	5.56194	4.97172	1.53688
ENSDARG00000103229											4.11134	2.30144	0.630491	7.3703e-06	4.83048e-05	8.53238	6.10691	10.3053	4.12855	0	5.49993	5.38	0	6.94067	6.58529	0	8.25786	0	3.95856	0	0	0.84016	0.960777	5.72117	3.75912	1.0135	5.88347	2.73272	2.03081	4.02037	0.515344	7.12602	9.51193	9.01447	14.8231	1.1462	1.39049	2.29464	2.04917
ENSDARG00000104211											0.225543	-0.0732689	0.888359	0.701327		0	0	0	0	0	0	5.38	0	0	0	0	0	0	0	0	0	0	0	0.635685	0	0	0	0	0.676935	0	0	0	0.731687	0	0	0	0.695243	0	0
ENSDARG00000103998											0.535493	-0.208973	0.740374	0.456073		0.328168	0.381682	0	0.516069	0	0	0	0	13.8813	0	0	0	0	0	0	0	0	0	0.635685	0	0	0.980579	0	0.676935	0	0	0.509002	0	0	0	0.382067	0.347621	0.38244	0.256146
ENSDARG00000100061											9.79659	2.80965	0.75578	3.5721e-06	2.5142e-05	19.6901	4.96186	55.6484	0.516069	4.78521	5.49993	5.38	6.16368	6.94067	6.58529	10.4274	8.25786	0	0	0	0	0.84016	0.960777	15.8921	8.27007	4.05401	11.7669	1.82182	15.5695	13.5688	11.3376	21.8871	25.609	24.9631	25.411	3.05654	2.78097	2.29464	4.35449
ENSDARG00000116510											0.286012	-0.137018	0.843803	0.552019		0	0	0	0	0	0	5.38	0	0	0	0	0	0	0	0	0	0	0	0.635685	0.751825	1.0135	0	0.910908	1.35387	0	0	0	0	0	0	0	0	0	0
ENSDARG00000104412											23.7343	0.319685	0.347219	0.19694	0.309612	29.5352	18.3207	46.3737	15.9981	19.1408	21.9997	26.9	0	6.94067	6.58529	10.4274	66.0629	7.72507	35.6271	0.794965	21.3558	32.7662	16.3332	40.6839	27.8175	12.162	29.4174	13.6636	39.9392	29.1477	24.7365	24.4321	22.6823	33.2842	31.7637	17.193	21.2049	21.0342	11.5266
ENSDARG00000100632											0.819767	-0.117042	0.627076	0.676366		0	0	0	0	9.57041	0	0	0	0	0	0	0	0	0	0	0	0	0	1.27137	0.751825	0	1.96116	0	1.35387	1.00509	0.515344	0.509002	2.19506	2.08026	0	0.764134	1.04286	2.67708	0
ENSDARG00000101475											0	0	1.13591			0	0	0	0	0	0	0	0	0	0	0	0	0	0	0	0	0	0	0	0	0	0	0	0	0	0	0	0	0	0	0	0	0	0
ENSDARG00000110031											0.211893	-0.0667414	0.918573	0.69621		0	0	0	0	0	0	0	0	0	6.58529	0	0	0	0	0	0	0	0	0	0	0	0	0	0	0	0	0	0	0	0	0	1.04286	0	0
ENSDARG00000100793											4.28001	0.375236	0.357002	0.137894	0.233935	10.1732	12.5955	3.60684	5.67675	0	0	5.38	18.491	0	0	0	0	0.772507	3.95856	0	0	5.88112	5.76466	3.81411	2.25547	2.02701	3.92232	0.910908	3.38468	6.5331	6.69947	7.63502	7.31687	8.32105	9.17619	4.58481	3.47621	4.97172	1.28073
ENSDARG00000102008											1.96852	1.10116	0.747295	0.00979791	0.0265857	3.28168	3.81682	6.69842	2.58034	0	10.9999	0	0	6.94067	0	0	0	0	0	0.794965	0	0.84016	0	0	2.25547	1.0135	2.94174	0.910908	0.676935	0.502546	3.09206	5.09002	4.39012	6.9342	0.70586	0.382067	1.04286	2.29464	1.02458
ENSDARG00000111875											0.0390411	-0.0672254	0.918717	0.694152		0.328168	0	0	0	0	0	0	0	0	0	0	0	0	0	0	0	0	0	0	0	0	0	0	0	0	0	0	0	0	0	0.382067	0.695243	0	0
ENSDARG00000113581											0	0	1.13591			0	0	0	0	0	0	0	0	0	0	0	0	0	0	0	0	0	0	0	0	0	0	0	0	0	0	0	0	0	0	0	0	0	0
ENSDARG00000111217											0	0	1.13591			0	0	0	0	0	0	0	0	0	0	0	0	0	0	0	0	0	0	0	0	0	0	0	0	0	0	0	0	0	0	0	0	0	0
ENSDARG00000116396	66.6667	Gm26360	ENSMUSG00000089497					24	0	1	0	0	1.13591			0	0	0	0	0	0	0	0	0	0	0	0	0	0	0	0	0	0	0	0	0	0	0	0	0	0	0	0	0	0	0	0	0	0
ENSDARG00000116396	66.6667	Gm26011	ENSMUSG00000077598					24	0	0	0	0	1.13591			0	0	0	0	0	0	0	0	0	0	0	0	0	0	0	0	0	0	0	0	0	0	0	0	0	0	0	0	0	0	0	0	0	0
ENSDARG00000116396	66.6667	Gm23856	ENSMUSG00000089005					24	0	0	0	0	1.13591			0	0	0	0	0	0	0	0	0	0	0	0	0	0	0	0	0	0	0	0	0	0	0	0	0	0	0	0	0	0	0	0	0	0
ENSDARG00000116396	66.6667	Gm22165	ENSMUSG00000089039					24	0	0	0	0	1.13591			0	0	0	0	0	0	0	0	0	0	0	0	0	0	0	0	0	0	0	0	0	0	0	0	0	0	0	0	0	0	0	0	0	0
ENSDARG00000116396	66.6667	Gm23117	ENSMUSG00000089107					24	0	0	0	0	1.13591			0	0	0	0	0	0	0	0	0	0	0	0	0	0	0	0	0	0	0	0	0	0	0	0	0	0	0	0	0	0	0	0	0	0
ENSDARG00000116396	66.6667	Gm25713	ENSMUSG00000089250					24	0	0	0	0	1.13591			0	0	0	0	0	0	0	0	0	0	0	0	0	0	0	0	0	0	0	0	0	0	0	0	0	0	0	0	0	0	0	0	0	0
ENSDARG00000116396	61.7647	Gm23856	ENSMUSG00000089005					24	0	0	0	0	1.13591			0	0	0	0	0	0	0	0	0	0	0	0	0	0	0	0	0	0	0	0	0	0	0	0	0	0	0	0	0	0	0	0	0	0
ENSDARG00000116396	61.7647	Gm22165	ENSMUSG00000089039					24	0	0	0	0	1.13591			0	0	0	0	0	0	0	0	0	0	0	0	0	0	0	0	0	0	0	0	0	0	0	0	0	0	0	0	0	0	0	0	0	0
ENSDARG00000116396	61.7647	Gm26360	ENSMUSG00000089497					24	0	0	0	0	1.13591			0	0	0	0	0	0	0	0	0	0	0	0	0	0	0	0	0	0	0	0	0	0	0	0	0	0	0	0	0	0	0	0	0	0
ENSDARG00000116396	61.7647	Gm26011	ENSMUSG00000077598					24	0	0	0	0	1.13591			0	0	0	0	0	0	0	0	0	0	0	0	0	0	0	0	0	0	0	0	0	0	0	0	0	0	0	0	0	0	0	0	0	0
ENSDARG00000116396	61.7647	Gm23117	ENSMUSG00000089107					24	0	0	0	0	1.13591			0	0	0	0	0	0	0	0	0	0	0	0	0	0	0	0	0	0	0	0	0	0	0	0	0	0	0	0	0	0	0	0	0	0
ENSDARG00000116396	61.7647	Gm25713	ENSMUSG00000089250					24	0	0	0	0	1.13591			0	0	0	0	0	0	0	0	0	0	0	0	0	0	0	0	0	0	0	0	0	0	0	0	0	0	0	0	0	0	0	0	0	0
ENSDARG00000116396	60.7843	Gm22165	ENSMUSG00000089039					24	0	0	0	0	1.13591			0	0	0	0	0	0	0	0	0	0	0	0	0	0	0	0	0	0	0	0	0	0	0	0	0	0	0	0	0	0	0	0	0	0
ENSDARG00000116396	60.7843	Gm23117	ENSMUSG00000089107					24	0	0	0	0	1.13591			0	0	0	0	0	0	0	0	0	0	0	0	0	0	0	0	0	0	0	0	0	0	0	0	0	0	0	0	0	0	0	0	0	0
ENSDARG00000116396	60.7843	Gm26360	ENSMUSG00000089497					24	0	0	0	0	1.13591			0	0	0	0	0	0	0	0	0	0	0	0	0	0	0	0	0	0	0	0	0	0	0	0	0	0	0	0	0	0	0	0	0	0
ENSDARG00000116396	60.7843	Gm23856	ENSMUSG00000089005					24	0	0	0	0	1.13591			0	0	0	0	0	0	0	0	0	0	0	0	0	0	0	0	0	0	0	0	0	0	0	0	0	0	0	0	0	0	0	0	0	0
ENSDARG00000116396	60.7843	Gm26011	ENSMUSG00000077598					24	0	0	0	0	1.13591			0	0	0	0	0	0	0	0	0	0	0	0	0	0	0	0	0	0	0	0	0	0	0	0	0	0	0	0	0	0	0	0	0	0
ENSDARG00000116396	60.7843	Gm25713	ENSMUSG00000089250					24	0	0	0	0	1.13591			0	0	0	0	0	0	0	0	0	0	0	0	0	0	0	0	0	0	0	0	0	0	0	0	0	0	0	0	0	0	0	0	0	0
ENSDARG00000116396	58.8235	Gm25713	ENSMUSG00000089250					24	0	0	0	0	1.13591			0	0	0	0	0	0	0	0	0	0	0	0	0	0	0	0	0	0	0	0	0	0	0	0	0	0	0	0	0	0	0	0	0	0
ENSDARG00000116396	58.8235	Gm23856	ENSMUSG00000089005					24	0	0	0	0	1.13591			0	0	0	0	0	0	0	0	0	0	0	0	0	0	0	0	0	0	0	0	0	0	0	0	0	0	0	0	0	0	0	0	0	0
ENSDARG00000116396	58.8235	Gm23117	ENSMUSG00000089107					24	0	0	0	0	1.13591			0	0	0	0	0	0	0	0	0	0	0	0	0	0	0	0	0	0	0	0	0	0	0	0	0	0	0	0	0	0	0	0	0	0
ENSDARG00000116396	58.8235	Gm26011	ENSMUSG00000077598					24	0	0	0	0	1.13591			0	0	0	0	0	0	0	0	0	0	0	0	0	0	0	0	0	0	0	0	0	0	0	0	0	0	0	0	0	0	0	0	0	0
ENSDARG00000116396	58.8235	Gm22165	ENSMUSG00000089039					24	0	0	0	0	1.13591			0	0	0	0	0	0	0	0	0	0	0	0	0	0	0	0	0	0	0	0	0	0	0	0	0	0	0	0	0	0	0	0	0	0
ENSDARG00000116396	58.8235	Gm26360	ENSMUSG00000089497					24	0	0	0	0	1.13591			0	0	0	0	0	0	0	0	0	0	0	0	0	0	0	0	0	0	0	0	0	0	0	0	0	0	0	0	0	0	0	0	0	0
ENSDARG00000111322											0	0	1.13591			0	0	0	0	0	0	0	0	0	0	0	0	0	0	0	0	0	0	0	0	0	0	0	0	0	0	0	0	0	0	0	0	0	0
ENSDARG00000112824											0	0	1.13591			0	0	0	0	0	0	0	0	0	0	0	0	0	0	0	0	0	0	0	0	0	0	0	0	0	0	0	0	0	0	0	0	0	0
ENSDARG00000114517											0	0	1.13591			0	0	0	0	0	0	0	0	0	0	0	0	0	0	0	0	0	0	0	0	0	0	0	0	0	0	0	0	0	0	0	0	0	0
ENSDARG00000110846											0	0	1.13591			0	0	0	0	0	0	0	0	0	0	0	0	0	0	0	0	0	0	0	0	0	0	0	0	0	0	0	0	0	0	0	0	0	0
ENSDARG00000114778											0	0	1.13591			0	0	0	0	0	0	0	0	0	0	0	0	0	0	0	0	0	0	0	0	0	0	0	0	0	0	0	0	0	0	0	0	0	0
ENSDARG00000109305											0	0	1.13591			0	0	0	0	0	0	0	0	0	0	0	0	0	0	0	0	0	0	0	0	0	0	0	0	0	0	0	0	0	0	0	0	0	0
ENSDARG00000114244											0	0	1.13591			0	0	0	0	0	0	0	0	0	0	0	0	0	0	0	0	0	0	0	0	0	0	0	0	0	0	0	0	0	0	0	0	0	0
ENSDARG00000111750											0	0	1.13591			0	0	0	0	0	0	0	0	0	0	0	0	0	0	0	0	0	0	0	0	0	0	0	0	0	0	0	0	0	0	0	0	0	0
ENSDARG00000110138											0	0	1.13591			0	0	0	0	0	0	0	0	0	0	0	0	0	0	0	0	0	0	0	0	0	0	0	0	0	0	0	0	0	0	0	0	0	0
ENSDARG00000113937											0	0	1.13591			0	0	0	0	0	0	0	0	0	0	0	0	0	0	0	0	0	0	0	0	0	0	0	0	0	0	0	0	0	0	0	0	0	0
ENSDARG00000116916											0	0	1.13591			0	0	0	0	0	0	0	0	0	0	0	0	0	0	0	0	0	0	0	0	0	0	0	0	0	0	0	0	0	0	0	0	0	0
ENSDARG00000113483											0	0	1.13591			0	0	0	0	0	0	0	0	0	0	0	0	0	0	0	0	0	0	0	0	0	0	0	0	0	0	0	0	0	0	0	0	0	0
ENSDARG00000110847											0	0	1.13591			0	0	0	0	0	0	0	0	0	0	0	0	0	0	0	0	0	0	0	0	0	0	0	0	0	0	0	0	0	0	0	0	0	0
ENSDARG00000113058											0	0	1.13591			0	0	0	0	0	0	0	0	0	0	0	0	0	0	0	0	0	0	0	0	0	0	0	0	0	0	0	0	0	0	0	0	0	0
ENSDARG00000111830											0	0	1.13591			0	0	0	0	0	0	0	0	0	0	0	0	0	0	0	0	0	0	0	0	0	0	0	0	0	0	0	0	0	0	0	0	0	0
ENSDARG00000116472											0	0	1.13591			0	0	0	0	0	0	0	0	0	0	0	0	0	0	0	0	0	0	0	0	0	0	0	0	0	0	0	0	0	0	0	0	0	0
ENSDARG00000110566											0	0	1.13591			0	0	0	0	0	0	0	0	0	0	0	0	0	0	0	0	0	0	0	0	0	0	0	0	0	0	0	0	0	0	0	0	0	0
ENSDARG00000113950											0	0	1.13591			0	0	0	0	0	0	0	0	0	0	0	0	0	0	0	0	0	0	0	0	0	0	0	0	0	0	0	0	0	0	0	0	0	0
ENSDARG00000117208											0	0	1.13591			0	0	0	0	0	0	0	0	0	0	0	0	0	0	0	0	0	0	0	0	0	0	0	0	0	0	0	0	0	0	0	0	0	0
ENSDARG00000114925											0	0	1.13591			0	0	0	0	0	0	0	0	0	0	0	0	0	0	0	0	0	0	0	0	0	0	0	0	0	0	0	0	0	0	0	0	0	0
ENSDARG00000075731											0.613011	0.494142	0.668749	0.137481		0.984505	1.14504	2.06105	2.58034	0	0	0	0	0	0	0	0	0	0	0	0	0.84016	0	0	1.50365	0	0	0	0	1.00509	1.54603	2.03601	1.46337	0.69342	1.41172	0	0.347621	1.52976	0.512292
ENSDARG00000091746											3.60724	0.0604544	0.383847	0.810562	0.872768	2.29718	3.43513	5.15263	1.54821	0	5.49993	5.38	6.16368	13.8813	0	10.4274	0	0	4.75028	0	3.71406	3.36064	0.960777	5.08548	6.0146	3.04051	5.88347	0.910908	4.06161	0.502546	2.57672	3.05401	0.731687	3.4671	5.64688	3.05654	3.12859	2.67708	2.56146
ENSDARG00000095293											1.87703	1.2264	0.634478	0.00284179	0.00924298	3.60985	4.1985	5.66789	2.06427	4.78521	0	0	0	0	0	0	0	0.772507	3.95856	0.794965	0.928515	0.84016	0.960777	1.90706	0.751825	0	0	0.910908	2.03081	0.502546	4.63809	4.07201	5.8535	5.54736	4.94102	1.91034	1.04286	1.9122	0.512292
ENSDARG00000073915											2.14131	-2.26388	1.42828	0.000878505	0.00333669	0.328168	0.763363	0	0	0	0	10.76	0	0	0	0	8.25786	0	0	0	0	0	0	5.08548	3.75912	0	7.84463	6.37635	6.76935	0	0	0	0	0	0	4.96687	6.25719	3.44196	3.84219
ENSDARG00000107177											0.468077	-0.0622566	0.660653	0.820133		0	0.381682	0	0	4.78521	0	0	0	0	0	0	0	0	0	0.794965	0	0	0	0.635685	0.751825	0	1.96116	0.910908	0	0	0	2.03601	2.19506	0	0	0	0.695243	0.38244	0.768439
ENSDARG00000089814											1.7792	1.98522	0.791104	0.000269139	0.00118869	2.95352	6.87027	4.63737	6.19282	4.78521	0	0	0	0	0	0	0	0	0	0.794965	0	0	0	0.635685	1.50365	2.02701	0.980579	0.910908	1.35387	5.02546	5.15344	0	7.31687	0.69342	7.0586	1.1462	0.695243	1.14732	0.512292
ENSDARG00000096499											0.16068	-0.0334729	0.892781	0.854006		0	0	0	0	0	0	0	0	0	0	0	0	0	0	0	0	0	0	0	0	3.04051	0.980579	0	0	0	0	0	0	0.69342	0	0	0	0	0.768439
ENSDARG00000088245											2.79504	-2.71487	1.28145	0.000200479	0.000917114	0.328168	0.381682	0.515263	0.516069	0	16.4998	5.38	18.491	6.94067	0	0	0	0	0	0	0.928515	0	0	4.4498	3.0073	3.04051	3.92232	0.910908	4.73855	0	0	0	0	0	0	5.73101	7.99529	8.03124	4.09834
ENSDARG00000109802											0.231901	-0.0518324	0.734018	0.841455		0	0.763363	0.515263	0	0	0	0	0	0	0	0	0	0	0	0.794965	0	0	0	0	0.751825	0	0.980579	0	0.676935	0	0	0	0	0.69342	0	0.382067	0	0	1.53688
ENSDARG00000096458											0.0364176	-0.0281544	0.910314	0.868342		0	0	0	0.516069	0	0	0	0	0	0	0	0	0	0	0.794965	0	0	0	0	0	0	0	0	0	0	0	0	0	0	0	0	0	0	0
ENSDARG00000096437											0.0465075	0	0.90851	1		0	0.763363	0	0	0	0	0	0	0	0	0	0	0	0	0	0	0	0	0	0	0	0	0.910908	0	0	0	0	0	0	0	0	0	0	0
ENSDARG00000089304											0.437137	-0.102032	0.579686	0.715262		0.656337	0.381682	1.54579	0.516069	0	0	0	0	0	0	0	0	0	0	0.794965	0	0.84016	0	0.635685	0	0	0	0.910908	0.676935	0.502546	0	0.509002	0.731687	0.69342	0	1.1462	3.12859	0	0.512292
ENSDARG00000095997											8.79108	0.332524	0.328879	0.167976	0.273218	11.1577	16.794	8.75947	7.22496	0	0	16.14	0	6.94067	19.7559	0	24.7736	6.18006	9.50055	15.8993	13.9277	10.9221	0	6.99254	11.2774	2.02701	6.86405	4.55454	9.47709	9.54838	9.27619	10.18	13.1704	5.54736	18.3524	7.25928	7.30005	7.26636	6.6598
ENSDARG00000095596											0.25633	0.019901	0.806943	0.931139		2.29718	2.29009	0	1.54821	0	0	0	0	0	0	0	0	0	0	0	0	0.84016	0	0	0	0	0	0	0	0.502546	0	1.018	0.731687	0	0	0	0	0	0
ENSDARG00000094484											0.659438	-0.0800144	0.55347	0.773139		0	0.763363	0.515263	0.516069	0	0	0	0	0	0	0	0	0.772507	0	0	0	0.84016	0	1.90706	5.26277	1.0135	1.96116	1.82182	0.676935	0.502546	0.515344	0	0.731687	0.69342	0	0	1.04286	0.76488	1.28073
ENSDARG00000094308											0.621708	-0.0150292	0.63838	0.956323		0	0.381682	0.515263	0.516069	0	0	0	0	0	0	0	0	0	0	0	0	0	0	4.4498	5.26277	2.02701	0	3.64363	0.676935	0.502546	0	0	0.731687	0	0	0.382067	0	0.38244	0
ENSDARG00000096186											5.09411	-0.51539	0.463843	0.0800219	0.151288	4.59436	5.72522	2.06105	4.64462	0	5.49993	5.38	0	27.7627	0	0	8.25786	8.49758	15.0425	3.17986	4.64257	20.1638	0.960777	1.90706	0.751825	3.04051	0.980579	0.910908	2.70774	5.02546	4.12275	5.09002	3.65843	4.85394	4.23516	8.02341	8.69054	9.17856	1.79302
ENSDARG00000088378											0.228247	-0.167469	0.724836	0.5435		0.328168	0.763363	0	0.516069	0	0	0	0	0	0	0	0	0.772507	0	0.794965	0	0.84016	0	0	0	0	0.980579	0	1.35387	0	0	0	0	0	0	0	0	0	0.512292
ENSDARG00000086449											1.35655	0.510473	0.67394	0.128238	0.220409	3.93802	1.52673	0	0.516069	0	0	5.38	0	0	0	0	0	0	0	0	0	0	0.960777	0	0	0	2.94174	7.28726	1.35387	2.01019	2.06137	3.56301	3.65843	4.16052	2.82344	1.1462	0.347621	0.76488	1.53688
ENSDARG00000096011											5.07519	-0.272244	0.343458	0.266852	0.390792	4.92253	5.34354	3.60684	6.19282	4.78521	0	21.52	6.16368	6.94067	0	0	0	11.5876	10.2923	0	9.28515	5.88112	7.68622	2.54274	3.0073	3.04051	1.96116	3.64363	2.70774	2.51273	4.63809	4.58101	6.58518	5.54736	6.35274	7.25928	9.38578	7.26636	4.35449
ENSDARG00000095521											1.18765	-0.651752	0.790602	0.0766596	0.146171	1.31267	2.29009	0.515263	0.516069	0	0	0	0	0	0	0	0	1.54501	1.58343	1.58993	1.85703	0.84016	0	5.08548	3.75912	3.04051	1.96116	0.910908	0.676935	1.50764	1.03069	2.54501	0.731687	0	0	0.764134	1.04286	3.8244	0.512292
ENSDARG00000082253	39.8773	Gm25440	ENSMUSG00000088904					1	1	1	0	0	1.13591			0	0	0	0	0	0	0	0	0	0	0	0	0	0	0	0	0	0	0	0	0	0	0	0	0	0	0	0	0	0	0	0	0	0
ENSDARG00000112409											0	0	1.13591			0	0	0	0	0	0	0	0	0	0	0	0	0	0	0	0	0	0	0	0	0	0	0	0	0	0	0	0	0	0	0	0	0	0
ENSDARG00000104584											1.18304	-0.0988779	0.509662	0.719089	0.805175	0	0.763363	0	0.516069	0	0	0	0	0	0	0	0	0	0.791713	0	0	0.84016	0	3.17843	4.51095	3.04051	2.94174	2.73272	4.06161	1.00509	1.54603	0.509002	2.19506	0	0.70586	1.91034	0.347621	0.76488	4.35449
ENSDARG00000090366											1.41595	0.0585004	0.542748	0.832233	0.888156	2.62535	0.381682	0	3.09641	0	0	0	0	0	0	0	16.5157	0	0	2.3849	4.64257	0	0	0	0	1.0135	0.980579	0.910908	0.676935	2.01019	3.60741	3.05401	2.19506	0	2.11758	1.52827	0.695243	1.52976	0.256146
ENSDARG00000076252											2.94319	-0.964695	0.972801	0.0266409	0.06126	0	0.763363	0	0.516069	0	0	5.38	0	0	0	0	0	1.54501	2.37514	0	1.85703	1.68032	0	7.62823	14.2847	8.10803	0	20.04	7.44629	1.00509	0.515344	0.509002	0	0	0	0.382067	1.73811	0	10.7581
ENSDARG00000096188											0.700152	-0.113067	0.615756	0.686814		0	0	0	0.516069	0	0	0	0	0	0	0	0	0	0.791713	0	0	0	0	2.54274	4.51095	5.06752	1.96116	0.910908	2.70774	0	0	0.509002	0	0	0.70586	0	0.695243	0	1.02458
ENSDARG00000096005											0.165563	0.0165001	0.80121	0.943508		0	0.381682	1.03053	0	0	0	0	0	0	0	0	0	0	0	0	0	0	0	0	0	0	0	0	0	0	1.03069	0	0.731687	0	0.70586	0.382067	0.695243	0	0
ENSDARG00000091013											1.66456	-0.30987	0.569793	0.298985	0.42621	5.25069	1.52673	0	1.54821	9.57041	0	5.38	0	0	0	0	0	0	4.75028	0	3.71406	3.36064	0	0.635685	1.50365	0	0	0	1.35387	3.01528	0.515344	0.509002	2.92675	2.77368	0.70586	1.91034	3.47621	3.8244	0.768439
ENSDARG00000103872											0	0	1.13591			0	0	0	0	0	0	0	0	0	0	0	0	0	0	0	0	0	0	0	0	0	0	0	0	0	0	0	0	0	0	0	0	0	0
ENSDARG00000087293											5.93646	-0.218011	0.647767	0.453862	0.582106	0.656337	1.14504	1.54579	0.516069	0	0	0	0	0	0	0	0	0	18.2094	0	0	11.7622	0	52.7619	30.073	21.2836	15.6893	16.3963	16.2464	0.502546	0.515344	0	0	0	2.11758	0	0	0.76488	4.35449
ENSDARG00000090461											1.10324	0.157384	0.448303	0.557897	0.675004	1.64084	1.14504	1.54579	1.03214	0	0	0	0	6.94067	0	0	0	2.31752	2.37514	2.3849	0.928515	1.68032	0.960777	2.54274	0	0	0	0	0.676935	1.00509	1.03069	0.509002	1.46337	2.77368	0.70586	0.764134	1.04286	1.52976	0.512292
ENSDARG00000117785											0	0	1.13591			0	0	0	0	0	0	0	0	0	0	0	0	0	0	0	0	0	0	0	0	0	0	0	0	0	0	0	0	0	0	0	0	0	0
ENSDARG00000095989											0.0338034	-0.0628741	0.917447	0.712762		0	0	0	0	0	0	0	0	0	0	0	0	0	0	0	0	0	0.960777	0	0	0	0	0	0	0	0	0	0	0	0	0	0	0	0.256146
ENSDARG00000109604											1.51376	0.00983319	0.575888	0.971624	0.98197	0	0	0.515263	0.516069	0	0	10.76	12.3274	0	0	0	0	3.86253	0	0	0	0	0	1.27137	3.0073	0	2.94174	0.910908	0	0	0	0	0.731687	0.69342	7.76446	1.91034	1.73811	1.9122	1.02458
ENSDARG00000098177											9.88708	-0.0677851	0.367251	0.784672	0.853927	2.95352	2.29009	9.79	3.09641	14.3556	0	5.38	0	0	0	10.4274	8.25786	0.772507	0.791713	0.794965	0	7.56144	10.5685	40.6839	27.8175	10.135	33.3397	11.8418	35.2006	6.03056	3.09206	2.54501	3.65843	2.77368	5.64688	7.64134	3.82384	4.58928	8.96512
ENSDARG00000110665	42.1053	Gm25440	ENSMUSG00000088904					1	1	1	0	0	1.13591			0	0	0	0	0	0	0	0	0	0	0	0	0	0	0	0	0	0	0	0	0	0	0	0	0	0	0	0	0	0	0	0	0	0
ENSDARG00000100840	66.4336	Gm26505	ENSMUSG00000093660					9	0	1	0	0	1.13591			0	0	0	0	0	0	0	0	0	0	0	0	0	0	0	0	0	0	0	0	0	0	0	0	0	0	0	0	0	0	0	0	0	0
ENSDARG00000100840	66.4336	Gm25704	ENSMUSG00000065050					9	0	0	0	0	1.13591			0	0	0	0	0	0	0	0	0	0	0	0	0	0	0	0	0	0	0	0	0	0	0	0	0	0	0	0	0	0	0	0	0	0
ENSDARG00000100840	66.4336	Gm25012	ENSMUSG00000089021					9	0	0	0	0	1.13591			0	0	0	0	0	0	0	0	0	0	0	0	0	0	0	0	0	0	0	0	0	0	0	0	0	0	0	0	0	0	0	0	0	0
ENSDARG00000100840	65.035	Gm25704	ENSMUSG00000065050					9	0	0	0	0	1.13591			0	0	0	0	0	0	0	0	0	0	0	0	0	0	0	0	0	0	0	0	0	0	0	0	0	0	0	0	0	0	0	0	0	0
ENSDARG00000100840	65.035	Gm26505	ENSMUSG00000093660					9	0	0	0	0	1.13591			0	0	0	0	0	0	0	0	0	0	0	0	0	0	0	0	0	0	0	0	0	0	0	0	0	0	0	0	0	0	0	0	0	0
ENSDARG00000100840	65.035	Gm25012	ENSMUSG00000089021					9	0	0	0	0	1.13591			0	0	0	0	0	0	0	0	0	0	0	0	0	0	0	0	0	0	0	0	0	0	0	0	0	0	0	0	0	0	0	0	0	0
ENSDARG00000100840	52.4476	Gm26505	ENSMUSG00000093660					9	0	0	0	0	1.13591			0	0	0	0	0	0	0	0	0	0	0	0	0	0	0	0	0	0	0	0	0	0	0	0	0	0	0	0	0	0	0	0	0	0
ENSDARG00000100840	52.4476	Gm25012	ENSMUSG00000089021					9	0	0	0	0	1.13591			0	0	0	0	0	0	0	0	0	0	0	0	0	0	0	0	0	0	0	0	0	0	0	0	0	0	0	0	0	0	0	0	0	0
ENSDARG00000100840	52.4476	Gm25704	ENSMUSG00000065050					9	0	0	0	0	1.13591			0	0	0	0	0	0	0	0	0	0	0	0	0	0	0	0	0	0	0	0	0	0	0	0	0	0	0	0	0	0	0	0	0	0
ENSDARG00000110101	66.6667	Gm25713	ENSMUSG00000089250					24	0	1	0	0	1.13591			0	0	0	0	0	0	0	0	0	0	0	0	0	0	0	0	0	0	0	0	0	0	0	0	0	0	0	0	0	0	0	0	0	0
ENSDARG00000110101	66.6667	Gm22165	ENSMUSG00000089039					24	0	0	0	0	1.13591			0	0	0	0	0	0	0	0	0	0	0	0	0	0	0	0	0	0	0	0	0	0	0	0	0	0	0	0	0	0	0	0	0	0
ENSDARG00000110101	66.6667	Gm26360	ENSMUSG00000089497					24	0	0	0	0	1.13591			0	0	0	0	0	0	0	0	0	0	0	0	0	0	0	0	0	0	0	0	0	0	0	0	0	0	0	0	0	0	0	0	0	0
ENSDARG00000110101	66.6667	Gm23856	ENSMUSG00000089005					24	0	0	0	0	1.13591			0	0	0	0	0	0	0	0	0	0	0	0	0	0	0	0	0	0	0	0	0	0	0	0	0	0	0	0	0	0	0	0	0	0
ENSDARG00000110101	66.6667	Gm23117	ENSMUSG00000089107					24	0	0	0	0	1.13591			0	0	0	0	0	0	0	0	0	0	0	0	0	0	0	0	0	0	0	0	0	0	0	0	0	0	0	0	0	0	0	0	0	0
ENSDARG00000110101	66.6667	Gm26011	ENSMUSG00000077598					24	0	0	0	0	1.13591			0	0	0	0	0	0	0	0	0	0	0	0	0	0	0	0	0	0	0	0	0	0	0	0	0	0	0	0	0	0	0	0	0	0
ENSDARG00000110101	61.7647	Gm23856	ENSMUSG00000089005					24	0	0	0	0	1.13591			0	0	0	0	0	0	0	0	0	0	0	0	0	0	0	0	0	0	0	0	0	0	0	0	0	0	0	0	0	0	0	0	0	0
ENSDARG00000110101	61.7647	Gm26360	ENSMUSG00000089497					24	0	0	0	0	1.13591			0	0	0	0	0	0	0	0	0	0	0	0	0	0	0	0	0	0	0	0	0	0	0	0	0	0	0	0	0	0	0	0	0	0
ENSDARG00000110101	61.7647	Gm25713	ENSMUSG00000089250					24	0	0	0	0	1.13591			0	0	0	0	0	0	0	0	0	0	0	0	0	0	0	0	0	0	0	0	0	0	0	0	0	0	0	0	0	0	0	0	0	0
ENSDARG00000110101	61.7647	Gm26011	ENSMUSG00000077598					24	0	0	0	0	1.13591			0	0	0	0	0	0	0	0	0	0	0	0	0	0	0	0	0	0	0	0	0	0	0	0	0	0	0	0	0	0	0	0	0	0
ENSDARG00000110101	61.7647	Gm23117	ENSMUSG00000089107					24	0	0	0	0	1.13591			0	0	0	0	0	0	0	0	0	0	0	0	0	0	0	0	0	0	0	0	0	0	0	0	0	0	0	0	0	0	0	0	0	0
ENSDARG00000110101	61.7647	Gm22165	ENSMUSG00000089039					24	0	0	0	0	1.13591			0	0	0	0	0	0	0	0	0	0	0	0	0	0	0	0	0	0	0	0	0	0	0	0	0	0	0	0	0	0	0	0	0	0
ENSDARG00000110101	60.7843	Gm25713	ENSMUSG00000089250					24	0	0	0	0	1.13591			0	0	0	0	0	0	0	0	0	0	0	0	0	0	0	0	0	0	0	0	0	0	0	0	0	0	0	0	0	0	0	0	0	0
ENSDARG00000110101	60.7843	Gm22165	ENSMUSG00000089039					24	0	0	0	0	1.13591			0	0	0	0	0	0	0	0	0	0	0	0	0	0	0	0	0	0	0	0	0	0	0	0	0	0	0	0	0	0	0	0	0	0
ENSDARG00000110101	60.7843	Gm23856	ENSMUSG00000089005					24	0	0	0	0	1.13591			0	0	0	0	0	0	0	0	0	0	0	0	0	0	0	0	0	0	0	0	0	0	0	0	0	0	0	0	0	0	0	0	0	0
ENSDARG00000110101	60.7843	Gm26360	ENSMUSG00000089497					24	0	0	0	0	1.13591			0	0	0	0	0	0	0	0	0	0	0	0	0	0	0	0	0	0	0	0	0	0	0	0	0	0	0	0	0	0	0	0	0	0
ENSDARG00000110101	60.7843	Gm26011	ENSMUSG00000077598					24	0	0	0	0	1.13591			0	0	0	0	0	0	0	0	0	0	0	0	0	0	0	0	0	0	0	0	0	0	0	0	0	0	0	0	0	0	0	0	0	0
ENSDARG00000110101	60.7843	Gm23117	ENSMUSG00000089107					24	0	0	0	0	1.13591			0	0	0	0	0	0	0	0	0	0	0	0	0	0	0	0	0	0	0	0	0	0	0	0	0	0	0	0	0	0	0	0	0	0
ENSDARG00000110101	58.8235	Gm23117	ENSMUSG00000089107					24	0	0	0	0	1.13591			0	0	0	0	0	0	0	0	0	0	0	0	0	0	0	0	0	0	0	0	0	0	0	0	0	0	0	0	0	0	0	0	0	0
ENSDARG00000110101	58.8235	Gm22165	ENSMUSG00000089039					24	0	0	0	0	1.13591			0	0	0	0	0	0	0	0	0	0	0	0	0	0	0	0	0	0	0	0	0	0	0	0	0	0	0	0	0	0	0	0	0	0
ENSDARG00000110101	58.8235	Gm26011	ENSMUSG00000077598					24	0	0	0	0	1.13591			0	0	0	0	0	0	0	0	0	0	0	0	0	0	0	0	0	0	0	0	0	0	0	0	0	0	0	0	0	0	0	0	0	0
ENSDARG00000110101	58.8235	Gm23856	ENSMUSG00000089005					24	0	0	0	0	1.13591			0	0	0	0	0	0	0	0	0	0	0	0	0	0	0	0	0	0	0	0	0	0	0	0	0	0	0	0	0	0	0	0	0	0
ENSDARG00000110101	58.8235	Gm26360	ENSMUSG00000089497					24	0	0	0	0	1.13591			0	0	0	0	0	0	0	0	0	0	0	0	0	0	0	0	0	0	0	0	0	0	0	0	0	0	0	0	0	0	0	0	0	0
ENSDARG00000110101	58.8235	Gm25713	ENSMUSG00000089250					24	0	0	0	0	1.13591			0	0	0	0	0	0	0	0	0	0	0	0	0	0	0	0	0	0	0	0	0	0	0	0	0	0	0	0	0	0	0	0	0	0
ENSDARG00000116594											0	0	1.13591			0	0	0	0	0	0	0	0	0	0	0	0	0	0	0	0	0	0	0	0	0	0	0	0	0	0	0	0	0	0	0	0	0	0
ENSDARG00000101948											1.74383	-0.0276068	0.437622	0.916409	0.945588	2.29718	1.14504	6.18316	2.58034	0	0	0	6.16368	0	0	0	0	0	3.16685	0.794965	0.928515	3.36064	2.88233	2.54274	0	0	0.980579	0.910908	2.70774	3.01528	3.09206	6.10802	0	2.08026	0	2.67447	3.12859	2.29464	1.28073
ENSDARG00000117764											0	0	1.13591			0	0	0	0	0	0	0	0	0	0	0	0	0	0	0	0	0	0	0	0	0	0	0	0	0	0	0	0	0	0	0	0	0	0
ENSDARG00000099330											0.217599	-0.18066	0.796093	0.487405		0	0	0	0	0	0	0	0	0	0	0	0	0	0	0	0	0	0	0.635685	0.751825	2.02701	0.980579	1.82182	0.676935	0	0	0	0	0	0	0.382067	0	0	0.256146
ENSDARG00000105246											0.0188038	0	0.90851	1		0	0	0	0	0	0	0	0	0	0	0	0	0	0	0	0	0	0	0	0	0	0	0	0.676935	0	0	0	0	0	0	0	0	0	0
ENSDARG00000099432											2.49709	0.437556	0.460208	0.128973	0.221391	3.28168	5.34354	3.60684	3.61248	9.57041	0	5.38	6.16368	0	0	0	0	0.772507	1.58343	1.58993	2.78554	0	0	0	0	0	2.94174	4.55454	0.676935	4.02037	3.09206	4.58101	3.65843	4.16052	7.0586	2.67447	3.82384	1.52976	1.02458
ENSDARG00000114938											2.13999	-0.156906	0.499563	0.570691	0.685229	3.93802	4.58018	0	0.516069	4.78521	0	10.76	6.16368	6.94067	6.58529	0	0	0.772507	3.16685	0	0.928515	0	0	0.635685	0	0	0.980579	1.82182	1.35387	0.502546	3.09206	0.509002	0.731687	3.4671	3.5293	3.05654	2.78097	1.9122	0.768439
ENSDARG00000102904											11.5487	0.341457	0.357339	0.1754	0.282509	17.0648	11.8321	20.0953	7.22496	9.57041	16.4998	5.38	6.16368	13.8813	6.58529	72.9915	8.25786	0.772507	7.12541	7.15469	9.28515	20.1638	8.64699	8.8996	6.0146	2.02701	5.88347	6.37635	6.09242	13.0662	11.3376	10.689	25.609	12.4816	14.1172	12.2261	6.95243	8.03124	4.35449
ENSDARG00000102515											0	0	1.13591			0	0	0	0	0	0	0	0	0	0	0	0	0	0	0	0	0	0	0	0	0	0	0	0	0	0	0	0	0	0	0	0	0	0
ENSDARG00000105063											4.52312	-1.4199	0.565525	0.000485765	0.00198447	1.31267	1.90841	2.57632	1.54821	0	16.4998	16.14	0	20.822	0	0	0	6.95256	9.50055	4.76979	11.1422	6.72128	0.960777	0.635685	6.0146	4.05401	2.94174	5.46545	3.38468	2.01019	1.54603	1.527	2.19506	2.08026	0.70586	8.40548	5.21432	4.97172	4.09834
ENSDARG00000099899											1.27003	-0.0937442	0.616487	0.736878	0.819658	1.31267	0	3.60684	1.03214	0	0	5.38	6.16368	13.8813	0	0	0	0	0	0	0	3.36064	0.960777	0	0	0	0	0	0	0	0	1.018	0	1.38684	0	2.2924	0.347621	1.14732	0.768439
ENSDARG00000102716											15.7679	0.537556	0.397799	0.0498027	0.103052	15.0957	12.5955	29.37	13.4178	9.57041	0	16.14	24.6547	0	13.1706	0	41.2893	7.72507	11.8757	9.53958	0.928515	21.004	13.4509	39.4125	15.0365	5.06752	30.3979	3.64363	28.4313	15.0764	12.3682	13.743	29.9992	16.6421	19.7641	11.8441	13.2096	10.7083	11.2704
ENSDARG00000090355											0.010613	-0.0564604	0.91573	0.740607		0	0	0	0	0	0	0	0	0	0	0	0	0	0	0	0	0	0	0	0	0	0	0	0	0	0	0	0	0	0	0.382067	0	0	0
ENSDARG00000112634											0.44007	0	0.90851	1		0	0	0	0	0	0	0	0	13.8813	0	0	0	0	0	0	0	0	0	0	0	0	1.96116	0	0	0	0	0	0	0	0	0	0	0	0
ENSDARG00000102561											0.611741	0.0318839	0.675194	0.906175		0.328168	1.90841	0	0	4.78521	0	0	0	6.94067	0	0	0	0	0.791713	0	0	0	0	0	1.50365	0	0	0	0.676935	0	0.515344	0	0	0	2.82344	0	0.347621	0.38244	0.768439
ENSDARG00000103992											0.585409	0.00911536	0.575263	0.973693		1.31267	1.52673	2.06105	0.516069	0	0	0	0	0	0	0	0	0.772507	0	0	0.928515	0	0	0	0	0	0	1.82182	0.676935	1.00509	2.06137	3.56301	0.731687	0	0	0	1.04286	1.14732	0
ENSDARG00000099785											0.0466755	-0.0750458	0.921191	0.661344		0	0	0	0	0	0	0	0	0	0	0	0	0	0	0	0	1.68032	0	0	0	0	0	0	0	0	0	0	0	0	0	0	0	0	0
ENSDARG00000098615											0	0	1.13591			0	0	0	0	0	0	0	0	0	0	0	0	0	0	0	0	0	0	0	0	0	0	0	0	0	0	0	0	0	0	0	0	0	0
ENSDARG00000114783											1.21769	-0.932125	1.00506	0.0298524	0.0673409	0	0	0	0	0	0	0	0	0	0	0	0	0	0	0	0.928515	0	0	4.4498	3.75912	9.12153	3.92232	2.73272	0.676935	0	0	0	0	0	0	1.52827	0.347621	1.14732	3.3299
ENSDARG00000117809											0.136356	0	0.860378	1		0	0	0	0	0	0	0	0	0	0	0	0	0	0	1.58993	0	0	0	0.635685	0.751825	0	0	0	0.676935	0.502546	0	0	0	0	0	0	0	0	0
ENSDARG00000101459											5.18394	0.429787	0.372798	0.0989485	0.179372	5.57886	5.34354	3.60684	8.77317	4.78521	5.49993	10.76	18.491	6.94067	13.1706	0	8.25786	6.18006	8.70884	6.35972	0.928515	0.84016	4.80389	1.90706	0.751825	4.05401	1.96116	0.910908	3.38468	4.52292	5.15344	3.05401	8.78024	10.4013	4.23516	3.82067	4.51908	5.35416	0.768439
ENSDARG00000095275											1.3601	-0.442163	0.671283	0.174045	0.281018	1.64084	0.381682	1.54579	0.516069	4.78521	0	10.76	0	0	0	0	0	0.772507	1.58343	0	0.928515	0	1.92155	0	0	0	7.84463	1.82182	2.03081	0.502546	0.515344	0	1.46337	0	0	1.91034	1.39049	2.29464	1.79302
ENSDARG00000113431											0.214914	-0.017159	0.800565	0.941335		0.656337	0	0.515263	0	0	0	0	0	0	0	0	0	0	0	0	0	0	0	3.81411	0.751825	0	0	0	0	0.502546	0	0.509002	0.731687	0	0	0	0	0	0.256146
ENSDARG00000109260											0	0	1.13591			0	0	0	0	0	0	0	0	0	0	0	0	0	0	0	0	0	0	0	0	0	0	0	0	0	0	0	0	0	0	0	0	0	0
ENSDARG00000077266											0.969168	0.396591	0.575353	0.198707	0.311598	0	1.52673	3.09158	2.58034	0	0	5.38	0	0	0	0	0	0	0	0	0.928515	0.84016	0	1.27137	0.751825	0	1.96116	0.910908	0.676935	0	0	2.03601	2.92675	0.69342	3.5293	1.1462	2.08573	1.14732	0
ENSDARG00000116675											0	0	1.13591			0	0	0	0	0	0	0	0	0	0	0	0	0	0	0	0	0	0	0	0	0	0	0	0	0	0	0	0	0	0	0	0	0	0
ENSDARG00000099493											9.19653	2.21246	0.577585	4.11426e-06	2.86235e-05	35.7704	40.0766	20.0953	9.28923	0	21.9997	5.38	0	13.8813	0	0	0	0	7.91713	0	0	0.84016	0	4.4498	2.25547	1.0135	3.92232	1.82182	2.03081	35.6808	14.4296	36.1391	21.9506	13.175	21.1758	4.20274	3.12859	3.44196	1.53688
ENSDARG00000116197											30.0861	2.71709	0.222676	2.0923e-35	8.86766e-33	88.9336	73.6646	71.6216	69.1532	4.78521	16.4998	37.66	6.16368	6.94067	6.58529	0	24.7736	12.3601	7.91713	7.94965	10.2137	6.72128	7.68622	23.5204	15.7883	6.08102	18.631	10.02	18.2773	90.4584	98.946	64.6432	62.9251	78.3565	59.2923	10.3158	10.4286	9.17856	11.5266
ENSDARG00000111444											0.0188038	0	0.90851	1		0	0	0	0	0	0	0	0	0	0	0	0	0	0	0	0	0	0	0	0	0	0	0	0.676935	0	0	0	0	0	0	0	0	0	0
ENSDARG00000100961											1.49204	-0.321281	0.493118	0.263676	0.387211	1.64084	0.381682	1.03053	1.54821	0	5.49993	0	0	0	0	0	0	4.63504	4.75028	0	0.928515	2.52048	3.84311	0.635685	2.25547	1.0135	0.980579	0.910908	2.70774	0.502546	1.54603	1.527	2.19506	0.69342	0.70586	1.91034	1.39049	3.05952	1.53688
ENSDARG00000103348											0.274313	-0.171561	0.739209	0.530469		0.656337	1.14504	0	0.516069	0	0	0	0	0	0	0	0	0	0.791713	0	0	0	0	0.635685	0	1.0135	0	0	0	1.00509	0	0	0	0	0	0.764134	0	0	1.79302
ENSDARG00000114908											1.13549	0.0606789	0.48314	0.822506	0.881213	0.328168	1.52673	2.06105	1.03214	0	5.49993	0	6.16368	0	0	0	0	4.63504	0.791713	1.58993	0.928515	1.68032	0	0.635685	0	0	0	0	0.676935	1.50764	0	1.018	2.92675	0	2.11758	1.1462	1.04286	1.9122	0
ENSDARG00000098167											0.647493	-0.300094	0.748942	0.314373		0.984505	1.90841	1.03053	0	0	5.49993	0	0	0	6.58529	0	0	0	0	0	0	0	0	0	0	0	0	0	0	0.502546	0	1.018	0	0.69342	0	1.52827	1.39049	1.9122	0.256146
ENSDARG00000098677											1.34297	-0.0857918	0.534372	0.756436	0.83389	1.31267	1.14504	6.69842	2.06427	0	0	0	0	0	0	0	0	0	0.791713	0.794965	0.928515	0	1.92155	0	0	1.0135	0	0	0	0.502546	3.60741	0.509002	0	1.38684	2.82344	8.78754	5.90956	7.6488	0
ENSDARG00000098758											0.289649	0	0.90851	1		0	0	0	0	0	0	0	0	0	0	10.4274	0	0	0	0	0	0	0	0	0	0	0	0	0	0	0	0	0	0	0	0	0	0	0
ENSDARG00000104038											0.37605	-0.0509979	0.58879	0.8541		0.984505	1.14504	1.03053	1.03214	0	0	0	0	0	0	0	0	0	0	0	0	0	0.960777	0.635685	0	0	0	0	0.676935	0.502546	0	1.018	0	0	1.41172	0.382067	1.04286	1.9122	0
ENSDARG00000101463											1.18582	0.261167	0.494396	0.3562	0.485972	2.62535	1.52673	0	1.54821	0	0	0	0	0	0	0	0	3.09003	3.95856	3.97483	0.928515	3.36064	0.960777	0	0.751825	0	0	0.910908	0.676935	1.50764	2.06137	1.527	1.46337	2.77368	3.5293	0.764134	0.695243	0.76488	1.28073
ENSDARG00000115564											0.543598	-0.153684	0.688783	0.58206		0.656337	0.763363	0	0	0	5.49993	0	0	0	6.58529	0	0	0	0	0	0	0	0	0	0	0	0	0	0	0	1.03069	2.03601	0.731687	0.69342	0	0.382067	0	0.38244	0.256146
ENSDARG00000101623											2.65793	-0.495649	0.594136	0.124461	0.21508	1.64084	2.29009	1.03053	0.516069	4.78521	0	0	0	0	0	0	24.7736	2.31752	5.54199	0	1.85703	6.72128	4.80389	0.635685	0	0	0	4.55454	6.09242	1.00509	1.03069	1.018	1.46337	2.08026	2.11758	1.91034	3.47621	3.8244	2.81761
ENSDARG00000111046											0.427379	-0.123701	0.644558	0.658706		0.328168	0	0	0.516069	0	0	0	0	0	0	0	0	0	0.791713	0	0	0	0	1.90706	2.25547	0	0	0	2.03081	0	0	0	0	0.69342	0.70586	0.382067	0.695243	1.14732	0.768439
ENSDARG00000099152											0.699751	0.0948506	0.570877	0.733912		2.95352	0.763363	2.57632	0.516069	0	0	0	0	0	0	0	0	0	0.791713	0	0	0	0	0	0	0	0	0.910908	2.03081	1.00509	2.57672	0	0.731687	2.08026	1.41172	1.91034	2.08573	2.29464	0
ENSDARG00000100099											0.604476	-0.000401207	0.695043	0.998799		1.64084	0.763363	1.03053	0.516069	0	0	0	0	0	0	0	0	0.772507	0	0	0	0	0	3.81411	6.76642	3.04051	0	0	0	0.502546	0	0	0	0	0	0.382067	0	0	1.02458
ENSDARG00000110802											3.50395	-1.02208	1.37117	0.0155488	0.039281	0	0	0	0	0	0	43.04	0	55.5254	0	0	16.5157	0	0	0	0	0	0	0.635685	0	2.02701	0	0.910908	2.70774	0	0	0	0	0	0	0	0.695243	1.14732	1.28073
ENSDARG00000104407											5.73803	-0.404991	0.411114	0.136809	0.232401	7.21971	7.25195	0.515263	3.61248	4.78521	0	0	24.6547	0	6.58529	0	8.25786	8.49758	12.6674	0	8.35663	3.36064	7.68622	9.53528	5.26277	3.04051	4.90289	2.73272	10.831	3.51783	3.60741	6.10802	7.31687	4.16052	4.23516	7.64134	5.90956	5.7366	5.37907
ENSDARG00000098452											4.1226	-1.76347	0.830019	0.000866653	0.00329685	0.984505	1.14504	1.54579	1.03214	9.57041	5.49993	10.76	6.16368	6.94067	13.1706	10.4274	8.25786	4.63504	4.75028	4.76979	6.4996	0.84016	3.84311	5.72117	5.26277	0	3.92232	0	7.44629	0.502546	1.54603	0	0	0.69342	0	2.67447	3.82384	3.8244	3.3299
ENSDARG00000103473											0.222901	0.1032	0.711941	0.701339		0.656337	0.381682	0	0	0	0	0	0	0	0	0	0	0	0	0	0	0	0	0.635685	0	0	0.980579	0.910908	0	0.502546	0	0.509002	0	1.38684	1.41172	0	0.347621	0	0
ENSDARG00000104681	15.5388	Nsd1	ENSMUSG00000021488	18193	101886478	si:dkeyp-87d1.1	si:dkeyp-87d1.1 [Source:ZFIN;Acc:ZDB-GENE-041014-75]	1	1	1	0.527885	-0.215906	0.906478	0.34164		0	0	0	0	4.78521	0	0	12.3274	0	0	0	0	0	0	0	0	0	0	0	0.751825	0	0	0	0	0	0	0	0	0	0	0.382067	0	0	0.256146
ENSDARG00000098335											0.0284518	-0.0281544	0.910314	0.868343		0	0	0.515263	0	0	0	0	0	0	0	0	0	0	0	0	0	0	0	0	0	0	0	0	0	0	0	0.509002	0	0	0	0	0	0	0
ENSDARG00000092436											0.456349	-0.494033	0.985996	0.110831		0.328168	0	0	0	0	0	0	0	0	0	0	0	0	0	0	0	0	0	0	0	0	0	0.910908	0.676935	0	0	0	0	0	0	3.05654	3.82384	1.9122	2.30532
ENSDARG00000108175											0	0	1.13591			0	0	0	0	0	0	0	0	0	0	0	0	0	0	0	0	0	0	0	0	0	0	0	0	0	0	0	0	0	0	0	0	0	0
ENSDARG00000100959											0.485087	-0.338782	0.911763	0.213359		0.328168	0	0	0	0	0	0	0	0	0	0	8.25786	0	0	0	0	0	0	0	0	0	1.96116	0	0	0	0	0	0	0	0	1.52827	1.73811	2.29464	0
ENSDARG00000100896											3.29185	1.91734	0.512019	6.56743e-06	4.35944e-05	4.59436	4.1985	9.79	6.19282	0	0	0	0	0	0	10.4274	0	10.0426	5.54199	7.94965	4.64257	0	0.960777	1.27137	1.50365	0	3.92232	0.910908	0.676935	4.52292	7.21481	4.07201	6.58518	7.62763	7.76446	1.91034	1.39049	1.9122	1.02458
ENSDARG00000100565											0.0289685	-0.0667414	0.918573	0.69621		0	0	0	0	0	0	0	0	0	0	0	0	0	0	0	0	0	0	0	0	0	0	0	0	0	0	0	0	0	0	0	1.04286	0	0
ENSDARG00000117327											0.00911579	0	0.90851	1		0.328168	0	0	0	0	0	0	0	0	0	0	0	0	0	0	0	0	0	0	0	0	0	0	0	0	0	0	0	0	0	0	0	0	0
ENSDARG00000091327											0	0	1.13591			0	0	0	0	0	0	0	0	0	0	0	0	0	0	0	0	0	0	0	0	0	0	0	0	0	0	0	0	0	0	0	0	0	0
ENSDARG00000098179											0.906037	-0.132879	0.497852	0.629148		1.64084	2.29009	1.54579	0.516069	0	0	5.38	0	0	0	0	0	0	0.791713	0	3.71406	0	0	1.27137	0.751825	0	1.96116	0	0.676935	1.50764	0	0.509002	0.731687	2.08026	0.70586	2.2924	1.39049	1.14732	0.256146
ENSDARG00000098530											0.00965615	-0.0558401	0.915574	0.743325		0	0	0	0	0	0	0	0	0	0	0	0	0	0	0	0	0	0	0	0	0	0	0	0	0	0	0	0	0	0	0	0.347621	0	0
ENSDARG00000103405											2.98866	-0.0893392	0.394375	0.726262	0.811185	2.95352	3.81682	4.63737	0.516069	0	0	0	6.16368	20.822	0	0	8.25786	6.18006	0.791713	3.97483	5.57109	3.36064	3.84311	0.635685	1.50365	3.04051	0	0	0.676935	3.51783	4.12275	0.509002	4.39012	0.69342	4.23516	3.05654	3.12859	3.44196	1.79302
ENSDARG00000098958											0.0636182	-0.0764692	0.921667	0.655465		0	0	0	0	0	0	0	0	0	0	0	0	0	0	0	0	0	0	0	0	0	0	0	0	0	0	0	0	0	0	0	1.73811	0	0
ENSDARG00000102475											11.8296	0.500135	0.471549	0.0906273	0.167242	8.86055	9.92372	4.12211	7.22496	0	21.9997	0	0	0	13.1706	0	0	0	5.54199	1.58993	2.78554	5.88112	1.92155	43.8623	27.8175	32.4321	45.1066	0	34.5237	7.5382	5.66878	7.63502	10.9753	4.85394	9.17619	2.2924	4.51908	3.05952	22.0286
ENSDARG00000113769											0.457632	0.0949168	0.642485	0.732524		0	1.14504	0	0	0	0	0	0	0	0	0	0	0	0	0.794965	1.85703	0	0.960777	0.635685	0	0	0	0	2.03081	1.00509	0.515344	0	2.19506	1.38684	2.11758	0.764134	0	0.76488	0
ENSDARG00000114124											0.929566	-0.250665	0.621419	0.395893		1.64084	0.381682	1.03053	0	0	0	5.38	0	0	6.58529	0	0	2.31752	0.791713	0	3.71406	0	3.84311	0	0	2.02701	0	0	0	0	0	0.509002	0.731687	0	2.11758	0.382067	0.695243	0.76488	0
ENSDARG00000116088											0	0	1.13591			0	0	0	0	0	0	0	0	0	0	0	0	0	0	0	0	0	0	0	0	0	0	0	0	0	0	0	0	0	0	0	0	0	0
ENSDARG00000115719											0	0	1.13591			0	0	0	0	0	0	0	0	0	0	0	0	0	0	0	0	0	0	0	0	0	0	0	0	0	0	0	0	0	0	0	0	0	0
ENSDARG00000101688											7.83633	-0.0697572	0.504276	0.798503	0.864062	4.59436	2.67177	0.515263	0.516069	4.78521	0	5.38	0	0	6.58529	0	0	0.772507	0	0	2.78554	0	0	33.0556	22.5547	29.3916	28.4368	0.910908	37.9084	5.02546	2.57672	3.56301	0	3.4671	0	0	0	1.9122	26.3831
ENSDARG00000104704											2.21451	0.111096	0.45846	0.678991	0.774072	2.29718	0.763363	4.12211	1.54821	0	16.4998	0	0	0	0	0	0	1.54501	1.58343	0	2.78554	0	1.92155	5.08548	0.751825	0	0	0	0	4.52292	1.54603	4.58101	3.65843	4.16052	4.23516	3.4386	2.43335	4.20684	2.56146
ENSDARG00000112648											0.466101	-0.0657243	0.585074	0.813029		2.29718	2.29009	1.54579	0.516069	0	0	0	0	0	0	0	0	0	0	2.3849	0	0.84016	0.960777	0.635685	0	0	0	0	0	0.502546	1.54603	0.509002	0	0.69342	0	0.382067	1.04286	0.38244	0
ENSDARG00000114030											0.912455	0.136397	0.704314	0.619407		0.328168	0.381682	0	0	0	0	0	0	0	0	10.4274	0	0	0	0	0	1.68032	0	0	0	0	0	0	0	0.502546	2.06137	0.509002	3.65843	0	2.11758	0	0.347621	0.76488	8.96512
ENSDARG00000116992											2.43533	0.171076	0.432493	0.520276	0.64281	3.60985	4.58018	4.63737	3.09641	0	0	0	6.16368	0	0	0	0	7.72507	1.58343	0	1.85703	5.04096	5.76466	0	0	0	0.980579	0.910908	1.35387	4.52292	2.06137	4.58101	3.65843	5.54736	6.35274	1.1462	6.60481	3.05952	1.02458
ENSDARG00000116234											0	0	1.13591			0	0	0	0	0	0	0	0	0	0	0	0	0	0	0	0	0	0	0	0	0	0	0	0	0	0	0	0	0	0	0	0	0	0
ENSDARG00000115662											0	0	1.13591			0	0	0	0	0	0	0	0	0	0	0	0	0	0	0	0	0	0	0	0	0	0	0	0	0	0	0	0	0	0	0	0	0	0
ENSDARG00000113548											0	0	1.13591			0	0	0	0	0	0	0	0	0	0	0	0	0	0	0	0	0	0	0	0	0	0	0	0	0	0	0	0	0	0	0	0	0	0
ENSDARG00000098621											0.231282	-0.125182	0.883711	0.545095		0	0	0	0	0	0	0	0	0	0	0	0	0	0	0	0	0	0	0.635685	0	0	2.94174	0.910908	2.03081	0	0	0	0	0	0	0.764134	1.04286	0	0
ENSDARG00000100653											0.025303	0	0.90851	1		0	0	0	0	0	0	0	0	0	0	0	0	0	0	0	0	0	0	0	0	0	0	0.910908	0	0	0	0	0	0	0	0	0	0	0
ENSDARG00000101760											0.750569	-0.15256	0.575618	0.590106		0.328168	0.381682	1.54579	0	0	0	0	0	0	0	0	0	3.09003	1.58343	0	0.928515	0.84016	0.960777	1.27137	0.751825	0	0.980579	0	2.03081	1.50764	0	1.527	0	0.69342	0.70586	1.91034	0.695243	0	3.3299
ENSDARG00000098987											0.0717724	0.00439634	0.90831	0.979343		0.656337	0.381682	1.54579	0	0	0	0	0	0	0	0	0	0	0	0	0	0	0	0	0	0	0	0	0	0	0	0	0	0	0	0	0	0	0
ENSDARG00000101223											0.213009	-0.136672	0.750945	0.605511		0	0	0.515263	0	0	0	0	0	0	0	0	0	1.54501	0	0	0.928515	0.84016	0	0	0	1.0135	0.980579	0	0	0	0.515344	0	0.731687	0	0	0	0.347621	0	0
ENSDARG00000114761											0	0	1.13591			0	0	0	0	0	0	0	0	0	0	0	0	0	0	0	0	0	0	0	0	0	0	0	0	0	0	0	0	0	0	0	0	0	0
ENSDARG00000115329											0	0	1.13591			0	0	0	0	0	0	0	0	0	0	0	0	0	0	0	0	0	0	0	0	0	0	0	0	0	0	0	0	0	0	0	0	0	0
ENSDARG00000111955											0	0	1.13591			0	0	0	0	0	0	0	0	0	0	0	0	0	0	0	0	0	0	0	0	0	0	0	0	0	0	0	0	0	0	0	0	0	0
ENSDARG00000110824											0	0	1.13591			0	0	0	0	0	0	0	0	0	0	0	0	0	0	0	0	0	0	0	0	0	0	0	0	0	0	0	0	0	0	0	0	0	0
ENSDARG00000112536	67.3267	Gm23856	ENSMUSG00000089005					24	0	1	0	0	1.13591			0	0	0	0	0	0	0	0	0	0	0	0	0	0	0	0	0	0	0	0	0	0	0	0	0	0	0	0	0	0	0	0	0	0
ENSDARG00000112536	67.3267	Gm26360	ENSMUSG00000089497					24	0	0	0	0	1.13591			0	0	0	0	0	0	0	0	0	0	0	0	0	0	0	0	0	0	0	0	0	0	0	0	0	0	0	0	0	0	0	0	0	0
ENSDARG00000112536	67.3267	Gm26011	ENSMUSG00000077598					24	0	0	0	0	1.13591			0	0	0	0	0	0	0	0	0	0	0	0	0	0	0	0	0	0	0	0	0	0	0	0	0	0	0	0	0	0	0	0	0	0
ENSDARG00000112536	67.3267	Gm22165	ENSMUSG00000089039					24	0	0	0	0	1.13591			0	0	0	0	0	0	0	0	0	0	0	0	0	0	0	0	0	0	0	0	0	0	0	0	0	0	0	0	0	0	0	0	0	0
ENSDARG00000112536	67.3267	Gm23117	ENSMUSG00000089107					24	0	0	0	0	1.13591			0	0	0	0	0	0	0	0	0	0	0	0	0	0	0	0	0	0	0	0	0	0	0	0	0	0	0	0	0	0	0	0	0	0
ENSDARG00000112536	67.3267	Gm25713	ENSMUSG00000089250					24	0	0	0	0	1.13591			0	0	0	0	0	0	0	0	0	0	0	0	0	0	0	0	0	0	0	0	0	0	0	0	0	0	0	0	0	0	0	0	0	0
ENSDARG00000112536	62.3762	Gm22165	ENSMUSG00000089039					24	0	0	0	0	1.13591			0	0	0	0	0	0	0	0	0	0	0	0	0	0	0	0	0	0	0	0	0	0	0	0	0	0	0	0	0	0	0	0	0	0
ENSDARG00000112536	62.3762	Gm26360	ENSMUSG00000089497					24	0	0	0	0	1.13591			0	0	0	0	0	0	0	0	0	0	0	0	0	0	0	0	0	0	0	0	0	0	0	0	0	0	0	0	0	0	0	0	0	0
ENSDARG00000112536	62.3762	Gm25713	ENSMUSG00000089250					24	0	0	0	0	1.13591			0	0	0	0	0	0	0	0	0	0	0	0	0	0	0	0	0	0	0	0	0	0	0	0	0	0	0	0	0	0	0	0	0	0
ENSDARG00000112536	62.3762	Gm23117	ENSMUSG00000089107					24	0	0	0	0	1.13591			0	0	0	0	0	0	0	0	0	0	0	0	0	0	0	0	0	0	0	0	0	0	0	0	0	0	0	0	0	0	0	0	0	0
ENSDARG00000112536	62.3762	Gm23856	ENSMUSG00000089005					24	0	0	0	0	1.13591			0	0	0	0	0	0	0	0	0	0	0	0	0	0	0	0	0	0	0	0	0	0	0	0	0	0	0	0	0	0	0	0	0	0
ENSDARG00000112536	62.3762	Gm26011	ENSMUSG00000077598					24	0	0	0	0	1.13591			0	0	0	0	0	0	0	0	0	0	0	0	0	0	0	0	0	0	0	0	0	0	0	0	0	0	0	0	0	0	0	0	0	0
ENSDARG00000112536	61.3861	Gm23117	ENSMUSG00000089107					24	0	0	0	0	1.13591			0	0	0	0	0	0	0	0	0	0	0	0	0	0	0	0	0	0	0	0	0	0	0	0	0	0	0	0	0	0	0	0	0	0
ENSDARG00000112536	61.3861	Gm25713	ENSMUSG00000089250					24	0	0	0	0	1.13591			0	0	0	0	0	0	0	0	0	0	0	0	0	0	0	0	0	0	0	0	0	0	0	0	0	0	0	0	0	0	0	0	0	0
ENSDARG00000112536	61.3861	Gm23856	ENSMUSG00000089005					24	0	0	0	0	1.13591			0	0	0	0	0	0	0	0	0	0	0	0	0	0	0	0	0	0	0	0	0	0	0	0	0	0	0	0	0	0	0	0	0	0
ENSDARG00000112536	61.3861	Gm22165	ENSMUSG00000089039					24	0	0	0	0	1.13591			0	0	0	0	0	0	0	0	0	0	0	0	0	0	0	0	0	0	0	0	0	0	0	0	0	0	0	0	0	0	0	0	0	0
ENSDARG00000112536	61.3861	Gm26011	ENSMUSG00000077598					24	0	0	0	0	1.13591			0	0	0	0	0	0	0	0	0	0	0	0	0	0	0	0	0	0	0	0	0	0	0	0	0	0	0	0	0	0	0	0	0	0
ENSDARG00000112536	61.3861	Gm26360	ENSMUSG00000089497					24	0	0	0	0	1.13591			0	0	0	0	0	0	0	0	0	0	0	0	0	0	0	0	0	0	0	0	0	0	0	0	0	0	0	0	0	0	0	0	0	0
ENSDARG00000112536	59.4059	Gm25713	ENSMUSG00000089250					24	0	0	0	0	1.13591			0	0	0	0	0	0	0	0	0	0	0	0	0	0	0	0	0	0	0	0	0	0	0	0	0	0	0	0	0	0	0	0	0	0
ENSDARG00000112536	59.4059	Gm23856	ENSMUSG00000089005					24	0	0	0	0	1.13591			0	0	0	0	0	0	0	0	0	0	0	0	0	0	0	0	0	0	0	0	0	0	0	0	0	0	0	0	0	0	0	0	0	0
ENSDARG00000112536	59.4059	Gm26360	ENSMUSG00000089497					24	0	0	0	0	1.13591			0	0	0	0	0	0	0	0	0	0	0	0	0	0	0	0	0	0	0	0	0	0	0	0	0	0	0	0	0	0	0	0	0	0
ENSDARG00000112536	59.4059	Gm23117	ENSMUSG00000089107					24	0	0	0	0	1.13591			0	0	0	0	0	0	0	0	0	0	0	0	0	0	0	0	0	0	0	0	0	0	0	0	0	0	0	0	0	0	0	0	0	0
ENSDARG00000112536	59.4059	Gm26011	ENSMUSG00000077598					24	0	0	0	0	1.13591			0	0	0	0	0	0	0	0	0	0	0	0	0	0	0	0	0	0	0	0	0	0	0	0	0	0	0	0	0	0	0	0	0	0
ENSDARG00000112536	59.4059	Gm22165	ENSMUSG00000089039					24	0	0	0	0	1.13591			0	0	0	0	0	0	0	0	0	0	0	0	0	0	0	0	0	0	0	0	0	0	0	0	0	0	0	0	0	0	0	0	0	0
ENSDARG00000113170											0.010613	-0.0564604	0.91573	0.740607		0	0	0	0	0	0	0	0	0	0	0	0	0	0	0	0	0	0	0	0	0	0	0	0	0	0	0	0	0	0	0.382067	0	0	0
ENSDARG00000112541											3.69221	0.295795	0.442331	0.281698	0.407502	6.89154	5.72522	6.18316	5.16069	0	16.4998	5.38	0	0	0	0	0	11.5876	10.2923	0	3.71406	0	6.72544	1.27137	0	0	0.980579	0.910908	0.676935	4.52292	5.15344	5.09002	5.8535	8.32105	7.76446	3.4386	5.21432	4.20684	0
ENSDARG00000098357											1.80769	-0.210528	0.425367	0.429259	0.558538	2.29718	1.90841	1.03053	1.54821	0	0	0	0	0	0	0	0	3.86253	3.95856	5.56476	3.71406	0.84016	6.72544	0.635685	0.751825	0	1.96116	2.73272	1.35387	2.01019	3.09206	2.03601	2.92675	1.38684	2.11758	1.91034	1.73811	3.05952	2.04917
ENSDARG00000102273											0.0339695	-0.0564669	0.915732	0.740579		0.328168	0	0	0	0	0	0	0	0	0	0	0	0	0	0	0	0	0	0	0	0	0	0	0	0	0	0	0	0	0	0	0	0.38244	0.512292
ENSDARG00000113527											1.16637	0.437737	0.532742	0.151574	0.25206	2.95352	2.29009	5.15263	1.03214	0	0	0	0	0	0	0	0	0	0	0	2.78554	0	1.92155	0.635685	0.751825	1.0135	2.94174	0	0.676935	1.50764	0.515344	2.03601	2.92675	2.77368	2.82344	0.382067	1.39049	3.05952	0.512292
ENSDARG00000099656											0.188603	-0.229673	0.776474	0.407582		0.656337	0	0.515263	0	0	0	0	0	0	0	0	0	0.772507	0.791713	0	0	0	0	0	0	0	0	0	0.676935	0.502546	0	0.509002	0	0	0	0	1.04286	0.76488	0.256146
ENSDARG00000110670											0.781321	-0.633716	0.864946	0.0835687		0.328168	1.14504	0.515263	0.516069	0	0	0	0	0	0	0	0	0	0	0	0	0	0.960777	3.17843	2.25547	1.0135	0.980579	0	3.38468	0	1.03069	0	0	0	0.70586	3.05654	2.08573	5.35416	0.512292
ENSDARG00000110745											0.284751	-0.0542571	0.721985	0.836187		0.656337	0	0	0	0	0	0	0	0	0	0	0	0	0	0	0	0	0	1.90706	0.751825	1.0135	0.980579	0	0	0	0	0	0	0	1.41172	0.382067	0	0	1.79302
ENSDARG00000101977											0.412857	0.104149	0.673217	0.705377		0.656337	0.763363	3.09158	0	0	0	0	0	0	0	0	0	0	0	0	0	0.84016	0	0	0	0	1.96116	2.73272	0	1.00509	0.515344	0.509002	0.731687	0	0	0	1.04286	0	0.512292
ENSDARG00000099382											1.648	0.459147	0.62255	0.154601	0.256147	2.62535	4.58018	7.21368	0	0	0	5.38	0	0	0	0	0	2.31752	2.37514	0	0	2.52048	0	1.90706	0	0	0.980579	0.910908	2.03081	4.02037	6.18412	6.10802	0.731687	4.16052	0.70586	1.1462	1.39049	0.38244	0
ENSDARG00000098127											0.14389	-0.0453425	0.764756	0.855551		0.328168	0	0.515263	0	0	0	0	0	0	0	0	0	0	0	0	0	0	0	0	0	0	0	0.910908	0	0.502546	0.515344	1.018	0	0	0.70586	0	0	0.38244	0
ENSDARG00000110372											0.581626	-0.00459859	0.593424	0.986727		1.96901	0.381682	0	0	4.78521	0	0	0	0	0	0	0	0	0	0	0	0	0.960777	0.635685	0.751825	1.0135	0.980579	0	1.35387	2.01019	0	0	2.19506	0.69342	0.70586	1.1462	0.347621	0	0.256146
ENSDARG00000092304											0	0	1.13591			0	0	0	0	0	0	0	0	0	0	0	0	0	0	0	0	0	0	0	0	0	0	0	0	0	0	0	0	0	0	0	0	0	0
ENSDARG00000034095											1.51218	-0.457643	0.68667	0.163934	0.268299	0.984505	0	2.06105	0.516069	4.78521	10.9999	0	0	6.94067	0	0	0	2.31752	3.16685	0	3.71406	0	4.80389	1.90706	0	0	0	1.82182	0.676935	0	0.515344	1.527	0.731687	0.69342	0.70586	0.382067	0.347621	4.58928	0
ENSDARG00000116177											3.27325	-1.29268	0.810209	0.00541197	0.0161619	0.656337	2.67177	1.54579	2.06427	0	0	0	0	0	0	0	0	4.63504	6.3337	0	0.928515	4.2008	4.80389	3.81411	2.25547	7.09452	7.84463	4.55454	8.12322	1.50764	1.03069	1.018	0.731687	0.69342	0	7.64134	8.69054	8.03124	8.19668
ENSDARG00000110433											0.809333	0.152479	0.534742	0.58657		1.96901	2.67177	0	1.03214	0	0	0	0	0	0	0	0	0	0	0	0.928515	0	0	1.27137	3.0073	1.0135	0	2.73272	2.03081	1.00509	0.515344	1.018	0.731687	0	2.82344	0	0.695243	1.14732	1.28073
ENSDARG00000092926											0	0	1.13591			0	0	0	0	0	0	0	0	0	0	0	0	0	0	0	0	0	0	0	0	0	0	0	0	0	0	0	0	0	0	0	0	0	0
ENSDARG00000093747											0	0	1.13591			0	0	0	0	0	0	0	0	0	0	0	0	0	0	0	0	0	0	0	0	0	0	0	0	0	0	0	0	0	0	0	0	0	0
ENSDARG00000087070											0.874114	-0.0233002	0.51263	0.932009		2.62535	1.14504	1.54579	1.54821	0	0	0	6.16368	6.94067	0	0	0	0.772507	0.791713	0.794965	0	0	0	1.27137	0.751825	0	0	0	0.676935	0.502546	0	0.509002	0.731687	0	0	1.1462	1.04286	1.14732	0.256146
ENSDARG00000115506											0.141104	-0.0867113	0.874166	0.668242		0.328168	0	0	0	0	0	0	0	0	0	0	0	0	0	0	0	0	0	1.27137	0	2.02701	0	0	0	0.502546	0	0	0	0	0	0	0.347621	0	0
ENSDARG00000111831											0	0	1.13591			0	0	0	0	0	0	0	0	0	0	0	0	0	0	0	0	0	0	0	0	0	0	0	0	0	0	0	0	0	0	0	0	0	0
ENSDARG00000087788											2.40175	0.694826	0.481617	0.0261401	0.0602614	7.21971	3.81682	4.63737	2.58034	4.78521	0	0	0	0	0	0	0	2.31752	2.37514	0	2.78554	2.52048	2.88233	2.54274	1.50365	1.0135	1.96116	2.73272	0.676935	3.01528	2.57672	5.09002	6.58518	4.16052	7.76446	2.67447	1.39049	2.67708	0.512292
ENSDARG00000112386											0.805756	-0.51978	0.832033	0.128253		0.328168	0	0	0	0	0	0	0	0	6.58529	0	8.25786	0.772507	0	0.794965	0	0	0.960777	1.90706	0.751825	1.0135	2.94174	0	0.676935	0	0	0.509002	0	0	0	0	1.04286	0	0.256146
ENSDARG00000113753											0	0	1.13591			0	0	0	0	0	0	0	0	0	0	0	0	0	0	0	0	0	0	0	0	0	0	0	0	0	0	0	0	0	0	0	0	0	0
ENSDARG00000115323	37.6404	Gm25704	ENSMUSG00000065050					6	0	1	0	0	1.13591			0	0	0	0	0	0	0	0	0	0	0	0	0	0	0	0	0	0	0	0	0	0	0	0	0	0	0	0	0	0	0	0	0	0
ENSDARG00000115323	37.6404	Gm26505	ENSMUSG00000093660					6	0	0	0	0	1.13591			0	0	0	0	0	0	0	0	0	0	0	0	0	0	0	0	0	0	0	0	0	0	0	0	0	0	0	0	0	0	0	0	0	0
ENSDARG00000115323	37.6404	Gm25012	ENSMUSG00000089021					6	0	0	0	0	1.13591			0	0	0	0	0	0	0	0	0	0	0	0	0	0	0	0	0	0	0	0	0	0	0	0	0	0	0	0	0	0	0	0	0	0
ENSDARG00000115323	27.5281	Gm25704	ENSMUSG00000065050					6	0	0	0	0	1.13591			0	0	0	0	0	0	0	0	0	0	0	0	0	0	0	0	0	0	0	0	0	0	0	0	0	0	0	0	0	0	0	0	0	0
ENSDARG00000115323	27.5281	Gm26505	ENSMUSG00000093660					6	0	0	0	0	1.13591			0	0	0	0	0	0	0	0	0	0	0	0	0	0	0	0	0	0	0	0	0	0	0	0	0	0	0	0	0	0	0	0	0	0
ENSDARG00000115323	27.5281	Gm25012	ENSMUSG00000089021					6	0	0	0	0	1.13591			0	0	0	0	0	0	0	0	0	0	0	0	0	0	0	0	0	0	0	0	0	0	0	0	0	0	0	0	0	0	0	0	0	0
ENSDARG00000101301											0.234846	-0.294789	0.866225	0.276713		0	0.381682	0	0	0	0	0	0	0	0	0	0	0	0	1.58993	0	0	0	0	0.751825	0	0	0.910908	1.35387	0	0	0	0	0	0	1.1462	1.04286	0.76488	0.512292
ENSDARG00000102927											1.19221	-0.340229	0.657629	0.270921	0.395192	0.984505	0.763363	1.54579	1.03214	14.3556	0	0	0	0	0	0	0	2.31752	3.95856	2.3849	2.78554	0	0	1.27137	0.751825	0	1.96116	0	0.676935	0	2.57672	0.509002	0	0	0.70586	3.05654	0.347621	0.38244	0
ENSDARG00000102358											6.12662	3.34361	1.55009	6.79928e-05	0.000350087	4.92253	14.1222	48.95	9.8053	0	0	0	0	0	6.58529	0	0	40.1704	0	40.5432	0	0	0	0	0.751825	0	0.980579	0.910908	0.676935	0.502546	0	16.7971	0	0	33.1754	0.382067	0.347621	0.38244	0
ENSDARG00000103045											0.00965615	-0.0558401	0.915574	0.743325		0	0	0	0	0	0	0	0	0	0	0	0	0	0	0	0	0	0	0	0	0	0	0	0	0	0	0	0	0	0	0	0.347621	0	0
ENSDARG00000110256											0.185444	-0.0628741	0.917447	0.712762		0	0	0	0	0	0	0	6.16368	0	0	0	0	0	0	0	0	0	0	0	0	0	0	0	0	0	0	0	0	0	0	0	0	0	0.512292
ENSDARG00000110611											0	0	1.13591			0	0	0	0	0	0	0	0	0	0	0	0	0	0	0	0	0	0	0	0	0	0	0	0	0	0	0	0	0	0	0	0	0	0
ENSDARG00000104423											0.23434	-0.107498	0.760008	0.676289		0	0.381682	0	1.03214	0	0	0	0	0	0	0	0	0	0	0	0	0	0	0	2.25547	0	1.96116	0	0	0.502546	0	0	0	0	0	0	0.347621	1.14732	0.256146
ENSDARG00000100699											0	0	1.13591			0	0	0	0	0	0	0	0	0	0	0	0	0	0	0	0	0	0	0	0	0	0	0	0	0	0	0	0	0	0	0	0	0	0
ENSDARG00000108525											19.3978	-3.45115	1.7309	7.68189e-05	0.000390876	0.656337	0.381682	0.515263	2.58034	4.78521	0	16.14	30.8184	0	0	0	33.0314	91.9283	114.798	80.2915	60.3535	97.4585	128.744	0	0	0	0	0	0	0	0.515344	0.509002	0	0	0	10.3158	9.03816	8.03124	7.42824
ENSDARG00000103755											0.677809	-0.138829	0.585058	0.62304		0.984505	2.67177	3.09158	0.516069	0	0	0	0	0	0	0	0	2.31752	0.791713	0	0.928515	2.52048	2.88233	0	0	0	0	0	0.676935	0.502546	0	0	0	0	0.70586	0.764134	1.39049	0.76488	1.53688
ENSDARG00000100165											0	0	1.13591			0	0	0	0	0	0	0	0	0	0	0	0	0	0	0	0	0	0	0	0	0	0	0	0	0	0	0	0	0	0	0	0	0	0
ENSDARG00000109211											0.285176	-0.329349	0.846953	0.25227		0.656337	0	0	0	0	0	0	0	0	0	0	0	0.772507	0	0	0.928515	0	0	0	0.751825	0	0	0.910908	0	0	0	0	0	0	0	0	0.695243	0.76488	0.768439
ENSDARG00000104850											9.56599	0.852475	0.430551	0.00510031	0.0153564	9.18872	6.87027	21.1258	6.19282	0	5.49993	5.38	6.16368	27.7627	0	0	8.25786	9.27008	12.6674	0.794965	5.57109	6.72128	4.80389	18.4349	11.2774	14.189	22.5533	2.73272	18.2773	13.0662	6.69947	10.689	13.1704	9.01447	9.17619	6.49514	4.8667	4.20684	9.47741
ENSDARG00000091062	17.5313	Nsd1	ENSMUSG00000021488	18193		si:dkey-199k11.6	si:dkey-199k11.6 [Source:ZFIN;Acc:ZDB-GENE-060531-88]	1	1	1	0.171981	-0.0153839	0.821954	0.944936		0	0	0	0.516069	0	0	0	0	0	0	0	0	0	0	0.794965	0	0	0	0	0	1.0135	0	0	2.03081	0	0	0	0.731687	0	0	0	0	0	0
ENSDARG00000101731											0.184131	-0.0584243	0.82804	0.793282		0.984505	0.763363	0	1.54821	0	0	0	0	0	0	0	0	0.772507	0	0	0	0	1.92155	0	0	0	0	0	0	0	0	0	0	0	0	0	0	0.38244	0.256146
ENSDARG00000101817											1.37502	-0.594603	0.834429	0.0970006	0.176636	1.96901	0	0.515263	0	0	0	0	12.3274	0	0	0	0	0	0.791713	0	0.928515	0	0	1.90706	6.0146	0	3.92232	3.64363	0.676935	2.01019	2.57672	0	0	0.69342	0	0.382067	0.695243	2.29464	3.58605
ENSDARG00000105161											2.44566	-0.0859145	0.435495	0.74454	0.825195	2.95352	3.05345	3.09158	1.03214	4.78521	5.49993	5.38	0	0	6.58529	0	16.5157	4.63504	0.791713	0.794965	0	3.36064	0.960777	0.635685	0	0	2.94174	0.910908	0.676935	2.01019	3.60741	3.56301	2.92675	0.69342	0.70586	2.2924	1.73811	1.52976	0.256146
ENSDARG00000109864											0.0435769	0	0.90851	1		0	0	0	0	0	0	0	0	0	0	0	0	0	0	0	0	0	0	0.635685	0	0	0	0	0.676935	0	0	0	0	0	0	0	0	0	0.256146
ENSDARG00000096467											0.370724	0.0500453	0.746237	0.844694		1.31267	3.05345	2.57632	0.516069	0	0	0	0	0	0	0	0	0	0	0	0	0	0	0	0	0	0	0	0	0	1.54603	0	0	1.38684	0	0.382067	1.04286	1.52976	0
ENSDARG00000110787											19.2491	3.93722	2.11366	5.5046e-05	0.000290412	0.328168	183.207	0.515263	0.516069	0	0	0	6.16368	0	6.58529	0	0	0	0	0	0	0	0	0.635685	0.751825	1.0135	0.980579	0.910908	0.676935	0	0	200.038	0.731687	0	287.991	0.382067	0.347621	0.38244	0.256146
ENSDARG00000112725											0.689123	-0.155964	0.58448	0.582682		0.328168	0.381682	0	0.516069	0	0	0	0	0	0	0	0	0	1.58343	1.58993	0.928515	0	0	1.27137	0.751825	1.0135	0	0	0.676935	0.502546	0	0.509002	0.731687	0	2.11758	2.67447	0.347621	1.52976	1.28073
ENSDARG00000091026											5.9038	0.116509	0.400352	0.650547	0.750995	4.26619	2.29009	6.18316	1.03214	4.78521	0	0	12.3274	6.94067	6.58529	0	16.5157	0.772507	3.95856	0	4.64257	0.84016	0.960777	19.0706	7.51825	13.1755	11.7669	9.10908	17.6003	3.51783	3.09206	3.56301	5.8535	0.69342	0.70586	2.2924	2.43335	1.9122	6.6598
ENSDARG00000096497											1.71706	-0.0506681	0.568545	0.85489	0.903354	0.328168	1.52673	0	0.516069	4.78521	5.49993	5.38	0	6.94067	0	10.4274	0	0	0.791713	0.794965	0	0	0	4.4498	0.751825	0	4.90289	0	0.676935	0.502546	0	0	2.92675	0.69342	0	0.382067	1.04286	0.38244	1.53688
ENSDARG00000095777											0.769908	-0.0359334	0.595549	0.896725		0.328168	0	2.57632	0	4.78521	0	0	6.16368	0	0	0	0	1.54501	0.791713	1.58993	0.928515	0	0	1.90706	0	2.02701	0	0	0	0	0	0.509002	0.731687	0	0	0	0.347621	0.76488	0.512292
ENSDARG00000096434											3.07045	-0.578687	0.884442	0.100578	0.18172	0.328168	0.381682	1.54579	0	9.57041	0	16.14	6.16368	0	19.7559	31.2821	8.25786	0	0	1.58993	0	0	0	0	0	0	0	0	0	2.51273	1.54603	1.527	0.731687	0	0	1.1462	0.695243	0.76488	1.02458
ENSDARG00000096493											0.549159	0.0316728	0.631178	0.908403		0.328168	1.14504	1.54579	0	0	0	0	0	0	0	0	0	0	1.58343	0	0	0	0	0	0	0	2.94174	0	0	1.50764	0.515344	2.03601	0	0	1.41172	1.1462	0.347621	0.38244	0.512292
ENSDARG00000096486											0.0752999	0	0.90851	1		1.64084	0	0	0	0	0	0	0	0	0	0	0	0	0	0	0	0	0	0	0	0	0	0	0	0	0	0	0	0	0	0	0	0	0.768439
ENSDARG00000096478											0.0363746	0	0.90851	1		0	0	0	0	0	0	0	0	0	0	0	0	0	0	0	0	0	0	0	0.751825	0	0	0	0	0	0	0	0	0	0	0	0	0	0.256146
ENSDARG00000093846											1.48173	-0.0846503	0.482103	0.754808	0.832577	0	0	0.515263	0.516069	0	0	0	0	20.822	0	0	0	2.31752	3.95856	0.794965	2.78554	3.36064	0	1.27137	0.751825	1.0135	0.980579	0	2.03081	0.502546	0	0	2.92675	2.08026	0.70586	1.91034	1.39049	1.14732	0.256146
ENSDARG00000098236											0.448804	-0.0535873	0.732899	0.836426		0.656337	0.763363	0	0	0	0	0	0	0	0	0	0	0	0	1.58993	3.71406	0	0	0	0	2.02701	1.96116	0	0	0.502546	1.03069	0	2.92675	0	0	0.382067	0	0	0
[truncated: 72,862 more rows]
[truncated: 2 more columns]

## Sheet: Ablated_vs_Sham
Supplementary Table 2. Translation of the Danio rerio Ensembl gene id terms to Mus musculus. Shown are the ensembl gene ids of Danio rerio converted to Mus musculus after the translation process using biomaRt, associated in the table are also found the statistical information and the batch corrected and normalized counts of each gene for each sample.
[truncated: 74,180 more rows]
[truncated: 2 more columns]

[truncated: 2 more sheets: Resection_vs_Sham, Cryoinjury_vs_Sham]
