# Supplementary material for: Correction: Transcriptomic data meta-analysis reveals common and injury model specific gene expression changes in the regenerating zebrafish heart
Source: Sci Rep. 2026 May 1;16:14031. doi: 10.1038/s41598-026-50693-x (PMC13134963; doi:10.1038/s41598-026-50693-x)
Supplement: Supplementary file 4 — Supplementary Table S3. [file 41598_2026_50693_MOESM4_ESM.xlsx]

## Sheet: core_regeneration_GOBP
Supplementary Table 3. Downstream analysis of the DEG translated to Mus musculus terms and used for Gene Ontologies Biological Processes over representation analysis. Finding all the comparisons realized with their respective enriched GO: BP.
ID	Description	p.Val	FDR	Genes
GO:0000070	mitotic sister chromatid segregation	1.09e-08	2.81e-05	Mad2l1,Nek2,Mis12,Ttk,Ccnb1,Birc5,Bub1,Incenp,Cdc20,Sgo1,Ube2c
GO:0098813	nuclear chromosome segregation	4.86e-08	3.55e-05	Sycp1,Mad2l1,Nek2,Ect2,Mis12,Ttk,Ccnb1,Birc5,Bub1,Incenp,Cdc20,Sgo1,Ube2c
GO:0000280	nuclear division	6.45e-08	3.55e-05	Sycp1,Mad2l1,Nek2,Kif11,Aurka,Mis12,Ttk,Ccnb1,Mastl,Birc5,Bub1,Incenp,Cdc20,Aspm,Sgo1,Ube2c
GO:0000819	sister chromatid segregation	6.85e-08	3.55e-05	Mad2l1,Nek2,Mis12,Ttk,Ccnb1,Birc5,Bub1,Incenp,Cdc20,Sgo1,Ube2c
GO:0140014	mitotic nuclear division	6.86e-08	3.55e-05	Mad2l1,Nek2,Kif11,Aurka,Mis12,Ttk,Ccnb1,Birc5,Bub1,Incenp,Cdc20,Sgo1,Ube2c
GO:0030199	collagen fibril organization	1.34e-07	5.78e-05	Lox,Loxl4,Scx,Loxl2,Fkbp10,Lum,Ddr2
GO:0030198	extracellular matrix organization	2.36e-07	7.03e-05	Lox,Col8a1,Fn1,Sulf2,Loxl4,Scx,Postn,Loxl2,Fkbp10,Lum,Tgfbi,Ddr2,Sh3pxd2b
GO:0043062	extracellular structure organization	2.45e-07	7.03e-05	Lox,Col8a1,Fn1,Sulf2,Loxl4,Scx,Postn,Loxl2,Fkbp10,Lum,Tgfbi,Ddr2,Sh3pxd2b
GO:0045229	external encapsulating structure organization	2.45e-07	7.03e-05	Lox,Col8a1,Fn1,Sulf2,Loxl4,Scx,Postn,Loxl2,Fkbp10,Lum,Tgfbi,Ddr2,Sh3pxd2b
GO:0048285	organelle fission	3.33e-07	8.62e-05	Sycp1,Mad2l1,Nek2,Kif11,Aurka,Mis12,Ttk,Ccnb1,Mastl,Birc5,Bub1,Incenp,Cdc20,Aspm,Sgo1,Ube2c
GO:0031577	spindle checkpoint	5e-07	0.000117738	Mad2l1,Aurka,Ttk,Ccnb1,Birc5,Bub1
GO:0007059	chromosome segregation	5.55e-07	0.000119787	Sycp1,Mad2l1,Nek2,Ect2,Mis12,Ttk,Ccnb1,Birc5,Bub1,Incenp,Cdc20,Sgo1,Ube2c
GO:0045786	negative regulation of cell cycle	6.45e-07	0.000128489	Foxm1,Mad2l1,Nek2,Mapk12,Thbs1,Aurka,Inhba,Fzd9,Ttk,Ccnb1,Timp2,Birc5,Bub1,Prr11,Ier3
GO:0030071	regulation of mitotic metaphase,anaphase transition	2.47e-06	0.000457362	Mad2l1,Ttk,Ccnb1,Birc5,Bub1,Ube2c
GO:0008608	attachment of spindle microtubules to kinetochore	3.06e-06	0.000513801	Nek2,Ect2,Mis12,Ccnb1,Sgo1
GO:0007091	metaphase,anaphase transition of mitotic cell cycle	3.38e-06	0.000513801	Mad2l1,Ttk,Ccnb1,Birc5,Bub1,Ube2c
GO:1902099	regulation of metaphase,anaphase transition of cell cycle	3.38e-06	0.000513801	Mad2l1,Ttk,Ccnb1,Birc5,Bub1,Ube2c
GO:0010965	regulation of mitotic sister chromatid separation	3.73e-06	0.0005361	Mad2l1,Ttk,Ccnb1,Birc5,Bub1,Ube2c
GO:0044784	metaphase,anaphase transition of cell cycle	4.53e-06	0.000604147	Mad2l1,Ttk,Ccnb1,Birc5,Bub1,Ube2c
GO:0061448	connective tissue development	4.67e-06	0.000604147	Lox,Thbs1,Cbs,Sulf2,Prrx1,Scx,Mdk,Ctsk,Loxl2,Snai1,Sh3pxd2b
GO:0051306	mitotic sister chromatid separation	4.97e-06	0.00061304	Mad2l1,Ttk,Ccnb1,Birc5,Bub1,Ube2c
GO:0001503	ossification	5.47e-06	0.000643379	Lox,Enpp1,Cbs,Fzd9,Ltf,Glis1,Scx,Mdk,Cbfb,P2rx7,Cthrc1,Ddr2,Sh3pxd2b
GO:0007094	mitotic spindle assembly checkpoint	6.3e-06	0.000678959	Mad2l1,Ttk,Ccnb1,Birc5,Bub1
GO:0071173	spindle assembly checkpoint	6.3e-06	0.000678959	Mad2l1,Ttk,Ccnb1,Birc5,Bub1
GO:0033045	regulation of sister chromatid segregation	7.14e-06	0.00071082	Mad2l1,Ttk,Ccnb1,Birc5,Bub1,Ube2c
GO:1905818	regulation of chromosome separation	7.14e-06	0.00071082	Mad2l1,Ttk,Ccnb1,Birc5,Bub1,Ube2c
GO:0045841	negative regulation of mitotic metaphase,anaphase transition	8.16e-06	0.000724954	Mad2l1,Ttk,Ccnb1,Birc5,Bub1
GO:0071174	mitotic spindle checkpoint	8.16e-06	0.000724954	Mad2l1,Ttk,Ccnb1,Birc5,Bub1
GO:0072593	reactive oxygen species metabolic process	8.65e-06	0.000724954	Foxm1,Clu,Thbs1,Cbs,Gnai2,P2rx7,Prdx1,Ier3,Agxt2,Sh3pxd2b,Vav1
GO:0140013	meiotic nuclear division	9.23e-06	0.000724954	Sycp1,Aurka,Ttk,Mastl,Bub1,Incenp,Cdc20,Aspm,Sgo1
GO:0033046	negative regulation of sister chromatid segregation	9.24e-06	0.000724954	Mad2l1,Ttk,Ccnb1,Birc5,Bub1
GO:0033048	negative regulation of mitotic sister chromatid segregation	9.24e-06	0.000724954	Mad2l1,Ttk,Ccnb1,Birc5,Bub1
GO:2000816	negative regulation of mitotic sister chromatid separation	9.24e-06	0.000724954	Mad2l1,Ttk,Ccnb1,Birc5,Bub1
GO:0048771	tissue remodeling	1.04e-05	0.00077157	Enpp1,Cbs,Thbs4,Mdk,Ctsk,P2rx7,Rspo3,Cthrc1,Ddr2
GO:1902100	negative regulation of metaphase,anaphase transition of cell cycle	1.04e-05	0.00077157	Mad2l1,Ttk,Ccnb1,Birc5,Bub1
GO:1905819	negative regulation of chromosome separation	1.17e-05	0.000844106	Mad2l1,Ttk,Ccnb1,Birc5,Bub1
GO:0033047	regulation of mitotic sister chromatid segregation	1.32e-05	0.000897172	Mad2l1,Ttk,Ccnb1,Birc5,Bub1
GO:0051985	negative regulation of chromosome segregation	1.32e-05	0.000897172	Mad2l1,Ttk,Ccnb1,Birc5,Bub1
GO:0051216	cartilage development	1.38e-05	0.000913931	Thbs1,Cbs,Sulf2,Prrx1,Scx,Mdk,Ctsk,Loxl2,Snai1
GO:1903046	meiotic cell cycle process	1.87e-05	0.00120797	Sycp1,Aurka,Ttk,Mastl,Bub1,Incenp,Cdc20,Aspm,Sgo1
GO:0045839	negative regulation of mitotic nuclear division	2.49e-05	0.00156878	Mad2l1,Ttk,Ccnb1,Birc5,Bub1
GO:0051983	regulation of chromosome segregation	2.64e-05	0.00162655	Mad2l1,Ttk,Ccnb1,Birc5,Bub1,Ube2c
GO:0051304	chromosome separation	5.3e-05	0.00319042	Mad2l1,Ttk,Ccnb1,Birc5,Bub1,Ube2c
GO:0051784	negative regulation of nuclear division	6.06e-05	0.00356351	Mad2l1,Ttk,Ccnb1,Birc5,Bub1
GO:0030111	regulation of Wnt signaling pathway	6.25e-05	0.00359491	Sulf2,Fzd9,Lrp1,Mdk,Rspo3,Dkk3,Amer2,Alpk2,Cthrc1,Aspm
GO:0007100	mitotic centrosome separation	6.88e-05	0.00387275	Nek2,Kif11,Aurka
GO:0018158	protein oxidation	8.9e-05	0.00470227	Lox,Loxl4,Loxl2
GO:0051299	centrosome separation	8.9e-05	0.00470227	Nek2,Kif11,Aurka
GO:0051988	regulation of attachment of spindle microtubules to kinetochore	8.9e-05	0.00470227	Nek2,Ect2,Ccnb1
GO:0051321	meiotic cell cycle	9.98e-05	0.00516697	Sycp1,Nek2,Aurka,Ttk,Mastl,Bub1,Incenp,Cdc20,Aspm,Sgo1
GO:0031099	regeneration	0.000102595	0.00520619	Aurka,Sulf2,Fzd9,Lrp1,Prrx1,Mdk,Rtn4rl2
GO:0007292	female gamete generation	0.000130187	0.00647932	Aurka,Inhba,Mdk,Ttk,Ccnb1,Mastl,Aspm
GO:0007135	meiosis II	0.000140201	0.00671928	Mastl,Bub1,Sgo1
GO:0061983	meiosis II cell cycle process	0.000140201	0.00671928	Mastl,Bub1,Sgo1
GO:0051225	spindle assembly	0.000145988	0.00686941	Nek2,Kif11,Aurka,Incenp,Cdc20,Aspm
GO:0010810	regulation of cell-substrate adhesion	0.000160595	0.00742177	Col8a1,Fn1,Thbs1,Lrp1,Mdk,Myadm,Postn,Edil3
GO:0090231	regulation of spindle checkpoint	0.000207406	0.00940576	Mad2l1,Aurka,Ccnb1
GO:0010948	negative regulation of cell cycle process	0.000210794	0.00940576	Mad2l1,Nek2,Fzd9,Ttk,Ccnb1,Birc5,Bub1,Ier3
GO:0000075	cell cycle checkpoint	0.000218385	0.00957934	Mad2l1,Aurka,Ttk,Ccnb1,Birc5,Bub1,Ier3
GO:0007093	mitotic cell cycle checkpoint	0.000241204	0.0104039	Mad2l1,Ttk,Ccnb1,Birc5,Bub1,Ier3
GO:0006509	membrane protein ectodomain proteolysis	0.000266289	0.0112976	P2rx7,Timp2,Sh3d19,Timp4
GO:0045785	positive regulation of cell adhesion	0.000272668	0.0113628	Col8a1,Fn1,Thbs1,Apbb1ip,Mdk,Myadm,Cbfb,Rap1gap,Mex3b,Edil3,Vav1
GO:0007051	spindle organization	0.000277773	0.0113628	Nek2,Kif11,Aurka,Ccnb1,Incenp,Cdc20,Aspm
GO:0060828	regulation of canonical Wnt signaling pathway	0.000280996	0.0113628	Sulf2,Fzd9,Mdk,Rspo3,Dkk3,Amer2,Cthrc1,Aspm
GO:0040037	negative regulation of fibroblast growth factor receptor signaling pathway	0.000292556	0.0116482	Thbs1,Sulf2,Gpc1
GO:0010811	positive regulation of cell-substrate adhesion	0.000336925	0.0132115	Col8a1,Fn1,Thbs1,Mdk,Myadm,Edil3
GO:0010718	positive regulation of epithelial to mesenchymal transition	0.000342189	0.0132177	Glipr2,Mdk,Loxl2,Snai1
GO:0044772	mitotic cell cycle phase transition	0.000355849	0.0135432	Foxm1,Mad2l1,Inhba,Ttk,Ccnb1,Mastl,Birc5,Bub1,Ier3,Ube2c
GO:2001251	negative regulation of chromosome organization	0.000371844	0.0139469	Mad2l1,Ttk,Ccnb1,Birc5,Bub1
GO:0051438	regulation of ubiquitin-protein transferase activity	0.000400672	0.0147503	Mad2l1,Mastl,Cdc20,Trib1
GO:0042176	regulation of protein catabolic process	0.000410158	0.0147503	Mad2l1,Clu,Aurka,Lrp1,Timp2,Sh3d19,Ier3,Cdc20,Timp4,Trib1
GO:0048705	skeletal system morphogenesis	0.000410364	0.0147503	Thbs1,Cbs,Ltf,Prrx1,Scx,Mthfd1l,P2rx7,Sh3pxd2b
GO:0051783	regulation of nuclear division	0.000477715	0.016936	Mad2l1,Ttk,Ccnb1,Birc5,Bub1,Cdc20
GO:2000241	regulation of reproductive process	0.000521736	0.0178406	Aurka,Inhba,Ttk,Snai1,Tac2,Cdc20,Aspm
GO:0051043	regulation of membrane protein ectodomain proteolysis	0.000523911	0.0178406	Timp2,Sh3d19,Timp4
GO:1904666	regulation of ubiquitin protein ligase activity	0.000523911	0.0178406	Mad2l1,Mastl,Cdc20
GO:1902850	microtubule cytoskeleton organization involved in mitosis	0.000533622	0.0179352	Mad2l1,Nek2,Kif11,Aurka,Ccnb1,Cdc20
GO:1901991	negative regulation of mitotic cell cycle phase transition	0.000615935	0.0204364	Mad2l1,Ttk,Ccnb1,Birc5,Bub1,Ier3
GO:0010640	regulation of platelet-derived growth factor receptor signaling pathway	0.000673517	0.0220641	Lox,Lrp1,Ptgir
GO:0033619	membrane protein proteolysis	0.000707076	0.0228739	P2rx7,Timp2,Sh3d19,Timp4
GO:0044770	cell cycle phase transition	0.000781882	0.0249816	Foxm1,Mad2l1,Inhba,Ttk,Ccnb1,Mastl,Birc5,Bub1,Ier3,Ube2c
GO:0001649	osteoblast differentiation	0.000798051	0.0251873	Lox,Ltf,Glis1,Cbfb,Cthrc1,Ddr2,Sh3pxd2b
GO:0046849	bone remodeling	0.000834003	0.0258153	Enpp1,Mdk,Ctsk,P2rx7,Cthrc1
GO:0018149	peptide cross-linking	0.000847874	0.0258153	Fn1,Thbs1,Mamdc2
GO:0051443	positive regulation of ubiquitin-protein transferase activity	0.000847874	0.0258153	Mastl,Cdc20,Trib1
GO:0045732	positive regulation of protein catabolic process	0.00091223	0.0269293	Clu,Aurka,Lrp1,Sh3d19,Ier3,Cdc20,Trib1
GO:0031589	cell-substrate adhesion	0.000915631	0.0269293	Col8a1,Fn1,Thbs1,Lrp1,Mdk,Myadm,Itgbl1,Postn,Edil3
GO:0060485	mesenchyme development	0.00093249	0.0269293	Fn1,Thbs1,Glipr2,Scx,Mdk,Loxl2,Snai1,Nrp2
GO:0010639	negative regulation of organelle organization	0.000933701	0.0269293	Mad2l1,Evl,Myadm,Mid1ip1,Ttk,Ccnb1,Birc5,Bub1,Ier3
GO:0007088	regulation of mitotic nuclear division	0.000946894	0.0269293	Mad2l1,Ttk,Ccnb1,Birc5,Bub1
GO:0060840	artery development	0.000946894	0.0269293	Lox,Lrp1,Prrx1,Mdk,Fkbp10
GO:0030178	negative regulation of Wnt signaling pathway	0.000983927	0.0273807	Lrp1,Mdk,Dkk3,Amer2,Alpk2,Cthrc1
GO:0051302	regulation of cell division	0.000983927	0.0273807	Ect2,Aurka,Thbs4,Mdk,Incenp,Aspm
GO:0016055	Wnt signaling pathway	0.000999921	0.0274847	Sulf2,Fzd9,Lrp1,Mdk,Rspo3,Dkk3,Amer2,Alpk2,Cthrc1,Aspm
GO:0018209	peptidyl-serine modification	0.00100891	0.0274847	Mapk12,Aurka,Mast1,Ttk,Txn1,Ccnb1,Mastl,Pkn3,Mamdc2
GO:0198738	cell-cell signaling by wnt	0.00103479	0.0277828	Sulf2,Fzd9,Lrp1,Mdk,Rspo3,Dkk3,Amer2,Alpk2,Cthrc1,Aspm
GO:0060070	canonical Wnt signaling pathway	0.00104132	0.0277828	Sulf2,Fzd9,Mdk,Rspo3,Dkk3,Amer2,Cthrc1,Aspm
GO:1901988	negative regulation of cell cycle phase transition	0.00108107	0.0285491	Mad2l1,Ttk,Ccnb1,Birc5,Bub1,Ier3
GO:0045930	negative regulation of mitotic cell cycle	0.00109331	0.0285807	Mad2l1,Ttk,Ccnb1,Timp2,Birc5,Bub1,Ier3
GO:0006801	superoxide metabolic process	0.00115067	0.029718	Cbs,Gnai2,Prdx1,Sh3pxd2b
GO:0014812	muscle cell migration	0.00115978	0.029718	Thbs4,Lrp1,Mdk,Postn,Trib1
GO:0061036	positive regulation of cartilage development	0.00127677	0.032321	Scx,Mdk,Loxl2
GO:0000281	mitotic cytokinesis	0.00128634	0.032321	Ect2,Birc5,Incenp,Cep55
GO:0060348	bone development	0.00130152	0.0323877	Lox,Thbs1,Cbs,Sulf2,Ltf,Scx,Sh3pxd2b
GO:0040036	regulation of fibroblast growth factor receptor signaling pathway	0.00140172	0.0343327	Thbs1,Sulf2,Gpc1
GO:0007052	mitotic spindle organization	0.00140621	0.0343327	Nek2,Kif11,Aurka,Ccnb1,Cdc20
GO:0061035	regulation of cartilage development	0.00143283	0.0343348	Scx,Mdk,Ctsk,Loxl2
GO:2000179	positive regulation of neural precursor cell proliferation	0.00143283	0.0343348	Fzd9,Gnai2,Mdk,Aspm
GO:0051642	centrosome localization	0.00153409	0.036424	Mad2l1,Aurka,Aspm
GO:0030282	bone mineralization	0.00157143	0.0369715	Lox,Enpp1,Fzd9,P2rx7,Ddr2
GO:0010951	negative regulation of endopeptidase activity	0.00158975	0.0370654	Thbs1,Ltf,Serpine3,Timp2,Birc5,Timp4
GO:0010466	negative regulation of peptidase activity	0.00161344	0.037282	Cst8,Thbs1,Ltf,Serpine3,Timp2,Birc5,Timp4
GO:0000086	G2,M transition of mitotic cell cycle	0.00162955	0.0373211	Foxm1,Ccnb1,Mastl,Birc5,Ier3
GO:0061842	microtubule organizing center localization	0.00167404	0.0380036	Mad2l1,Aurka,Aspm
GO:1903036	positive regulation of response to wounding	0.00175998	0.0392658	Thbs1,Lrp1,Hbegf,Mdk
GO:1904888	cranial skeletal system development	0.00175998	0.0392658	Prrx1,Mthfd1l,Cep55,Sh3pxd2b
GO:1901976	regulation of cell cycle checkpoint	0.00182172	0.0402958	Mad2l1,Aurka,Ccnb1
GO:0090306	spindle assembly involved in meiosis	0.00207461	0.0455008	Aurka,Aspm
GO:0048844	artery morphogenesis	0.00213565	0.0457088	Lrp1,Prrx1,Mdk,Fkbp10
GO:0070192	chromosome organization involved in meiotic cell cycle	0.00213565	0.0457088	Sycp1,Bub1,Incenp,Sgo1
GO:0051346	negative regulation of hydrolase activity	0.00213708	0.0457088	Cst8,Thbs1,Ltf,Gnai2,Mastl,Serpine3,Timp2,Birc5,Timp4
GO:0030278	regulation of ossification	0.00230095	0.0486594	Enpp1,Fzd9,Mdk,P2rx7,Ddr2
GO:0001953	negative regulation of cell-matrix adhesion	0.00231264	0.0486594	Thbs1,Lrp1,Postn
