# Supplementary material for: Correction: Transcriptomic data meta-analysis reveals common and injury model specific gene expression changes in the regenerating zebrafish heart
Source: Sci Rep. 2026 May 1;16:14031. doi: 10.1038/s41598-026-50693-x (PMC13134963; doi:10.1038/s41598-026-50693-x)
Supplement: Supplementary file 5 — Supplementary Table S4. [file 41598_2026_50693_MOESM5_ESM.xlsx]

## Sheet: Core_Regeneration_Pubmed_query
Supplementary Table 4. Mus musculus translated genes list, common to the three injury models. PubMed query using the term regeneration AND the respective core regeneration gene. Shown are the results of the literature search performed on 18.08.2022. Gene appearing in the literature in the context of regeneration are shown in green, those for which no match with the keyword was obtained are marked…
Known	Unknown
AA467197	1110051M20Rik
Adra2b	4931406B18Rik
Alpk2	Abcc12
Amer2	Adgrb3
Angptl2	Agxt2
Arpc1b	Aif1l
Aspm	Ankrd22
Aurka	Ankrd37
Avpr1a	Antxrl
Bcl2l13	Apbb1ip
Birc5	Ccdc3
Bub1	Chrm4
C4b	Cnih2
Car10	Colec12
Cbfb	Cst8
Cbs	Ctsk
Ccnb1	Dnase2b
Cd93	Fibp
Cdc20	Fzd9
Cdca3	Gja6
Cdcp1	Glipr2
Cdh11	Glod5
Cep55	Gm13889
Cfi	Gnpda1
Cilp2	Gulp1
Ckb	Ier5l
Clu	Itgbl1
Col8a1	Kcnk7
Crabp2	Large2
Cthrc1	Mamdc2
Ddr2	Mast1
Dhrs9	Mastl
Dkk3	Mcoln3
Dnah6	Mex3b
Dzip1	Mid1ip1
Ect2	Mis12
Edil3	Mllt11
Enpp1	Ms4a15
Evl	Ms4a6d
Fhl3	Myadm
Fjx1	Myo9b
Fkbp10	Nek2
Fkbp11	Olfm5
Fn1	Oxct2b
Foxm1	Parpbp
Glis1	Pcdh12
Gnai2	Pex5l
Gpc1	Pkn3
Gpr161	Prr11
Gramd2	Rap1gap
Gria3	Rassf6
Hbegf	Serpine3
Hmmr	Sgo1
Htra3	Sh3d19
Ier3	Sh3pxd2b
Incenp	Slc25a48
Inhba	Slc4a5
Inka2	Slco5a1
Kif11	St6galnac5
Lama3	Sycp1
Lnx1	Sypl2
Lox	Tmed1
Loxl2	Tmem200b
Loxl4	Tmem238
Lrp1	Uaca
Lrrn4cl	Wdfy4
Ltf
Lum
Lyg1
Mad2l1
Mapk12
Mdk
Mthfd1l
Myof
Nrp2
P2rx7
Pamr1
Plod2
Postn
Prdx1
Prrx1
Ptgir
Rab44
Rnd3
Rpe65
Rspo3
Rtn4rl2
Scx
Snai1
Sulf2
Tac2
Tagln
Tgfbi
Thbs1
Thbs4
Timp2
Timp4
Trib1
Ttk
Txn1
Ube2c
Vav1

## Sheet: Core_Regen_Unknown_annotations
Supplementary Table 4. Mus musculus translated genes list, common to the three injury models. PubMed query using the term regeneration AND the respective core regeneration gene. Shown are the results of the literature search performed on 18.08.2022. Gene appearing in the literature in the context of regeneration are shown in green, those for which no match with the keyword was obtained are marked…
mgi_symbol	description	entrezgene_id
1110051M20Rik	zgc:92873 [Source:NCBI gene;Acc:436752]	436752
4931406B18Rik	si:dkey-24p1.7 [Source:ZFIN;Acc:ZDB-GENE-121214-215]	101883966
Abcc12	ATP-binding cassette, sub-family C (CFTR/MRP), member 12 [Source:ZFIN;Acc:ZDB-GENE-050517-25]	568482
Adgrb3	adhesion G protein-coupled receptor B3 [Source:ZFIN;Acc:ZDB-GENE-070424-99]	566117
Agxt2	alanine--glyoxylate aminotransferase 2 [Source:ZFIN;Acc:ZDB-GENE-050913-100]	619269
Aif1l	allograft inflammatory factor 1-like [Source:ZFIN;Acc:ZDB-GENE-030131-9646]	321033
Ankrd22	ankyrin repeat domain 22 [Source:ZFIN;Acc:ZDB-GENE-040426-1120]	393244
Ankrd37	ankyrin repeat domain 37 [Source:ZFIN;Acc:ZDB-GENE-070308-1]	793783
Antxrl	ANTXR cell adhesion molecule 1d [Source:ZFIN;Acc:ZDB-GENE-090313-28]	563132
Apbb1ip	amyloid beta (A4) precursor protein-binding, family B, member 1 interacting protein [Source:NCBI gene;Acc:393607]	393607
Ccdc3	coiled-coil domain containing 3a [Source:ZFIN;Acc:ZDB-GENE-041210-326]	560952
Chrm4	cholinergic receptor, muscarinic 4a [Source:ZFIN;Acc:ZDB-GENE-090410-6]	100150701
Cnih2	cornichon family AMPA receptor auxiliary protein 2 [Source:NCBI gene;Acc:541397]	541397
Colec12	collectin sub-family member 12 [Source:NCBI gene;Acc:558942]	558942
Cst8	si:busm1-57f23.1 [Source:ZFIN;Acc:ZDB-GENE-030616-512]	368621
Ctsk	cathepsin K [Source:ZFIN;Acc:ZDB-GENE-001205-4]	550475
Dnase2b	deoxyribonuclease II beta [Source:ZFIN;Acc:ZDB-GENE-090824-2]	562996
Fibp	fibroblast growth factor (acidic) intracellular binding protein a [Source:ZFIN;Acc:ZDB-GENE-040426-1363]	393381
Fzd9	frizzled class receptor 9b [Source:ZFIN;Acc:ZDB-GENE-000906-4]	58023
Gja6	connexin 43 [Source:NCBI gene;Acc:30236]	30236
Glipr2	GLI pathogenesis-related 2, like [Source:ZFIN;Acc:ZDB-GENE-041010-53]	449805
Glod5	glyoxalase domain containing 5 [Source:NCBI gene;Acc:553706]	553706
Gm13889	si:ch1073-281m9.1 [Source:NCBI gene;Acc:100330987]	100330987
Gnpda1	glucosamine-6-phosphate deaminase 1 [Source:ZFIN;Acc:ZDB-GENE-050417-417]	550565
Gulp1	GULP PTB domain containing engulfment adaptor 1a [Source:NCBI gene;Acc:368404]	368404
Ier5l	immediate early response 5-like [Source:NCBI gene;Acc:326935]	326935
Itgbl1	integrin, beta-like 1 [Source:ZFIN;Acc:ZDB-GENE-050522-410]	554050
Kcnk7	potassium channel, subfamily K, member 12 like [Source:ZFIN;Acc:ZDB-GENE-091118-74]	564796
Large2	LARGE xylosyl- and glucuronyltransferase 2 [Source:NCBI gene;Acc:446214]	446214
Mamdc2	MAM domain containing 2a [Source:ZFIN;Acc:ZDB-GENE-060526-16]	556154
Mast1	microtubule associated serine/threonine kinase 1a [Source:ZFIN;Acc:ZDB-GENE-121214-221]	796739
Mastl	microtubule associated serine/threonine kinase-like [Source:NCBI gene;Acc:445215]	445215
Mcoln3	mucolipin 3a [Source:ZFIN;Acc:ZDB-GENE-121116-4]	100334819
Mex3b	mex-3 RNA binding family member B [Source:ZFIN;Acc:ZDB-GENE-030131-2628]	569582
Mid1ip1	MID1 interacting protein 1a [Source:NCBI gene;Acc:30600]	30600
Mis12	MIS12 kinetochore complex component [Source:ZFIN;Acc:ZDB-GENE-040426-1372]	393349
Mllt11	MLLT11 transcription factor 7 cofactor [Source:NCBI gene;Acc:563531]	563531
Ms4a15	membrane-spanning 4-domains, subfamily A, member 17A.6 [Source:ZFIN;Acc:ZDB-GENE-070209-265]	100009643
Ms4a6d	membrane-spanning 4-domains, subfamily A, member 17A.6 [Source:ZFIN;Acc:ZDB-GENE-070209-265]	100009643
Myadm	si:dkeyp-66d1.7 [Source:ZFIN;Acc:ZDB-GENE-070912-662]	561899
Myo9b	myosin IXb [Source:ZFIN;Acc:ZDB-GENE-030131-938]	560956
Nek2	NIMA-related kinase 2 [Source:ZFIN;Acc:ZDB-GENE-040426-752]	394025
Olfm5	si:ch211-194m7.3 [Source:ZFIN;Acc:ZDB-GENE-131121-19]	797571
Oxct2b	3-oxoacid CoA transferase 1a [Source:ZFIN;Acc:ZDB-GENE-040723-3]	442923
Parpbp	PARP1 binding protein [Source:NCBI gene;Acc:678635]	678635
Pcdh12	protocadherin 12 [Source:ZFIN;Acc:ZDB-GENE-140106-126]	555419
Pex5l	peroxisomal biogenesis factor 5-like a [Source:ZFIN;Acc:ZDB-GENE-070705-298]	557009
Pkn3	protein kinase C, gamma [Source:ZFIN;Acc:ZDB-GENE-090206-1]	100003514
Prr11	proline rich 11 [Source:ZFIN;Acc:ZDB-GENE-091118-97]	567366
Rap1gap	si:dkey-166d12.2 [Source:ZFIN;Acc:ZDB-GENE-131119-39]	100538309
Rassf6	Ras association domain family member 6 [Source:ZFIN;Acc:ZDB-GENE-030616-513]	751594
Serpine3	serpin peptidase inhibitor, clade E (nexin, plasminogen activator inhibitor type 1), member 3 [Source:NCBI gene;Acc:556612]	556612
Sgo1	shugoshin 1 [Source:ZFIN;Acc:ZDB-GENE-070112-422]	791138
Sh3d19	SH3 domain containing 19 [Source:ZFIN;Acc:ZDB-GENE-050522-481]	553811
Sh3pxd2b	SH3 and PX domains 2B [Source:ZFIN;Acc:ZDB-GENE-060810-52]	553242
Slc25a48	solute carrier family 25 member 48 [Source:NCBI gene;Acc:436640]	436640
Slc4a5	si:ch211-48m9.1 [Source:ZFIN;Acc:ZDB-GENE-060531-64]	559268
Slco5a1	solute carrier organic anion transporter family member 5A1a [Source:ZFIN;Acc:ZDB-GENE-090316-1]	556735
St6galnac5	ST6 (alpha-N-acetyl-neuraminyl-2,3-beta-galactosyl-1,3)-N-acetylgalactosaminide alpha-2,6-sialyltransferase 5a [Source:ZFIN;Acc:ZDB-GENE-070705-488]	563594
Sycp1	synaptonemal complex protein 1 [Source:ZFIN;Acc:ZDB-GENE-040910-6]	402797
Sypl2	synaptophysin-like 2b [Source:ZFIN;Acc:ZDB-GENE-050417-309]	799482
Tmed1	transmembrane p24 trafficking protein 1b [Source:ZFIN;Acc:ZDB-GENE-070112-1112]	791158
Tmem200b	transmembrane protein 200B [Source:ZFIN;Acc:ZDB-GENE-060503-303]	101885131
Tmem238	transmembrane protein 238a [Source:ZFIN;Acc:ZDB-GENE-060503-785]	100034506
Uaca	uveal autoantigen with coiled-coil domains and ankyrin repeats b [Source:ZFIN;Acc:ZDB-GENE-030521-32]	564040
Wdfy4	WDFY family member 4 [Source:ZFIN;Acc:ZDB-GENE-090313-322]
